# Supplementary material for: Gene expression analysis of skin grafts and cultured keratinocytes using synthetic RNA normalization reveals insights into differentiation and growth control
Source: BMC Genomics. 2015 Jun 25;16(1):476. doi: 10.1186/s12864-015-1671-5 (PMC4480911; doi:10.1186/s12864-015-1671-5)
Supplement: Additional file 1: Table S1. — Patients and the prepared samples. [file 12864_2015_1671_MOESM1_ESM.xlsx]

## Sheet: Sheet1
Patient	SG	EKC	LKC
00k		✓
02k	✓
04k	✓		✓
05k	✓
07k	✓	✓	✓
10k	✓	✓	✓
11k	✓
12k	✓	✓	✓
