# Supplementary material for: Gene expression analysis of skin grafts and cultured keratinocytes using synthetic RNA normalization reveals insights into differentiation and growth control
Source: BMC Genomics. 2015 Jun 25;16(1):476. doi: 10.1186/s12864-015-1671-5 (PMC4480911; doi:10.1186/s12864-015-1671-5)
Supplement: Additional file 2: Table S2. — The prepared samples and the total RNA qualities. [file 12864_2015_1671_MOESM2_ESM.xlsx]

## Sheet: Sheet1
RNAID	L260/280	RIN	Patient	TYPEID	TYPE
4	2.01	10		P	HaCaT
5	2.04	9	12k	D	SG
6	2.1	10	12k	1	EKC
7	2.05	9.9	12k	6	LKC
8	2.05	9.6	10k	D	SG
9	2.07	9.9	11k	D	SG
10	2.07	10	10k	1	EKC
11	2.05	10	10k	6	LKC
12	1.99	8.4	07k	D	SG
13	1.98	10	07k	1	EKC
14	2.02	10	07k	5	LKC
15	2.02	9.1	04k	D	SG
16	1.98	10	00k	1	EKC
17	2.01	10	04k	5	LKC
24	2.02	8.3	02k	D	SG
25	2.04	9.6	05k	D	SG
