# Supplementary material for: Gene expression analysis of skin grafts and cultured keratinocytes using synthetic RNA normalization reveals insights into differentiation and growth control
Source: BMC Genomics. 2015 Jun 25;16(1):476. doi: 10.1186/s12864-015-1671-5 (PMC4480911; doi:10.1186/s12864-015-1671-5)
Supplement: Additional file 3: Table S3. — STRT library designs, sample notation and the sequencing summary. The sample name consists of 5 characters. The former 4 characters represent the sample type whether HaCaT cell line (HCTP) or the other primary samples as defined by patient and type identifiers in Additional file 2: Table S2. The last one character either a, b or c represent the technical replicas. [file 12864_2015_1671_MOESM3_ESM.xlsx]

## Sheet: Sheet1
LIB	WELL	RNAID	REP	NAME	STRT reads	Mapped reads	Mapped rate
L247	D01	4	a	HCTPa	11236806	7731460	0.688048
L247	E01	5	a	12kDa	10166885	7078222	0.696204
L247	F01	6	a	12k1a	20098882	15244356	0.758468
L247	G01	7	a	12k6a	17843876	13506254	0.756913
L247	H01	8	a	10kDa	9829236	6499369	0.661228
L247	A02	9	a	11kDa	6724001	4670167	0.694552
L247	B02	10	a	10k1a	16143067	12615710	0.781494
L247	C02	11	a	10k6a	13390656	9999784	0.746773
L247	D02	12	a	07kDa	4126166	2747305	0.665825
L247	E02	13	a	07k1a	12184216	9593994	0.787412
L247	F02	14	a	07k5a	7298733	5731543	0.785279
L247	G02	15	a	04kDa	10556621	7673799	0.726918
L247	H02	16	a	00k1a	10290310	7929413	0.770571
L247	A03	17	a	04k5a	13985165	10371101	0.741579
L247	H03	24	a	02kDa	6413583	4301980	0.670761
L247	A04	25	a	05kDa	6669336	4626415	0.693684
L247	D05	4	b	HCTPb	5246619	3660443	0.697677
L247	E05	5	b	12kDb	9403759	6548394	0.696359
L247	F05	6	b	12k1b	13375040	10445931	0.781002
L247	G05	7	b	12k6b	10205916	7669147	0.751441
L247	H05	8	b	10kDb	5437361	3614113	0.664681
L247	A06	9	b	11kDb	9396623	5924322	0.630474
L247	B06	10	b	10k1b	17842017	13736408	0.769891
L247	C06	11	b	10k6b	17809710	13019779	0.731049
L247	D06	12	b	07kDb	3304701	2034222	0.615554
L247	E06	13	b	07k1b	13172794	10061511	0.76381
L247	F06	14	b	07k5b	11161682	8430912	0.755344
L247	G06	15	b	04kDb	5913827	4074368	0.688956
L247	H06	16	b	00k1b	11958685	9127424	0.763246
L248	A01	17	b	04k5b	12957791	9895362	0.763661
L248	H01	24	b	02kDb	7947502	5300036	0.666881
L248	A02	25	b	05kDb	6197857	4230521	0.682578
L248	D03	4	c	HCTPc	5444990	3721609	0.683492
L248	E03	5	c	12kDc	11613522	8073631	0.695192
L248	F03	6	c	12k1c	16627471	12670738	0.762036
L248	G03	7	c	12k6c	8851099	6914015	0.781148
L248	H03	8	c	10kDc	7893213	5364943	0.679691
L248	A04	9	c	11kDc	9884348	6811596	0.68913
L248	B04	10	c	10k1c	13379347	10275391	0.768004
L248	C04	11	c	10k6c	11448560	8468489	0.739699
L248	D04	12	c	07kDc	8317803	5423349	0.652017
L248	E04	13	c	07k1c	20104536	15300210	0.761033
L248	F04	14	c	07k5c	15550454	11889756	0.764592
L248	G04	15	c	04kDc	12363406	8581579	0.694111
L248	H04	16	c	00k1c	13736648	10556341	0.76848
L248	A05	17	c	04k5c	11042969	8691063	0.787022
L248	H05	24	c	02kDc	7245786	4789577	0.661016
L248	A06	25	c	05kDc	7532567	4711567	0.625493
Average					1.08193e+07	7.9237e+06	0.72001
Total					519326142	380337619
