# Supplementary material for: Gene expression analysis of skin grafts and cultured keratinocytes using synthetic RNA normalization reveals insights into differentiation and growth control
Source: BMC Genomics. 2015 Jun 25;16(1):476. doi: 10.1186/s12864-015-1671-5 (PMC4480911; doi:10.1186/s12864-015-1671-5)
Supplement: Additional file 4: Table S4. — Similarity between technical replicates. The similarity was estimated by Pearson correlation coefficients of raw read counts. [file 12864_2015_1671_MOESM4_ESM.xlsx]

## Sheet: Sheet1
Compared replicas	00k1	02kD	04k5	04kD	05kD	07k1	07k5	07kD	10k1	10k6	10kD	11kD	12k1	12k6	12kD	HCTP
a vs. b	0.9964	0.9931	0.9954	0.9897	0.9838	0.9945	0.9904	0.9258	0.9799	0.9981	0.9912	0.9773	0.9966	0.9939	0.9924	0.991
b vs. c	0.9983	0.9961	0.9887	0.9796	0.9568	0.9971	0.9961	0.9483	0.981	0.9894	0.9807	0.9663	0.9894	0.9877	0.9747	0.9931
c vs. a	0.9943	0.9902	0.9887	0.9592	0.9439	0.9891	0.9841	0.9729	0.9949	0.99	0.9852	0.9765	0.996	0.981	0.9832	0.989
