# Supplementary material for: Gene expression analysis of skin grafts and cultured keratinocytes using synthetic RNA normalization reveals insights into differentiation and growth control
Source: BMC Genomics. 2015 Jun 25;16(1):476. doi: 10.1186/s12864-015-1671-5 (PMC4480911; doi:10.1186/s12864-015-1671-5)
Supplement: Additional file 7: Table S5. — Differentially expressed genes between the multiple classes. There are 11,908 unique genes in 12,246 (of 20,500) differentially expressed features. The columns from G to L are the statistical values estimated by SAMstrt. Local Gene ID is usually identical with Gene Symbol except for multicopy genes, which have suffix “_loc” with numbers, and for repetitive elements, which have prefix “r_”. Entrez Gene ID and Gene Type are based on Entrez Gene. Glycolysis genes and Transcription Factors are denoted “GL” and “TF” at the columns E and F. Contrasts are the standardized mean difference of the gene expression between the four classes. Positive contrast means overexpression, and negative contrast the opposite. [file 12864_2015_1671_MOESM7_ESM.xlsx]

## Sheet: Sheet1
Local Gene ID	Gene Symbol	Entrez Gene ID	Gene Type	Glycolysis	Transcription Factor	Score	Contrast.SG	Contrast.EKC	Contrast.LKC	Contrast.HaCaT	Local FDR
LDHB	LDHB	3945	protein-coding	GL	.	40.5479	-5.84166	4.97494	1.90301	-0.130558	2.7499e-08
RAN	RAN	5901	protein-coding	.	.	40.5479	-5.84166	4.97494	1.90301	-0.130558	2.7499e-08
NOP16	NOP16	51491	protein-coding	.	.	40.5362	-5.84166	4.97494	1.89935	-0.12403	2.71095e-08
MRPL22	MRPL22	29093	protein-coding	.	.	40.5012	-5.84166	4.95861	1.0247	1.46443	2.59354e-08
C16orf61	C16orf61	56942	protein-coding	.	.	40.4814	-5.84166	4.96112	1.91642	-0.130558	2.52731e-08
EIF3I	EIF3I	8668	protein-coding	.	.	40.4557	-5.84166	4.97494	1.87373	-0.0783349	2.44129e-08
C1QBP	C1QBP	708	protein-coding	.	.	40.4494	-5.83203	4.96614	1.91154	-0.150142	2.4204e-08
NIP7	NIP7	51388	protein-coding	.	.	40.4492	-5.84059	4.97494	1.87373	-0.0805109	2.41967e-08
NME1	NME1	654364;4830;4831	protein-coding;protein-coding;protein-coding	.	TF	40.4415	-5.84166	4.97494	1.86885	-0.0696311	2.39381e-08
MRPS10	MRPS10	55173	protein-coding	.	.	40.4403	-5.82454	4.97494	1.90057	-0.161022	2.38972e-08
BZW1	BZW1	9689;151579;391592	protein-coding;pseudo;pseudo	.	TF	40.4287	-5.82133	4.97494	1.90301	-0.171902	2.35108e-08
RPS7	RPS7	6201;100128060;149224;644315	protein-coding;pseudo;pseudo;pseudo	.	.	40.4285	-5.82133	4.97494	1.90301	-0.171902	2.3504e-08
C3orf26	C3orf26	84319	protein-coding	.	.	40.4253	-5.84166	4.97494	1.86153	-0.0565752	2.33966e-08
POMP	POMP	51371	protein-coding	.	.	40.4125	-5.84166	4.97494	1.85909	-0.0522233	2.29662e-08
RPS27A	RPS27A	728590;100130446;643358;6233	pseudo;pseudo;pseudo;protein-coding	.	.	40.4101	-5.81812	4.97494	1.90301	-0.17843	2.28867e-08
PTRH2	PTRH2	51651	protein-coding	.	.	40.3942	-5.84059	4.9674	1.87495	-0.0696311	2.23551e-08
HIST2H2AA4_loc2	HIST2H2AA4	723790;8337	protein-coding;protein-coding	.	.	40.3504	-5.84166	0.834181	5.0637	1.4035	2.08893e-08
EEF1E1-MUTED	EEF1E1-MUTED	.	.	.	.	40.3373	-5.80528	4.97494	1.90301	-0.204541	2.04508e-08
CKS2	CKS2	1164	protein-coding	.	.	40.3303	-5.84166	4.89328	1.0247	1.57758	2.02163e-08
MT2A	MT2A	4502	protein-coding	.	.	40.3069	-5.84166	4.92469	1.9518	-0.130558	1.94311e-08
PRDX3	PRDX3	10935	protein-coding	.	.	40.3039	-5.84166	4.97494	1.82005	0.0174078	1.93291e-08
NDUFAF3	NDUFAF3	25915	protein-coding	.	.	40.2969	-5.81384	4.95609	1.9213	-0.187133	1.9096e-08
NPM1	NPM1	729686;4869;399804;100131044;729342;440577;100129237	pseudo;protein-coding;pseudo;.;pseudo;pseudo;pseudo	.	TF	40.2931	-5.84166	4.97494	1.81639	0.0239357	1.89689e-08
SUB1	SUB1	10923	protein-coding	.	TF	40.2834	-5.79565	4.97494	1.90301	-0.224125	1.86447e-08
CCT5	CCT5	22948	protein-coding	.	.	40.2469	-5.83738	4.97494	1.80907	0.0282876	1.74185e-08
EIF2S1	EIF2S1	1965	protein-coding	.	.	40.2459	-5.78817	4.97494	1.90301	-0.239357	1.73878e-08
CCT8	CCT8	10694;644131	protein-coding;pseudo	.	.	40.2343	-5.82882	4.92594	1.94936	-0.154494	1.69985e-08
EBP	EBP	10682	protein-coding	.	.	40.2172	-5.84166	4.97494	1.7859	0.0783349	1.64233e-08
HIST2H2AA3_loc2	HIST2H2AA3	723790;8337	protein-coding;protein-coding	.	.	40.1969	-5.84166	0.829156	4.99783	1.52971	1.57427e-08
KPNA2	KPNA2	3838;728860	protein-coding;.	.	.	40.1881	-5.84166	4.97494	1.77248	0.102271	1.54451e-08
PAICS	PAICS	10606	protein-coding	.	.	40.1866	-5.77747	4.97494	1.90301	-0.261116	1.53954e-08
CYCS	CYCS	54205	protein-coding	.	.	40.1856	-5.84166	4.97494	1.77248	0.102271	1.53632e-08
NOP2	NOP2	4839	protein-coding	.	.	40.1188	-5.84059	4.95232	1.81517	0.0631032	1.31188e-08
MRPL47	MRPL47	57129	protein-coding	.	.	40.1033	-5.83096	4.97242	1.13692	1.21854	1.25978e-08
SMS	SMS	642590;646347;6611	pseudo;pseudo;protein-coding	.	.	40.1012	-5.84166	4.90333	1.9396	-0.071807	1.25262e-08
SNRPG	SNRPG	100130289;6637;100130932;100130003;100132425	pseudo;protein-coding;pseudo;pseudo;.	.	.	40.0938	-5.84166	4.97494	1.72978	0.17843	1.22753e-08
BOLA3	BOLA3	644754;388962	pseudo;protein-coding	.	.	40.0868	-5.84059	4.8782	1.99694	-0.132734	1.20398e-08
H2AFZ	H2AFZ	3015	protein-coding	.	.	40.0743	-5.82133	4.97494	1.78346	0.0413434	1.16208e-08
PARK7	PARK7	11315	protein-coding	.	.	40.0664	-5.755	4.97494	1.90301	-0.306812	1.13549e-08
PRDX1	PRDX1	5052	protein-coding	.	.	40.0642	-5.84166	4.97494	1.71392	0.206717	1.12791e-08
SEC11A	SEC11A	23478	protein-coding	.	.	40.0538	-5.84166	4.04025	1.12716	2.87228	1.09295e-08
KIAA0020	KIAA0020	9933	protein-coding	.	.	40.0526	-4.47326	4.96237	1.87007	-2.83311	1.08903e-08
MRPS23	MRPS23	51649	protein-coding	.	.	40.0483	-5.83738	4.96489	1.75662	0.139262	1.0746e-08
NAA20	NAA20	51126	protein-coding	.	.	40.0423	-5.84166	4.97494	1.69807	0.235005	1.05436e-08
SLIRP	SLIRP	.	.	.	.	40.0409	-5.84166	4.97494	1.70173	0.228477	1.0495e-08
POLR2F	POLR2F	5435	protein-coding	.	TF	40.0322	-5.83417	4.97494	1.7249	0.171902	1.02014e-08
SNRPD1	SNRPD1	6632;100129492	protein-coding;pseudo	.	TF	40.0308	-5.84166	4.97494	1.23207	1.06623	1.01551e-08
LLPH	LLPH	100128533;84298;646644	.;protein-coding;pseudo	.	.	40.0127	-5.84166	4.89956	1.91886	-0.0282876	9.54343e-09
AIMP1	AIMP1	9255	protein-coding	.	.	39.9998	-5.76142	4.9674	1.89325	-0.263292	9.11007e-09
CBX3	CBX3	644101;11335	pseudo;protein-coding	.	TF	39.9907	-5.84166	4.97494	1.67123	0.282876	8.80164e-09
MRPL13	MRPL13	28998	protein-coding	.	.	39.9886	-5.84166	4.97494	1.67001	0.285052	8.73055e-09
PHB	PHB	5245	protein-coding	.	.	39.9766	-5.84166	4.97494	1.66025	0.30246	8.32638e-09
SNRPD2	SNRPD2	119358;6633	pseudo;protein-coding	.	.	39.9716	-5.84166	4.97494	1.65903	0.304636	8.15792e-09
HIST1H2BC	HIST1H2BC	8339;8346;8347;8344;8343	protein-coding;protein-coding;protein-coding;protein-coding;protein-coding	.	TF	39.9702	-5.84166	1.22238	5.12348	0.624504	8.10891e-09
CCT2	CCT2	10576	protein-coding	.	.	39.9604	-5.84166	4.97494	1.65049	0.319868	7.77971e-09
HSPE1-MOB4	HSPE1-MOB4	.	.	.	.	39.955	-5.84166	4.97494	1.64683	0.326396	7.59617e-09
SEC61G	SEC61G	23480	protein-coding	.	.	39.9473	-5.84166	4.93474	1.79566	0.130558	7.33472e-09
GTF2A2	GTF2A2	2958	protein-coding	.	TF	39.9447	-5.84166	4.97494	1.63341	0.350331	7.24772e-09
SF3B14	SF3B14	51639	protein-coding	.	.	39.9239	-5.84166	4.87192	1.96034	-0.0543993	6.54439e-09
UAP1	UAP1	6675	protein-coding	.	.	39.9155	-5.72504	4.97494	1.90301	-0.367739	6.25791e-09
METTL11A	METTL11A	28989	protein-coding	.	.	39.9105	-5.84166	4.94981	1.72368	0.232829	6.09024e-09
MKI67IP	MKI67IP	84365	protein-coding	.	TF	39.9056	-5.76356	4.97494	1.84567	-0.187133	5.92521e-09
TXN	TXN	7295	protein-coding	.	.	39.8927	-5.84166	4.97494	1.33454	0.883444	5.48832e-09
CCDC58	CCDC58	131076	protein-coding	.	.	39.8914	-5.84059	4.97494	1.32844	0.892148	5.44443e-09
DCT	DCT	1638	protein-coding	.	.	39.8907	5.84166	-0.829156	-4.68188	-2.09328	5.42072e-09
LOC401397	LOC401397	401397	miscRNA	.	.	39.8869	-5.84166	4.838	2.02743	-0.115326	5.29165e-09
ATP5G3	ATP5G3	518	protein-coding	.	.	39.8832	-5.84166	4.97494	1.5834	0.439546	5.16529e-09
ZBED2	ZBED2	79413	protein-coding	.	.	39.8818	-5.84166	4.97494	1.57974	0.446074	5.11645e-09
HSPA8	HSPA8	3312	protein-coding	.	.	39.8816	-5.77854	4.93474	1.91032	-0.202365	5.10965e-09
C14orf2	C14orf2	9556	protein-coding	.	.	39.8759	-5.83952	4.8179	1.09545	1.57758	4.91803e-09
MCTS1	MCTS1	28985	protein-coding	.	.	39.8749	-5.84166	4.97494	1.56754	0.467834	4.88348e-09
CACYBP	CACYBP	27101;644877	protein-coding;pseudo	.	.	39.8714	-5.81598	4.97494	1.1723	1.12062	4.76364e-09
DGUOK	DGUOK	1716	protein-coding	.	.	39.8687	-5.83417	4.93474	1.78346	0.137086	4.67498e-09
RPL23A	RPL23A	391825;6147;729798;130773;440027;389101;728207	pseudo;protein-coding;pseudo;pseudo;pseudo;pseudo;pseudo	.	.	39.8592	-5.84166	4.97494	1.54314	0.511353	4.34965e-09
SNRPE	SNRPE	6635;414153;100130109	protein-coding;pseudo;pseudo	.	.	39.8579	-5.84166	4.97494	1.5468	0.504825	4.30828e-09
RPS17L_loc2	RPS17L	.	.	.	.	39.8545	-5.84166	4.96112	1.63585	0.369915	4.191e-09
RPS17L_loc1	RPS17L	.	.	.	.	39.8533	-5.84166	4.96866	1.59072	0.43737	4.15003e-09
RUVBL1	RUVBL1	8607	protein-coding	.	TF	39.8516	-5.79245	4.94102	1.85909	-0.0935667	4.09277e-09
ATP5J	ATP5J	522	protein-coding	.	.	39.8445	-5.82026	4.97117	1.69319	0.206717	3.85134e-09
POLR2H	POLR2H	5437	protein-coding	.	TF	39.8424	-5.84166	4.97494	1.51265	0.565752	3.78157e-09
CNIH4	CNIH4	29097	protein-coding	.	.	39.84	-5.84166	4.95735	1.31259	0.953075	3.69918e-09
MED31	MED31	51003	protein-coding	.	TF	39.8391	-5.78175	4.97117	1.0247	1.32081	3.66876e-09
HDDC2	HDDC2	51020	protein-coding	.	.	39.8387	-5.84166	4.96614	1.59194	0.439546	3.65435e-09
RPS17_loc2	RPS17	6218	protein-coding	.	.	39.8319	-5.84166	4.96489	1.59316	0.439546	3.42252e-09
MRPL17	MRPL17	63875	protein-coding	.	.	39.8305	-5.84166	4.97494	1.47117	0.639735	3.375e-09
TCEB1	TCEB1	100132973;6921	pseudo;protein-coding	.	TF	39.8245	-5.84166	4.92217	1.77736	0.184958	3.17225e-09
ENO1	ENO1	2023	protein-coding	GL	TF	39.8209	-5.84166	4.83674	2.01279	-0.0870388	3.05082e-09
PSMA5	PSMA5	5686	protein-coding	.	.	39.8155	-5.83952	4.97494	1.49313	0.596216	2.86508e-09
PSMA2	PSMA2	5683	protein-coding	.	.	39.8122	-5.82882	4.79403	1.06129	1.65809	2.75559e-09
FAM83A	FAM83A	84985	protein-coding	.	.	39.8044	-5.84059	4.9674	1.53338	0.539641	2.48918e-09
SPA17	SPA17	53340	protein-coding	.	.	39.801	-5.84166	4.9674	1.51021	0.58316	2.3731e-09
CLEC2A	CLEC2A	387836	protein-coding	.	.	39.7946	5.84166	-0.873127	-4.42327	-2.47843	2.15587e-09
ESD	ESD	2098	protein-coding	.	.	39.7921	-5.72504	4.97368	1.87495	-0.315516	2.06931e-09
RPS17_loc1	RPS17	6218	protein-coding	.	.	39.7917	-5.84166	4.94981	1.64561	0.372091	2.05731e-09
NUDCD1	NUDCD1	84955	protein-coding	.	.	39.7656	-5.70043	4.96991	1.90544	-0.413434	1.16896e-09
C7orf44	C7orf44	55744	protein-coding	.	.	39.7629	-5.83096	4.97242	1.3565	0.826869	1.07449e-09
SNRPD3	SNRPD3	6634	protein-coding	.	.	39.7397	-5.81919	4.97117	1.26013	0.977011	2.86159e-10
GTPBP4	GTPBP4	23560	protein-coding	.	.	39.7387	-5.82026	4.86313	1.964	-0.0892148	2.5084e-10
AK2	AK2	204	protein-coding	.	.	39.7162	-5.79886	4.92845	1.83347	-0.0130558	0
TUBB_loc5	TUBB	442308;203068;92755;647000	pseudo;protein-coding;pseudo;pseudo	.	.	39.6879	-5.6769	4.97494	1.90301	-0.465658	0
EIF3M	EIF3M	10480	protein-coding	.	.	39.6787	-5.81063	4.66714	0.997858	1.95402	0
IMMT	IMMT	10989	protein-coding	.	.	39.6774	-5.82775	4.95107	1.31747	0.926964	0
PDCD5	PDCD5	9141	protein-coding	.	.	39.6729	-5.84166	4.79026	2.07379	-0.115326	0
LIMA1	LIMA1	51474	protein-coding	.	.	39.6667	-5.84166	4.78272	2.08965	-0.130558	0
ACOT9	ACOT9	23597	protein-coding	.	.	39.6644	-5.84166	4.90082	1.77004	0.235005	0
CCT3	CCT3	7203	protein-coding	.	.	39.6612	-5.83952	4.92594	1.32356	0.983539	0
TIMM17A	TIMM17A	10440	protein-coding	.	.	39.6576	-5.84166	4.78021	2.09209	-0.130558	0
PLSCR1	PLSCR1	5359	protein-coding	.	.	39.6552	-5.81277	4.87066	1.10399	1.41656	0
NDUFA8	NDUFA8	4702	protein-coding	.	.	39.639	-5.84166	4.04025	1.18084	2.77654	0
TOMM5	TOMM5	401505	protein-coding	.	.	39.637	-5.66406	4.97494	1.90301	-0.491769	0
ACAT2	ACAT2	39	protein-coding	.	.	39.6301	-5.66299	4.97494	1.90301	-0.493945	0
TMEM126B	TMEM126B	55863	protein-coding	.	.	39.6246	-5.80528	4.91589	1.1357	1.26641	0
UBE2L3	UBE2L3	7332	protein-coding	.	.	39.6205	-5.84166	4.82418	1.97864	-0.00435194	0
SNRPC	SNRPC	6631	protein-coding	.	.	39.6194	-5.81491	4.97494	1.5163	0.504825	0
FARSB	FARSB	10056	protein-coding	.	.	39.6186	-5.72611	4.97117	1.82981	-0.228477	0
ADH5	ADH5	128;642443	protein-coding;pseudo	GL	.	39.6104	-5.84059	4.92469	1.62853	0.443898	0
FTH1P3	FTH1P3	.	.	.	.	39.6085	-5.84166	1.03519	4.04511	2.87228	0
NOLC1	NOLC1	9221	protein-coding	.	.	39.5977	-5.84166	4.92971	1.5346	0.60492	0
COX7B	COX7B	1349	protein-coding	.	.	39.5959	-5.84166	4.6885	1.11131	1.77777	0
ZC3H15	ZC3H15	55854	protein-coding	.	.	39.5952	-4.66798	4.96489	1.91276	-2.5176	0
FAM96A	FAM96A	84191	protein-coding	.	.	39.5925	-5.79779	4.50006	0.97468	2.25866	0
PCMT1	PCMT1	5110	protein-coding	.	.	39.5904	-5.73467	4.97494	1.79932	-0.163198	0
CHCHD1	CHCHD1	118487	protein-coding	.	.	39.5831	-5.81919	4.9473	1.63219	0.354683	0
NDUFB3	NDUFB3	4709	protein-coding	.	.	39.5597	-5.69401	4.94855	1.90788	-0.393851	0
AIMP2	AIMP2	442578;7965	pseudo;protein-coding	.	.	39.5371	-5.79672	4.97242	1.60292	0.317692	0
TIMM8A	TIMM8A	1678	protein-coding	.	.	39.5348	-5.77747	4.83926	2.02987	-0.252413	0
METTL5	METTL5	29081	protein-coding	.	.	39.5322	-5.84166	4.7689	2.07867	-0.0870388	0
RPS10	RPS10	376693;401817;6204;728791;646785;391833	pseudo;pseudo;protein-coding;pseudo;pseudo;pseudo	.	.	39.5215	-5.78496	4.92217	1.81151	0.00870388	0
SPCS2	SPCS2	9789;653566	protein-coding;pseudo	.	.	39.519	-5.73039	4.97368	0.938084	1.36651	0
SNRPB2	SNRPB2	6629	protein-coding	.	.	39.5098	-5.75928	4.81916	0.933204	1.70161	0
PDRG1	PDRG1	81572	protein-coding	.	.	39.5075	-5.82882	4.93474	1.47239	0.681079	0
PPIB	PPIB	5479	protein-coding	.	.	39.5062	-5.84166	4.80031	1.99938	0	0
TPI1	TPI1	7167;729708	protein-coding;pseudo	GL	.	39.4988	-5.84166	4.91087	1.57608	0.563576	0
ADK	ADK	132	protein-coding	.	.	39.4892	-5.82989	4.92343	1.60048	0.474362	0
SKA2	SKA2	348235;729012	protein-coding;pseudo	.	.	39.4882	-5.76891	4.96237	1.72246	0.0652791	0
ECHDC1	ECHDC1	55862	protein-coding	.	.	39.479	-5.77319	4.97494	1.66025	0.163198	0
CAV1	CAV1	857	protein-coding	.	.	39.4734	-5.84166	4.89956	1.63585	0.476538	0
PSMB2	PSMB2	5690	protein-coding	.	.	39.4731	-5.81491	4.87443	1.85299	0.0783349	0
SAA2-SAA4	SAA2-SAA4	.	.	.	.	39.4716	-5.84166	1.17715	5.02589	0.876916	0
EMP2	EMP2	2013	protein-coding	.	.	39.4694	5.64694	-1.6759	-5.1064	0.526585	0
HMOX2	HMOX2	3163	protein-coding	.	.	39.4648	-5.84166	4.73498	2.136	-0.130558	0
HSPD1	HSPD1	644745;345041;645548;643300;3329	pseudo;pseudo;pseudo;pseudo;protein-coding	.	.	39.4562	-5.84166	4.77644	2.04085	-0.0326396	0
SFXN4	SFXN4	119559	protein-coding	.	.	39.4532	-5.82668	4.838	1.19792	1.33387	0
RPS15A	RPS15A	646819;6210;644790;648729;100129243;391656	pseudo;protein-coding;pseudo;pseudo;pseudo;pseudo	.	.	39.4524	-5.84166	4.82921	1.25281	1.28165	0
MNAT1	MNAT1	4331	protein-coding	.	.	39.4448	-5.84166	4.90207	1.54924	0.62668	0
RPL36	RPL36	347292;25873	pseudo;protein-coding	.	.	39.4444	-5.84166	4.72996	2.14088	-0.130558	0
FTH1	FTH1	2508;729009;2495;2498	pseudo;pseudo;protein-coding;pseudo	.	.	39.4443	-5.84166	0.95353	4.3147	2.53283	0
GTPBP8	GTPBP8	29083	protein-coding	.	.	39.4388	-5.77747	4.50885	0.951503	2.24343	0
TXNRD1	TXNRD1	100130902;7296	.;protein-coding	.	.	39.4266	-5.75393	4.887	1.92984	-0.204541	0
EIF4E2	EIF4E2	9470	protein-coding	.	.	39.4175	-5.84166	4.76765	2.04817	-0.0304636	0
NDUFAF4	NDUFAF4	100131149;29078	.;protein-coding	.	.	39.4173	-5.66834	4.92594	1.95058	-0.483065	0
PRPS1	PRPS1	5631;221823	protein-coding;protein-coding	.	.	39.414	-5.79031	4.84303	1.96522	-0.117502	0
TIMM13	TIMM13	26517	protein-coding	.	.	39.3988	-5.78603	4.93976	1.70051	0.17843	0
DPY30	DPY30	84661	protein-coding	.	.	39.3796	-5.84059	4.78649	1.99206	0.0348155	0
MRPL24	MRPL24	79590	protein-coding	.	.	39.3779	-5.78817	4.96991	1.31259	0.822517	0
MKKS	MKKS	8195	protein-coding	.	.	39.3771	-5.82347	4.8179	1.95058	0.0195837	0
PTTG1	PTTG1	9232;10744	protein-coding;protein-coding	.	TF	39.3753	-5.78389	4.97494	1.28819	0.848629	0
PNP	PNP	4860	protein-coding	.	.	39.3703	-5.84166	4.71111	2.15918	-0.130558	0
MMADHC	MMADHC	27249	protein-coding	.	.	39.3561	-5.71113	4.97494	1.7676	-0.154494	0
RPL36AL	RPL36AL	6166	protein-coding	.	.	39.3463	-5.84166	4.86564	1.71392	0.396027	0
C15orf23	C15orf23	90417	protein-coding	.	.	39.3446	-5.78496	4.97494	1.3504	0.73983	0
MRPL18	MRPL18	29074	protein-coding	.	.	39.3408	-5.77854	4.97494	1.27477	0.861684	0
DNAJC8	DNAJC8	22826	protein-coding	.	.	39.3405	-5.75072	4.89579	0.994198	1.44267	0
FTL	FTL	392437;2512	pseudo;protein-coding	.	.	39.3305	-5.84166	1.93093	4.85876	-0.130558	0
SSB	SSB	6741	protein-coding	.	TF	39.3166	-5.75393	4.93348	1.77858	-0.0152318	0
TPMT	TPMT	7172	protein-coding	.	.	39.3155	-5.76249	4.82921	2.01279	-0.235005	0
CHCHD3	CHCHD3	54927	protein-coding	.	.	39.3135	-5.8117	4.81036	1.97132	-0.0282876	0
PGD	PGD	5226	protein-coding	.	.	39.3065	-5.84166	4.86564	1.67489	0.465658	0
RPF2	RPF2	84154;729608	protein-coding;pseudo	.	.	39.2984	-5.58274	4.97368	1.90423	-0.657143	0
GPX8	GPX8	493869	protein-coding	.	.	39.291	-5.83738	4.7576	2.03963	-0.00652791	0
MED28	MED28	80306	protein-coding	.	.	39.2832	-5.74858	4.9674	1.67367	0.102271	0
HIST1H2BK	HIST1H2BK	85236	protein-coding	.	.	39.2812	-5.83952	1.00001	4.22931	2.60028	0
ECI2	ECI2	.	.	.	.	39.2669	-5.82454	4.85936	1.77492	0.263292	0
TMEM126A	TMEM126A	84233	protein-coding	.	.	39.2638	-5.77319	4.97368	1.29429	0.818165	0
STARD3NL	STARD3NL	83930	protein-coding	.	.	39.2272	-5.84166	4.23749	1.18206	2.43274	0
MORF4L2	MORF4L2	9643	protein-coding	.	.	39.226	-5.76891	4.97117	1.52728	0.398203	0
SSR3	SSR3	6747	protein-coding	.	.	39.2246	-5.84166	4.67594	2.19334	-0.130558	0
ATP5L	ATP5L	10632	protein-coding	.	.	39.2155	-5.76356	4.29905	0.981999	2.52413	0
MRPL48	MRPL48	51642	protein-coding	.	.	39.215	-5.79031	4.61815	1.02713	1.94532	0
OCIAD2	OCIAD2	132299	protein-coding	.	.	39.2135	-5.84166	4.67343	2.19578	-0.130558	0
SDHB	SDHB	6390	protein-coding	.	.	39.2121	-5.77961	4.88323	1.81883	0.0522233	0
ATP6V1D	ATP6V1D	51382	protein-coding	.	.	39.1988	-5.84166	4.81036	1.84201	0.263292	0
SARNP	SARNP	84324	protein-coding	.	.	39.1971	-5.7443	4.95735	1.68099	0.0979187	0
YWHAE	YWHAE	440917;7531	pseudo;protein-coding	.	.	39.1803	-5.82561	4.78021	1.22841	1.37739	0
NPM3	NPM3	10360	protein-coding	.	.	39.1788	-5.60521	4.93725	1.93228	-0.598392	0
UQCRB	UQCRB	7381;727947;442454	protein-coding;pseudo;pseudo	.	.	39.1543	-5.71755	4.97368	1.68709	0.00435194	0
STIP1	STIP1	10963	protein-coding	.	.	39.1533	-5.81063	4.88951	1.37602	0.894324	0
ATP5C1	ATP5C1	509	protein-coding	.	.	39.1507	-5.69936	4.24628	0.862452	2.6982	0
TARS	TARS	6897	protein-coding	.	.	39.146	-5.84166	4.72745	2.05549	0.0261116	0
CHCHD8	CHCHD8	51287	protein-coding	.	.	39.1424	-5.83203	4.81036	1.31503	1.18373	0
ANAPC11	ANAPC11	51529	protein-coding	.	.	39.135	-5.84166	4.69101	2.136	-0.0543993	0
VBP1	VBP1	7411	protein-coding	.	.	39.133	-5.71969	4.97494	1.66757	0.0413434	0
S100A2	S100A2	6273	protein-coding	.	.	39.1192	-5.84166	4.64956	2.21895	-0.130558	0
ENY2	ENY2	56943	protein-coding	.	.	39.1161	-5.70792	4.9385	1.792	-0.141438	0
KRT75	KRT75	9119	protein-coding	.	.	39.112	-5.52069	1.65831	5.12348	-0.783349	0
DMKN	DMKN	93099	protein-coding	.	.	39.1105	5.84166	-1.15705	-3.92678	-2.87228	0
STAMBP	STAMBP	10617	protein-coding	.	.	39.0905	-5.73788	4.86187	1.9152	-0.16755	0
SLC25A17	SLC25A17	10478	protein-coding	.	.	39.0717	-5.77961	4.90333	1.66879	0.285052	0
COPS6	COPS6	10980	protein-coding	.	.	39.0634	-5.801	4.8983	1.47971	0.674551	0
BUD31	BUD31	8896	protein-coding	.	TF	39.0564	-5.801	4.86815	1.71514	0.306812	0
MRPL35	MRPL35	51318	protein-coding	.	.	39.0563	-5.70471	4.9184	0.938084	1.41003	0
USMG5	USMG5	84833	protein-coding	.	.	39.0513	-5.84166	4.63197	2.23603	-0.130558	0
GART	GART	2618	protein-coding	.	.	39.0337	-5.72076	4.95986	1.66879	0.0674551	0
CBWD5	CBWD5	653510;728013;445571;220869	pseudo;protein-coding;protein-coding;protein-coding	.	.	39.0332	-5.65229	4.97494	1.7676	-0.274172	0
TAF9	TAF9	6880	protein-coding	.	TF	39.0271	-5.71648	4.79026	2.08233	-0.385147	0
COX7A2	COX7A2	1347	protein-coding	.	.	39.0053	-5.84166	4.7576	1.91886	0.217597	0
OAT	OAT	4942	protein-coding	.	.	38.9953	-5.83203	4.82041	1.71148	0.45913	0
NHP2L1	NHP2L1	4809	protein-coding	.	.	38.9945	-5.80849	4.6885	2.15796	-0.15667	0
RPE	RPE	6120;729020	protein-coding;protein-coding	.	.	38.9928	-5.57953	4.91463	1.9579	-0.657143	0
PSMA1	PSMA1	5682	protein-coding	.	.	38.9898	-5.76891	4.85308	1.14058	1.29253	0
MYCBP	MYCBP	26292	protein-coding	.	TF	38.9877	-5.69187	4.97494	1.68099	-0.0391675	0
PGM3	PGM3	5238	protein-coding	.	.	38.9758	-5.71006	4.79529	2.06647	-0.378619	0
COPB1	COPB1	1315	protein-coding	.	.	38.9549	-5.84166	4.79026	1.76394	0.43737	0
CLIC1_loc3	CLIC1	1192	protein-coding	.	.	38.9449	-5.75607	4.8782	1.13326	1.23595	0
ARL3	ARL3	403	protein-coding	.	.	38.9418	-5.76035	4.88448	1.75296	0.128382	0
ACP1	ACP1	52	protein-coding	.	.	38.9393	-5.84166	4.79403	1.72612	0.498297	0
HIGD1A	HIGD1A	100130383;100129086;25994	pseudo;pseudo;protein-coding	.	.	38.9363	-4.806	4.97494	1.88471	-2.20426	0
EDARADD	EDARADD	128178	protein-coding	.	.	38.924	-5.78496	4.89453	1.55534	0.513529	0
SEP15	SEP15	9403	protein-coding	.	.	38.9215	-5.83417	4.81287	1.52606	0.807285	0
NDUFS5	NDUFS5	100130794;4725	pseudo;protein-coding	.	.	38.9108	-5.45757	4.97494	1.90301	-0.911732	0
NDUFA12	NDUFA12	55967	protein-coding	.	.	38.909	-5.73895	4.96991	1.42237	0.526585	0
MRPL32	MRPL32	64983	protein-coding	.	.	38.9053	-5.84166	4.67845	1.30039	1.4579	0
APOO	APOO	79135	protein-coding	.	.	38.8987	-5.84166	4.7576	1.85787	0.326396	0
PPA1	PPA1	5464	protein-coding	.	.	38.8959	-5.84166	4.71865	1.34308	1.31211	0
RANGRF	RANGRF	29098	protein-coding	.	.	38.8947	-5.76249	4.82544	1.11863	1.36651	0
BBIP1	BBIP1	.	.	.	.	38.8927	-5.79779	4.66966	2.1848	-0.193661	0
PSMB5	PSMB5	5693	protein-coding	.	.	38.8907	-5.84166	4.79529	1.63829	0.652791	0
TMEM242	TMEM242	.	.	.	.	38.889	-5.54423	4.9184	1.95546	-0.731126	0
AMD1	AMD1	262	protein-coding	.	.	38.8636	-4.46149	4.65458	2.17748	-2.87228	0
MED21	MED21	9412	protein-coding	.	TF	38.8579	-5.83203	4.59428	2.27263	-0.150142	0
TOMM6	TOMM6	100188893	protein-coding	.	.	38.8539	-4.80065	4.91589	1.96034	-2.24778	0
TXNDC9	TXNDC9	10190	protein-coding	.	.	38.8453	-5.66299	4.97494	1.69075	-0.115326	0
PSMB7	PSMB7	5695	protein-coding	.	.	38.8446	-5.79886	4.4988	1.11131	2.0193	0
IAH1	IAH1	285148	protein-coding	.	.	38.8358	-5.61912	4.96866	1.77492	-0.343803	0
MRPS16	MRPS16	51021	protein-coding	.	.	38.8304	-5.84166	4.77519	1.72368	0.535289	0
B9D1	B9D1	27077	protein-coding	.	.	38.8295	-5.81705	4.82418	1.62731	0.57228	0
MRPS22	MRPS22	56945	protein-coding	.	.	38.8269	-5.70043	4.49001	0.863672	2.27607	0
EXOSC1	EXOSC1	51013	protein-coding	.	.	38.8154	-5.70899	4.84051	0.961262	1.5123	0
C11orf74	C11orf74	119710	protein-coding	.	.	38.8096	-5.74858	4.91463	1.6078	0.311164	0
KARS	KARS	3735	protein-coding	.	.	38.7966	-5.82775	4.55785	1.21744	1.78647	0
MRPS35	MRPS35	60488	protein-coding	.	.	38.7901	-5.69294	4.97494	1.59072	0.12403	0
RSL24D1	RSL24D1	51187;284288	protein-coding;pseudo	.	.	38.7899	-5.84059	4.58297	1.27111	1.67332	0
STMN1	STMN1	3925	protein-coding	.	.	38.7889	-5.69615	4.95232	1.03811	1.15544	0
PDAP1	PDAP1	645181;11333	pseudo;protein-coding	.	.	38.7837	-5.76463	4.87192	1.69807	0.256765	0
DEGS1	DEGS1	8560	protein-coding	.	.	38.7804	5.84166	-1.24373	-3.84627	-2.86575	0
HIST1H1C	HIST1H1C	3006	protein-coding	.	TF	38.7754	-5.84166	1.1068	4.78313	1.43179	0
MRPL42	MRPL42	28977	protein-coding	.	.	38.7669	-5.74537	4.7488	2.06647	-0.226301	0
MRPS14	MRPS14	63931	protein-coding	.	.	38.7644	-5.84166	4.61187	1.29551	1.58193	0
COPS8	COPS8	10920	protein-coding	.	.	38.7641	-5.47575	4.93222	1.94448	-0.87474	0
RPL34	RPL34	6164	protein-coding	.	.	38.7588	-5.4704	4.93599	1.94082	-0.88562	0
COPB2	COPB2	9276	protein-coding	.	.	38.7489	-5.82668	4.78775	1.69075	0.541817	0
C19orf53	C19orf53	28974	protein-coding	.	.	38.7486	-5.83845	4.56413	2.29337	-0.121854	0
ACTL6A	ACTL6A	86	protein-coding	.	.	38.7474	-5.69615	4.97494	1.11619	0.977011	0
TMED10	TMED10	10972	protein-coding	.	.	38.7434	-5.81812	4.61061	2.23237	-0.13491	0
RPL17	RPL17	100132742;729046;727984;645296;646909;391655;6139;100129657;729301;643863;729340	pseudo;pseudo;pseudo;pseudo;pseudo;pseudo;protein-coding;pseudo;pseudo;pseudo;pseudo	.	.	38.737	-5.84166	4.65333	2.09331	0.0870388	0
STEAP1	STEAP1	26872	protein-coding	.	.	38.7239	-4.98146	4.97368	1.90301	-1.87786	0
IL24	IL24	11009	protein-coding	.	.	38.7211	-5.11199	4.97494	1.90301	-1.61457	0
GLO1	GLO1	2739	protein-coding	.	.	38.7177	-4.41869	4.94604	1.7554	-2.71126	0
RSL1D1	RSL1D1	26156	protein-coding	.	.	38.7141	-5.84166	4.67845	1.3687	1.33605	0
FXC1	FXC1	26515	protein-coding	.	.	38.7069	-5.76891	4.69604	2.12624	-0.193661	0
C12orf45	C12orf45	121053	protein-coding	.	.	38.7036	-5.41905	4.94855	1.92862	-0.990067	0
EMG1	EMG1	10436	protein-coding	.	.	38.6966	-5.54209	4.97494	1.80664	-0.567928	0
RBM7	RBM7	10179	protein-coding	.	TF	38.6961	-5.79886	4.45986	1.14302	2.03018	0
ATP5J2-PTCD1	ATP5J2-PTCD1	.	.	.	.	38.6863	-5.76142	4.85936	1.70905	0.252413	0
MESDC2	MESDC2	23184	protein-coding	.	.	38.6756	-5.84166	4.74378	1.73954	0.5614	0
C6orf211	C6orf211	79624	protein-coding	.	.	38.6693	-5.77426	4.86815	1.51996	0.600568	0
ITGA6	ITGA6	3655	protein-coding	.	.	38.6645	-5.79779	4.78901	1.80542	0.276348	0
MCFD2	MCFD2	90411	protein-coding	.	.	38.6626	-5.62661	4.88197	1.91032	-0.419962	0
TUBB6	TUBB6	84617	protein-coding	.	.	38.6583	-5.44901	4.94855	1.9091	-0.894324	0
SUMO1	SUMO1	474338;7341	pseudo;protein-coding	.	.	38.6564	-5.54423	4.97494	1.7981	-0.548345	0
ROMO1	ROMO1	140823	protein-coding	.	.	38.6498	-5.84166	4.72745	1.81883	0.44825	0
SET	SET	6418;646817	protein-coding;pseudo	.	.	38.6456	-5.84166	4.08422	1.31015	2.46973	0
PSMA4	PSMA4	5685	protein-coding	.	.	38.6444	-5.67904	4.55533	0.839274	2.16291	0
ANXA2	ANXA2	302;303;305	protein-coding;pseudo;pseudo	.	.	38.6329	-5.84166	4.5189	2.34582	-0.130558	0
GMFB	GMFB	2764	protein-coding	.	.	38.6304	-5.01677	4.97242	1.90423	-1.80606	0
NHP2	NHP2	55651	protein-coding	.	.	38.6199	-5.55065	4.97494	1.78346	-0.509177	0
RPL26L1	RPL26L1	51121	protein-coding	.	.	38.6194	-5.82133	4.77644	1.64805	0.62668	0
PFDN1	PFDN1	5201	protein-coding	.	.	38.6147	-5.67583	4.87066	1.86031	-0.211069	0
FDFT1	FDFT1	2222	protein-coding	.	.	38.6126	-5.70578	4.70358	2.1665	-0.406907	0
FGFBP1	FGFBP1	9982	protein-coding	.	.	38.6019	-5.71541	4.72242	2.11892	-0.335099	0
GNG10	GNG10	548645;2790;552891	protein-coding;protein-coding;protein-coding	.	.	38.6018	-5.77319	4.82795	1.72978	0.293756	0
RIC3	RIC3	79608	protein-coding	.	.	38.6017	5.84059	-1.09423	-4.29396	-2.32394	0
UQCRQ	UQCRQ	27089	protein-coding	.	.	38.601	-5.84166	4.5277	2.3202	-0.100095	0
TRMT112	TRMT112	391358;51504	pseudo;protein-coding	.	.	38.6007	-5.84166	4.63071	1.3626	1.42961	0
CINP	CINP	51550	protein-coding	.	.	38.5941	-5.84166	4.71865	1.52972	0.979187	0
DNAJA1	DNAJA1	3301	protein-coding	.	.	38.5931	-5.60414	4.83674	2.00791	-0.5614	0
COX8A	COX8A	1351	protein-coding	.	.	38.589	-5.78282	4.75885	1.24061	1.30558	0
TMEM167A	TMEM167A	153339;100129118	protein-coding;pseudo	.	.	38.5877	-5.801	4.62192	2.19578	-0.12403	0
PPIL1	PPIL1	51645	protein-coding	.	.	38.5764	-5.69401	4.96991	1.46263	0.363387	0
CCNC	CCNC	892	protein-coding	.	.	38.5652	-5.40835	4.97494	1.86397	-0.942195	0
HAX1	HAX1	10456	protein-coding	.	TF	38.5586	-5.74858	4.89077	1.47727	0.585336	0
RPL27	RPL27	6155	protein-coding	.	.	38.5542	-5.74109	4.64579	2.22261	-0.335099	0
C6orf115	C6orf115	58527	protein-coding	.	.	38.547	-5.84166	4.72493	1.70051	0.663671	0
MRPL33	MRPL33	9553	protein-coding	.	.	38.5379	-5.78817	4.77644	1.82005	0.252413	0
MRPL1	MRPL1	65008	protein-coding	.	.	38.535	-5.68332	4.97494	1.46629	0.326396	0
POLR3K	POLR3K	51728	protein-coding	.	TF	38.5345	-5.75072	4.69855	1.08813	1.61675	0
SNRPF	SNRPF	6636	protein-coding	.	.	38.5336	-5.68653	4.97494	1.19792	0.811637	0
ORMDL2	ORMDL2	29095	protein-coding	.	.	38.5318	-5.42761	4.93725	1.91764	-0.933491	0
PA2G4	PA2G4	647033;5036	pseudo;protein-coding	.	TF	38.5244	-5.68759	4.97494	1.42481	0.409082	0
MTX1	MTX1	4580	protein-coding	.	.	38.5211	-5.83952	4.71865	1.58828	0.870388	0
POLR3G	POLR3G	10622	protein-coding	.	.	38.5191	-5.17618	4.9674	1.91032	-1.48401	0
UFM1	UFM1	51569	protein-coding	.	.	38.5189	-5.84166	4.50006	2.3507	-0.106623	0
BTBD10	BTBD10	84280	protein-coding	.	.	38.5187	-5.81598	4.68725	1.98718	0.165374	0
TMSB4X	TMSB4X	7116;7115;7114	pseudo;pseudo;protein-coding	.	.	38.5157	-5.82133	2.06284	4.70628	-0.128382	0
EIF4A1	EIF4A1	1973;26781;728698	protein-coding;snoRNA;pseudo	.	.	38.5003	-5.67797	4.89705	1.75052	-0.0565752	0
PSMD14	PSMD14	10213	protein-coding	.	.	38.4947	-5.34737	4.97494	1.87251	-1.08146	0
COX6C	COX6C	1345	protein-coding	.	.	38.4944	-5.57953	4.92469	1.83347	-0.452602	0
FXYD5	FXYD5	53827	protein-coding	.	.	38.4856	-5.84166	4.47619	2.3873	-0.130558	0
SHMT2	SHMT2	6472	protein-coding	.	.	38.4793	-5.81384	4.58925	2.21041	-0.0674551	0
RPL22L1	RPL22L1	200916	protein-coding	.	.	38.4621	-5.37625	4.93097	1.93594	-1.0597	0
DCAF13	DCAF13	25879	protein-coding	.	.	38.4558	-5.61377	4.97494	1.65293	-0.147966	0
TMEM85	TMEM85	51234	protein-coding	.	.	38.4444	-5.80742	4.69981	1.3504	1.26206	0
C12orf5	C12orf5	57103	protein-coding	.	.	38.4427	-5.02319	4.94353	1.92862	-1.78647	0
CLNS1A	CLNS1A	1207	protein-coding	.	.	38.4422	-5.73574	4.69478	1.06373	1.63633	0
MRPL44	MRPL44	65080	protein-coding	.	.	38.4402	-5.83096	4.49252	2.36046	-0.132734	0
SNRNP27	SNRNP27	11017	protein-coding	.	TF	38.4357	-5.63624	4.80911	1.99694	-0.428666	0
TIMM9	TIMM9	26520	protein-coding	.	.	38.4273	-5.84166	4.67594	1.87251	0.441722	0
NQO1	NQO1	1728	protein-coding	.	.	38.3953	-5.84166	4.53649	1.36504	1.58846	0
CSRP2	CSRP2	1466	protein-coding	.	TF	38.3949	-5.68332	4.67343	2.19578	-0.452602	0
MRPL39	MRPL39	54148	protein-coding	.	.	38.3939	-5.51534	4.97242	1.77004	-0.552697	0
GNL3	GNL3	26354	protein-coding	.	.	38.3911	-4.81456	4.97494	1.83225	-2.09328	0
DAD1	DAD1	1603	protein-coding	.	.	38.3895	-5.84166	4.539	2.23725	0.0282876	0
PTS	PTS	5805	protein-coding	.	.	38.3869	-5.23931	4.93348	1.94326	-1.35563	0
SSBP1	SSBP1	6742	protein-coding	.	.	38.3843	-5.6662	4.97494	1.15522	0.846453	0
CASP3	CASP3	836	protein-coding	.	.	38.3781	-5.24038	4.93474	1.94204	-1.35345	0
SCOC	SCOC	60592	protein-coding	.	.	38.3744	-4.52996	4.54277	2.31166	-2.77871	0
POLR2G	POLR2G	5436	protein-coding	.	TF	38.3712	-5.6908	4.55031	0.916126	2.05847	0
C13orf27	C13orf27	93081	protein-coding	.	.	38.3679	-5.62982	4.97494	1.57364	0.0261116	0
EIF5B	EIF5B	9669	protein-coding	.	TF	38.3626	-5.79779	4.6081	2.1665	-0.0543993	0
SDHC	SDHC	6391	protein-coding	.	.	38.358	-5.73039	4.82669	1.76394	0.147966	0
LYAR	LYAR	55646	protein-coding	.	.	38.3558	-5.37197	4.95735	1.87251	-1.00095	0
UBE2V2	UBE2V2	7336	protein-coding	.	.	38.3471	-5.25642	4.97117	1.87617	-1.26641	0
NUTF2	NUTF2	10204	protein-coding	.	.	38.3409	-5.84166	4.67468	1.80298	0.567928	0
METTL2A	METTL2A	339175	protein-coding	.	.	38.3349	-5.76463	4.77519	1.80298	0.237181	0
YBX1	YBX1	4904	protein-coding	.	TF	38.3348	-5.75714	4.62317	2.19334	-0.211069	0
UBE2T	UBE2T	29089	protein-coding	.	.	38.3289	-5.59344	4.97494	0.825855	1.286	0
CEBPZ	CEBPZ	10153	protein-coding	.	TF	38.328	-5.7657	4.72117	1.95424	0.0631032	0
SRP19	SRP19	6728	protein-coding	.	.	38.3243	-5.17618	4.9272	1.94936	-1.48401	0
VAV3	VAV3	10451	protein-coding	.	.	38.3141	5.83845	-2.11812	-4.63431	0.0609272	0
PDHA1	PDHA1	5160	protein-coding	GL	.	38.3091	-5.62768	4.78775	0.809997	1.70814	0
ERH	ERH	2079	protein-coding	.	.	38.3058	-5.71113	4.86941	1.19304	1.05317	0
PSMB6	PSMB6	5694	protein-coding	.	.	38.2915	-5.64159	4.97494	1.05275	0.979187	0
MPHOSPH6	MPHOSPH6	10200	protein-coding	.	.	38.2642	-5.46399	4.83172	2.04207	-0.898676	0
LSM5	LSM5	23658	protein-coding	.	.	38.2637	-5.58702	4.97494	0.822196	1.27947	0
THBS1	THBS1	7057	protein-coding	.	.	38.2583	-5.84166	4.40709	2.45439	-0.130558	0
AP3S2	AP3S2	10239	protein-coding	.	.	38.2576	-5.81919	4.13824	1.30649	2.33699	0
SPCS3	SPCS3	60559	protein-coding	.	.	38.2557	-5.36448	4.87569	1.99938	-1.10104	0
RNPS1	RNPS1	10921;643446	protein-coding;pseudo	.	TF	38.253	-5.76035	4.46865	1.12229	1.97361	0
OTUB1	OTUB1	55611	protein-coding	.	.	38.2491	-5.74965	4.25005	1.10643	2.35875	0
CTSB	CTSB	1508	protein-coding	.	.	38.2444	-5.84166	1.20605	4.67456	1.45355	0
CCNB1	CCNB1	891	protein-coding	.	.	38.2442	-5.58809	4.97494	0.833175	1.26206	0
OLA1	OLA1	29789	protein-coding	.	.	38.2322	-5.78924	4.74001	1.75906	0.42649	0
EIF2S2	EIF2S2	8894	protein-coding	.	.	38.2308	-5.84166	4.47619	2.31532	-0.00217597	0
UQCRC1	UQCRC1	7384	protein-coding	.	.	38.2298	-5.44794	4.84679	2.01401	-0.90738	0
NDUFA7	NDUFA7	4701	protein-coding	.	.	38.2259	-5.83952	4.56287	2.13112	0.171902	0
FAM118B	FAM118B	79607	protein-coding	.	.	38.2191	-5.59237	4.838	1.93106	-0.450426	0
PSMA6	PSMA6	5687	protein-coding	.	.	38.2151	-5.58702	4.28649	0.734365	2.62857	0
MRTO4	MRTO4	51154	protein-coding	.	.	38.2114	-5.65443	4.97494	1.32478	0.520057	0
NDUFA1	NDUFA1	4694	protein-coding	.	.	38.2101	-5.84166	4.63825	1.87007	0.511353	0
KRTAP19-1	KRTAP19-1	337882	protein-coding	.	.	38.1995	-5.43403	1.49248	5.12348	-0.672375	0
MRPS7	MRPS7	51081	protein-coding	.	.	38.1902	-5.61056	4.97494	0.944183	1.10975	0
RDH11	RDH11	51109	protein-coding	.	.	38.1797	-5.72611	4.56538	2.30068	-0.365563	0
APOD	APOD	347	protein-coding	.	.	38.1784	5.84166	-1.19976	-4.54891	-1.68855	0
SNRPB	SNRPB	6628	protein-coding	.	TF	38.1704	-5.66085	4.86061	1.00396	1.30341	0
ARPC1B	ARPC1B	10095;653888	protein-coding;.	.	.	38.1691	-5.83417	4.56413	2.11892	0.180606	0
ZMPSTE24	ZMPSTE24	10269	protein-coding	.	.	38.1645	-5.5346	4.95861	1.72368	-0.406907	0
POLR2L	POLR2L	5441	protein-coding	.	TF	38.1602	-5.7229	4.56664	2.29946	-0.372091	0
TTC4	TTC4	7268	protein-coding	.	.	38.1565	-5.7122	4.79906	1.8042	0.0870388	0
MYL12B	MYL12B	103910	protein-coding	.	.	38.1554	-5.48645	4.79403	2.07867	-0.852981	0
ELOVL5	ELOVL5	60481	protein-coding	.	.	38.1479	-5.62233	4.7086	2.13844	-0.535289	0
RPL14	RPL14	9045	protein-coding	.	.	38.1458	-5.2714	4.94981	1.87983	-1.20549	0
ACTN1	ACTN1	87	protein-coding	.	.	38.1391	-5.84166	4.36815	2.4922	-0.130558	0
AKR1C1	AKR1C1	1645	protein-coding	.	.	38.1383	-4.63053	2.04651	4.74531	-2.59158	0
ANXA5	ANXA5	308	protein-coding	.	.	38.1381	-5.70578	4.58297	2.28361	-0.406907	0
LSM12	LSM12	124801	protein-coding	.	.	38.1349	-5.66406	4.887	1.07959	1.12933	0
SAT1	SAT1	6303	protein-coding	.	.	38.134	-5.84166	2.2651	4.53428	-0.130558	0
VDAC1	VDAC1	642585;7416	pseudo;protein-coding	.	.	38.1291	-5.5346	4.75257	2.11892	-0.755062	0
CKS1B	CKS1B	1163	protein-coding	.	.	38.1276	-5.53674	4.95358	0.677031	1.47313	0
PSMB3	PSMB3	5691	protein-coding	.	.	38.1185	-5.62019	4.79277	0.831955	1.64503	0
TCF4	TCF4	6925	protein-coding	.	TF	38.1164	5.84166	-1.19223	-4.55379	-1.69291	0
TIPRL	TIPRL	261726	protein-coding	.	.	38.1118	-5.73039	4.31287	1.07349	2.26954	0
AASDHPPT	AASDHPPT	60496	protein-coding	.	.	38.1045	-5.60628	4.89077	1.77248	-0.230653	0
PLS1	PLS1	5357	protein-coding	.	.	38.099	-5.61805	4.54151	0.7856	2.15856	0
LDHA	LDHA	3939	protein-coding	GL	.	38.0959	-5.77212	4.59177	2.17016	-0.0848629	0
ZNHIT3	ZNHIT3	9326	protein-coding	.	TF	38.0917	-5.64159	4.32669	0.861232	2.44362	0
UQCR10	UQCR10	29796	protein-coding	.	.	38.0889	-5.81491	4.58046	1.3931	1.40785	0
PLSCR3	PLSCR3	57048	protein-coding	.	.	38.0868	-5.79245	4.55533	2.19943	-0.0326396	0
SAR1B	SAR1B	51128	protein-coding	.	.	38.082	-5.55386	4.82293	1.96644	-0.565752	0
PDIA6	PDIA6	10130	protein-coding	.	.	38.078	-5.83096	4.37694	2.47635	-0.139262	0
KRT8	KRT8	390601;149501;3856	pseudo;pseudo;protein-coding	.	.	38.0735	-5.84166	1.45605	3.63645	2.87228	0
PDCD10	PDCD10	11235	protein-coding	.	.	38.0626	-5.47361	4.91338	1.85055	-0.678903	0
RPL36A-HNRNPH2	RPL36A-HNRNPH2	.	.	.	.	38.0593	-5.81598	4.67217	1.63707	0.815989	0
CAP1	CAP1	10487	protein-coding	.	.	38.0488	-5.7657	4.47242	2.39096	-0.285052	0
PIGF	PIGF	5281	protein-coding	.	.	38.0333	-5.75714	4.63825	2.07135	-0.0195837	0
ARF4	ARF4	378	protein-coding	.	.	38.0308	-5.75714	4.48121	2.38242	-0.30246	0
SHFM1	SHFM1	7979	protein-coding	.	.	38.029	-5.54209	4.95735	1.68465	-0.319868	0
BRIX1	BRIX1	55299	protein-coding	.	.	38.0184	-5.62447	4.84931	1.81639	-0.200189	0
MORF4L1	MORF4L1	10933;10934	protein-coding;pseudo	.	TF	38.0161	-5.61912	4.32669	0.822196	2.46755	0
MMP1	MMP1	4312	protein-coding	.	.	38.014	-5.84166	2.30279	4.49646	-0.128382	0
SUMO2	SUMO2	6612;6613;285829	protein-coding;protein-coding;pseudo	.	.	37.9987	-5.66406	4.92343	1.38456	0.522233	0
GRPEL1	GRPEL1	80273	protein-coding	.	.	37.9976	-5.46078	4.77393	2.09697	-0.903028	0
ALG5	ALG5	29880	protein-coding	.	.	37.9958	-5.60093	4.97368	0.988099	1.014	0
ULBP2	ULBP2	80328	protein-coding	.	.	37.9908	-5.84166	2.30279	4.49158	-0.119678	0
TIMM23	TIMM23	100287932	protein-coding	.	.	37.981	-5.57953	4.97494	1.5529	-0.0391675	0
ALG8	ALG8	79053	protein-coding	.	.	37.9775	-5.67262	4.71363	0.989319	1.60804	0
CIRBP	CIRBP	1153	protein-coding	.	.	37.9761	5.81812	-2.07666	-4.62577	0.0152318	0
NSA2	NSA2	10412;100132658;400061	protein-coding;pseudo;pseudo	.	.	37.9654	-5.67583	4.89956	1.33942	0.668023	0
ANP32A	ANP32A	723972;8125	pseudo;protein-coding	.	.	37.9649	-5.72183	4.15583	1.10521	2.46755	0
MTCH2	MTCH2	23788	protein-coding	.	.	37.9617	-5.5453	4.91087	1.77004	-0.385147	0
SLC7A5	SLC7A5	8140	protein-coding	.	.	37.957	-5.84166	4.54905	2.03963	0.363387	0
CCT7	CCT7	10574	protein-coding	.	.	37.9555	-5.59023	4.77267	2.00547	-0.474362	0
MED7	MED7	9443	protein-coding	.	TF	37.9437	-5.68759	4.81664	1.16498	1.14674	0
ARL6IP1	ARL6IP1	23204	protein-coding	.	.	37.9403	-5.57953	4.43347	0.727046	2.37181	0
HSPA5	HSPA5	400750;3309	pseudo;protein-coding	.	.	37.9381	-5.83631	4.31287	2.54588	-0.141438	0
WARS	WARS	7453	protein-coding	.	.	37.9365	-5.84166	4.58549	1.87251	0.598392	0
C7orf50	C7orf50	84310	protein-coding	.	.	37.9316	-5.6127	4.9385	1.01128	1.05752	0
RBM34	RBM34	23029	protein-coding	.	.	37.9234	-5.74109	4.74127	1.31137	1.12498	0
MRPL53	MRPL53	116540	protein-coding	.	.	37.9201	-5.72825	4.65458	1.1601	1.51883	0
ATOX1	ATOX1	475	protein-coding	.	.	37.9199	-5.30671	4.82167	2.05183	-1.21854	0
UQCRH	UQCRH	7388;440567	protein-coding;protein-coding	.	.	37.9197	-5.84166	4.41588	1.44921	1.64721	0
MRPS33	MRPS33	51650	protein-coding	.	.	37.9058	-5.79993	4.58297	1.39554	1.36869	0
HIST1H4H	HIST1H4H	8370;8360;121504;8362;8361;8294;8364;8363;8366;8365;554313;8359;8368;8367	protein-coding;protein-coding;protein-coding;protein-coding;protein-coding;protein-coding;protein-coding;protein-coding;protein-coding;protein-coding;protein-coding;protein-coding;protein-coding;protein-coding	.	.	37.9031	-5.80528	1.17841	4.08536	2.47843	0
DDX21	DDX21	9188	protein-coding	.	.	37.8912	-5.28638	4.82041	2.05305	-1.25989	0
C1D	C1D	10438;642538;642521	protein-coding;pseudo;pseudo	.	TF	37.8902	-5.68332	4.87318	1.39798	0.624504	0
LSM1	LSM1	27257	protein-coding	.	.	37.885	-5.34844	4.83674	2.01035	-1.08581	0
TBCA	TBCA	6902	protein-coding	.	.	37.8805	-5.84166	4.31664	2.51782	-0.0870388	0
CFL2	CFL2	1073	protein-coding	.	.	37.8755	-5.82882	4.60056	1.81395	0.650615	0
INHBA	INHBA	3624	protein-coding	.	.	37.8707	-5.84166	2.3543	4.44766	-0.130558	0
TRAPPC4	TRAPPC4	51399	protein-coding	.	.	37.8658	-5.75928	4.68348	1.88959	0.230653	0
CHORDC1	CHORDC1	727896;26973	pseudo;protein-coding	.	.	37.8621	-5.21149	4.93976	1.86641	-1.286	0
RPP21_loc5	RPP21	79897	protein-coding	.	.	37.8496	-5.80635	4.45483	1.3626	1.66244	0
GMPR2	GMPR2	51292	protein-coding	.	.	37.847	-5.801	3.93472	1.38212	2.5176	0
MRPL27	MRPL27	51264	protein-coding	.	.	37.8426	-5.61163	4.96489	1.13692	0.785525	0
MIR3652	MIR3652	.	.	.	.	37.8368	-5.81063	4.3292	2.5288	-0.191485	0
SNAP23	SNAP23	8773	protein-coding	.	.	37.833	-5.71969	4.72117	1.21744	1.28382	0
MVD	MVD	4597	protein-coding	.	.	37.8177	-5.80528	4.41086	2.38974	-0.0957427	0
IARS	IARS	3376	protein-coding	.	.	37.8101	-5.62554	4.8581	1.7249	-0.0500473	0
GALE	GALE	2582	protein-coding	.	.	37.8058	-5.84166	3.73623	1.56754	2.61334	0
LOC96610	LOC96610	96610	pseudo	.	.	37.8041	-5.73788	4.43975	2.42145	-0.339451	0
NDUFAF2	NDUFAF2	91942	protein-coding	.	.	37.7992	-5.79779	4.33925	2.52026	-0.219773	0
NAP1L1	NAP1L1	4673	protein-coding	.	.	37.7942	-5.84166	4.54403	1.64683	1.07275	0
NDUFV2	NDUFV2	4729	protein-coding	.	.	37.7915	-5.26712	4.97494	1.78468	-1.08799	0
FAM165B	FAM165B	54065	protein-coding	.	.	37.7774	-5.77961	4.44478	2.3568	-0.147966	0
C14orf166	C14orf166	51637	protein-coding	.	.	37.7691	-5.51534	4.69478	2.16528	-0.776822	0
SRPRB	SRPRB	58477	protein-coding	.	.	37.7689	-5.62554	4.68096	2.1055	-0.422138	0
MAD2L1BP	MAD2L1BP	9587	protein-coding	.	.	37.7675	-5.74323	4.07166	1.2089	2.4719	0
NME7	NME7	29922	protein-coding	.	.	37.7668	-5.84166	4.52644	1.99328	0.485241	0
C8orf59	C8orf59	401466	protein-coding	.	.	37.7606	-5.53781	4.97494	0.811217	1.19896	0
TBRG4	TBRG4	9238	protein-coding	.	.	37.7544	-5.66513	4.39578	0.962481	2.1912	0
RPA3	RPA3	6119	protein-coding	.	.	37.748	-5.54316	4.74127	0.68435	1.84087	0
FAM200B	FAM200B	285550	protein-coding	.	.	37.7468	-5.77961	4.60935	1.9823	0.235005	0
NT5E	NT5E	4907	protein-coding	.	.	37.7401	-5.84166	4.30031	2.50928	-0.0435194	0
CYB5B	CYB5B	80777	protein-coding	.	.	37.738	-5.5806	4.52518	0.753883	2.16727	0
PSENEN	PSENEN	55851	protein-coding	.	.	37.7238	-5.73895	4.48247	2.33118	-0.250237	0
C9orf46	C9orf46	55848	protein-coding	.	.	37.7234	-5.12804	4.91212	1.89569	-1.46008	0
PKM2	PKM2	652797;5315	.;protein-coding	GL	.	37.7194	-5.84166	4.47493	1.5651	1.33822	0
RAP1GDS1	RAP1GDS1	5910	protein-coding	.	.	37.7126	-5.66513	4.67971	2.04695	-0.235005	0
PRDX5	PRDX5	25824	protein-coding	.	.	37.7084	-5.84166	1.58545	3.5108	2.87228	0
BAK1	BAK1	600;578	pseudo;protein-coding	.	.	37.7043	-5.82133	4.38071	2.38852	-0.00870388	0
PI3	PI3	5266	protein-coding	.	.	37.7027	-4.5	2.40204	4.40131	-2.85923	0
NUDT5	NUDT5	11164	protein-coding	.	.	37.699	-5.58488	4.97494	1.08813	0.800757	0
DIABLO	DIABLO	56616	protein-coding	.	.	37.6943	-5.82133	4.50885	1.51143	1.33387	0
PFN2	PFN2	5217	protein-coding	.	.	37.6893	-5.77533	2.28897	4.5111	-0.265468	0
DNTTIP2	DNTTIP2	30836	protein-coding	.	.	37.6881	-4.75999	4.97117	1.74808	-2.04759	0
GPATCH4	GPATCH4	54865	protein-coding	.	.	37.6756	-5.49608	4.91087	1.73954	-0.430842	0
LRR1	LRR1	.	.	.	.	37.6639	-5.58809	4.97494	1.22841	0.557048	0
C17orf61-PLSCR3	C17orf61-PLSCR3	.	.	.	.	37.6525	-5.84166	3.58673	1.66025	2.70691	0
GNPDA1	GNPDA1	10007	protein-coding	.	.	37.6454	-5.84166	1.87565	4.62211	0.387323	0
MELK	MELK	9833	protein-coding	.	.	37.6434	-5.41905	4.9184	1.79566	-0.700663	0
SLC16A1	SLC16A1	6566	protein-coding	.	.	37.6428	-5.80421	4.27644	2.57882	-0.202365	0
PHAX	PHAX	51808	protein-coding	.	.	37.6427	-4.87126	4.79026	2.03719	-2.02365	0
GATA3	GATA3	2625	protein-coding	.	TF	37.632	5.82775	-2.41837	-4.38545	0.158846	0
NARS	NARS	4677	protein-coding	.	.	37.6294	-5.84166	4.50759	1.97132	0.557048	0
SUMO1P3	SUMO1P3	474338;7341	pseudo;protein-coding	.	.	37.627	-5.52176	4.96614	1.56754	-0.16755	0
MRPL30	MRPL30	51263	protein-coding	.	.	37.6191	-5.65657	4.86061	1.44067	0.515705	0
KRT7	KRT7	3855	protein-coding	.	.	37.6104	-5.84166	1.62314	3.4742	2.87228	0
ZNF146	ZNF146	7705	protein-coding	.	TF	37.604	-4.75892	4.6483	2.197	-2.2913	0
SNRPA	SNRPA	6626	protein-coding	.	.	37.5987	-5.79565	4.56162	1.99084	0.335099	0
HINT1	HINT1	3094	protein-coding	.	.	37.5919	-5.84166	4.21488	2.61663	-0.0870388	0
DSP	DSP	1832	protein-coding	.	.	37.5805	5.84166	-3.34049	-1.80664	-2.87228	0
TMED5	TMED5	50999	protein-coding	.	.	37.5788	-5.49929	4.63951	2.22871	-0.826869	0
LCE1E	LCE1E	353135	protein-coding	.	.	37.5755	5.83845	-4.28649	-2.49098	-0.00652791	0
PSMD7	PSMD7	5713	protein-coding	.	.	37.5735	-5.66299	4.65961	2.05671	-0.221949	0
DCTPP1	DCTPP1	79077	protein-coding	.	.	37.5685	-5.5667	4.9473	0.97346	1.01618	0
BFAR	BFAR	51283	protein-coding	.	.	37.561	-5.84166	4.50634	1.79688	0.870388	0
MIR611	MIR611	693196	miscRNA	.	.	37.5587	-5.84166	3.33421	1.81395	2.87011	0
MRPL14	MRPL14	64928	protein-coding	.	.	37.5528	-5.70899	4.67594	1.9274	0.073983	0
CCDC59	CCDC59	29080	protein-coding	.	.	37.5498	-5.47575	4.92092	1.72124	-0.456954	0
SPRR2E	SPRR2E	6704	protein-coding	.	.	37.5495	5.84166	-3.33924	-1.81395	-2.8614	0
TMSB10	TMSB10	9168	protein-coding	.	.	37.548	-5.84166	4.15709	2.69714	-0.130558	0
FDPS	FDPS	2224	protein-coding	.	.	37.5429	-5.37411	4.70986	2.1604	-1.08146	0
BCL11B	BCL11B	64919	protein-coding	.	TF	37.5379	5.62126	-0.762572	-4.19149	-2.6351	0
CDC42	CDC42	643336;998	pseudo;protein-coding	.	.	37.533	-5.71434	4.39327	2.46781	-0.389499	0
IFNK	IFNK	56832	protein-coding	.	.	37.5312	-5.13018	4.69478	2.17504	-1.57758	0
TKT	TKT	7086	protein-coding	.	.	37.5302	-5.84166	3.31914	1.82737	2.87228	0
GSTA4	GSTA4	2941	protein-coding	.	.	37.53	5.84166	-1.65831	-3.44005	-2.87228	0
CNIH	CNIH	10175	protein-coding	.	.	37.5292	-5.84166	4.38322	1.56266	1.50142	0
PFDN4	PFDN4	5203	protein-coding	.	.	37.5273	-5.84166	4.37694	1.559	1.51883	0
TRIAP1	TRIAP1	51499	protein-coding	.	.	37.517	-5.54958	4.77895	1.93594	-0.443898	0
RPL23	RPL23	646949;9349	pseudo;protein-coding	.	.	37.5112	-5.77426	3.88573	1.38212	2.54806	0
MRPL40	MRPL40	64976	protein-coding	.	.	37.5092	-5.72718	4.55031	1.21378	1.60151	0
CRIP1	CRIP1	1396	protein-coding	.	.	37.5065	4.49359	-2.49626	-4.30982	2.87228	0
GNPNAT1	GNPNAT1	64841	protein-coding	.	.	37.5059	-5.56777	4.94479	1.45775	0.158846	0
TMEM69	TMEM69	51249	protein-coding	.	.	37.503	-5.58809	4.94604	1.31015	0.461306	0
ANXA2P2	ANXA2P2	304	pseudo	.	.	37.502	-5.84166	4.13824	2.71544	-0.130558	0
TMEM60	TMEM60	85025	protein-coding	.	.	37.498	-5.67904	3.97618	1.12716	2.65251	0
ATP5I	ATP5I	521	protein-coding	.	.	37.4862	-5.80528	4.21488	2.64103	-0.204541	0
CCL27	CCL27	10850	protein-coding	.	.	37.4767	5.84166	-1.68218	-3.41687	-2.87228	0
ASCC1	ASCC1	51008	protein-coding	.	TF	37.4751	-5.73788	3.99377	1.26867	2.48931	0
BCCIP	BCCIP	56647	protein-coding	.	.	37.4719	-5.53567	4.97494	1.44433	0.0652791	0
MAK16	MAK16	84549	protein-coding	.	.	37.4709	-5.24466	4.95232	1.77736	-1.08146	0
DDIT3	DDIT3	1649	protein-coding	.	TF	37.4696	-5.84166	1.35178	4.47938	1.54929	0
UBL5	UBL5	59286	protein-coding	.	.	37.4642	-5.84166	4.20357	2.60321	-0.0435194	0
DYNC1I2	DYNC1I2	728532;1781	pseudo;protein-coding	.	.	37.4611	-5.79886	4.31161	2.48611	-0.108799	0
PAK1IP1	PAK1IP1	55003	protein-coding	.	.	37.4578	-4.82953	4.97494	1.73344	-1.88657	0
DFNA5	DFNA5	1687	protein-coding	.	.	37.4577	-5.84059	4.11689	2.73618	-0.132734	0
BLOC1S2	BLOC1S2	282991	protein-coding	.	.	37.4473	-4.66905	4.4787	2.37144	-2.49149	0
PROCR	PROCR	10544	protein-coding	.	.	37.4457	-5.81277	4.19101	2.65811	-0.17843	0
OGFOD1	OGFOD1	55239	protein-coding	.	.	37.4401	-5.68439	4.76262	1.66635	0.339451	0
MTHFD1	MTHFD1	4522	protein-coding	.	.	37.4361	-5.55707	4.78147	0.806337	1.58193	0
DSTN	DSTN	11034	protein-coding	.	.	37.4338	-5.84166	4.19478	2.61053	-0.0413434	0
NME2	NME2	654364;4830;4831	protein-coding;protein-coding;protein-coding	.	TF	37.427	-5.74109	4.31664	2.54222	-0.335099	0
ACTR2	ACTR2	10097	protein-coding	.	.	37.4209	-5.80849	4.46111	2.14942	0.252413	0
MTIF2	MTIF2	4528	protein-coding	.	.	37.4178	-4.93759	4.74001	2.09941	-1.91268	0
SF3A3	SF3A3	10946	protein-coding	.	.	37.4073	-5.49608	4.97368	0.7795	1.17285	0
GJA1	GJA1	2697	protein-coding	.	.	37.4035	5.84166	-1.70982	-3.39003	-2.87228	0
CYP27B1	CYP27B1	1594	protein-coding	.	.	37.4022	-5.29708	4.75885	2.05427	-1.13368	0
GHITM	GHITM	27069	protein-coding	.	.	37.4014	-5.755	4.52141	2.14088	0.0543993	0
CYP4F12	CYP4F12	66002;388514	protein-coding;pseudo	.	.	37.3999	4.49359	-2.56033	-4.24761	2.87228	0
ACOT13	ACOT13	55856	protein-coding	.	.	37.3884	-5.801	4.18347	2.67153	-0.213245	0
HYOU1	HYOU1	10525	protein-coding	.	.	37.3852	-5.75607	4.47619	2.22505	-0.0152318	0
SPINT2	SPINT2	10653	protein-coding	.	.	37.3847	-5.75072	4.28397	2.57394	-0.315516	0
ANXA3	ANXA3	306	protein-coding	.	.	37.3821	-5.84166	4.08674	2.76546	-0.130558	0
PXN	PXN	5829	protein-coding	.	.	37.3809	-5.71327	4.46739	2.30922	-0.237181	0
TRMT11	TRMT11	60487	protein-coding	.	.	37.3791	-5.63303	4.69478	1.96766	-0.184958	0
IPO5	IPO5	3843	protein-coding	.	.	37.3777	-5.5667	4.81036	1.80664	-0.232829	0
PCNP	PCNP	57092	protein-coding	.	.	37.3774	-5.78924	4.54654	1.93594	0.446074	0
RPN1	RPN1	6184	protein-coding	.	.	37.3734	-5.65764	4.79654	1.60292	0.339451	0
HLA-DRA_loc5	HLA-DRA	3122	protein-coding	.	.	37.3715	5.84166	-2.46234	-4.29762	0.0500473	0
CDKN2C	CDKN2C	1031	protein-coding	.	.	37.3713	5.8117	-1.44097	-4.63797	-1.05099	0
NANOGNB	NANOGNB	.	.	.	.	37.3589	-4.75999	4.68725	2.12258	-2.22384	0
MRPL50	MRPL50	54534	protein-coding	.	.	37.3396	-5.59986	4.41463	0.869771	2.1912	0
MRPS18A	MRPS18A	55168	protein-coding	.	.	37.3371	-5.48324	4.96489	0.744124	1.22507	0
CSE1L	CSE1L	1434	protein-coding	.	.	37.3269	-5.44366	4.97117	0.622136	1.35128	0
GSTP1	GSTP1	2950	protein-coding	.	.	37.3266	-5.84166	4.06161	2.78985	-0.130558	0
UPP1	UPP1	7378	protein-coding	.	.	37.326	-5.84166	2.57164	4.23663	-0.130558	0
SELT	SELT	100133398;51714	pseudo;protein-coding	.	.	37.3169	-5.48859	4.97494	1.50045	-0.130558	0
ACADM	ACADM	34	protein-coding	.	.	37.3093	-5.48003	4.95484	1.56632	-0.230653	0
SEC13	SEC13	6396	protein-coding	.	.	37.3055	-4.81884	4.55785	2.308	-2.21079	0
FKBP3	FKBP3	2287	protein-coding	.	.	37.3036	-5.52818	4.95609	0.931985	0.996595	0
TMEM40	TMEM40	55287	protein-coding	.	.	37.3032	-4.52354	4.50759	2.26775	-2.65251	0
PTPLAD1	PTPLAD1	51495	protein-coding	.	.	37.3018	-5.83096	4.10181	1.5285	2.028	0
IDH1	IDH1	3417	protein-coding	.	.	37.2994	-5.61591	3.941	1.02591	2.76566	0
COX6B1	COX6B1	1340	protein-coding	.	.	37.2986	-5.84166	4.25257	2.47269	0.104447	0
MSN	MSN	4478	protein-coding	.	.	37.2932	-4.71398	4.44729	2.41535	-2.42403	0
RANBP1	RANBP1	389842;727803;5902	pseudo;pseudo;protein-coding	.	.	37.2922	-5.56349	4.93474	1.12107	0.768118	0
UGP2	UGP2	7360	protein-coding	.	.	37.2892	-5.7443	4.32166	2.49952	-0.261116	0
SLC2A9	SLC2A9	56606	protein-coding	.	.	37.2853	-5.81919	2.5327	4.27322	-0.174078	0
PRMT5	PRMT5	10419	protein-coding	.	.	37.2814	-5.7336	4.63951	1.43579	1.06405	0
PLAU	PLAU	5328	protein-coding	.	.	37.2806	-5.8331	2.57038	4.23785	-0.147966	0
CTPS	CTPS	1503	protein-coding	.	.	37.2781	-5.25963	4.97494	1.70051	-0.953075	0
GNG5	GNG5	2787	protein-coding	.	.	37.2762	-5.79886	4.18598	2.64713	-0.17843	0
RNF181	RNF181	51255	protein-coding	.	.	37.2761	-5.81812	3.64075	1.63219	2.61552	0
MYL6	MYL6	4637	protein-coding	.	.	37.2656	-5.84166	4.08297	2.74472	-0.0870388	0
TOM1L1	TOM1L1	10040	protein-coding	.	.	37.2655	-5.22647	4.80031	2.00182	-1.25554	0
PHLDA1	PHLDA1	22822	protein-coding	.	.	37.2577	-5.79245	2.4837	4.32202	-0.230653	0
TXNDC12	TXNDC12	51060	protein-coding	.	.	37.2572	-5.54637	4.60559	0.761202	1.94532	0
TMCO1	TMCO1	54499	protein-coding	.	.	37.2569	-5.6341	4.46237	0.971021	1.99754	0
ATP5E	ATP5E	432369;514	pseudo;protein-coding	.	.	37.2564	-5.84166	4.24377	2.47757	0.110975	0
FABP7	FABP7	2173	protein-coding	.	.	37.2517	5.83203	-1.37439	-4.20979	-1.97143	0
NCCRP1	NCCRP1	342897	protein-coding	.	.	37.2506	5.84166	-1.58796	-3.62791	-2.65904	0
BANF1	BANF1	8815;645870	protein-coding;.	.	.	37.2505	-5.62661	4.38448	0.951503	2.15204	0
CALM2	CALM2	805;801;808	protein-coding;protein-coding;protein-coding	.	.	37.2482	-5.77854	4.53398	1.9701	0.385147	0
MRPS36	MRPS36	92259	protein-coding	.	.	37.2476	-5.5346	4.94227	1.45287	0.104447	0
SOD1	SOD1	6647	protein-coding	.	.	37.247	-5.50036	4.95232	1.5163	-0.0957427	0
PDLIM1	PDLIM1	9124	protein-coding	.	TF	37.2441	-5.68225	3.68598	1.28941	2.87228	0
CDH3	CDH3	1001	protein-coding	.	.	37.2393	-5.84166	2.16837	4.44157	0.202365	0
TMEM99	TMEM99	147184	protein-coding	.	.	37.235	-5.84166	3.2224	1.9335	2.85052	0
AHCY	AHCY	191	protein-coding	.	.	37.2246	-5.84166	4.28272	1.61267	1.58628	0
TPM4	TPM4	7171	protein-coding	.	.	37.2187	-4.6637	4.87192	1.81883	-2.19773	0
MTIF3	MTIF3	219402	protein-coding	.	.	37.2173	-5.84166	4.29779	2.35192	0.241533	0
LMAN1	LMAN1	3998	protein-coding	.	.	37.2117	-5.84166	4.3493	2.22993	0.369915	0
DNAJC15	DNAJC15	29103	protein-coding	.	.	37.2089	-5.79993	4.35684	1.48093	1.60804	0
TOMM34	TOMM34	10953	protein-coding	.	.	37.2081	-5.53353	4.49754	0.733145	2.15639	0
CHAC2	CHAC2	494143	protein-coding	.	.	37.2058	-5.42547	4.97494	1.56144	-0.367739	0
NOP10	NOP10	55505	protein-coding	.	.	37.2046	-5.84166	4.00256	2.84719	-0.130558	0
DSG2	DSG2	1829	protein-coding	.	.	37.2	-5.84166	3.44854	1.80298	2.69168	0
HPRT1	HPRT1	3251	protein-coding	.	.	37.1983	-5.53246	4.97494	1.15156	0.580984	0
POF1B	POF1B	79983	protein-coding	.	.	37.1982	5.84166	-2.14199	-4.44766	-0.237181	0
APOBEC3C	APOBEC3C	27350	protein-coding	.	.	37.1977	-5.84166	4.39327	2.08965	0.543993	0
ELOF1	ELOF1	84337	protein-coding	.	.	37.1943	-5.66406	4.73875	1.70417	0.271996	0
TMEM9	TMEM9	252839	protein-coding	.	.	37.1936	-5.83738	3.18346	1.95424	2.87228	0
TXNIP	TXNIP	10628	protein-coding	.	.	37.1935	4.94187	-2.02138	-4.77093	1.96055	0
KRTDAP	KRTDAP	388533	protein-coding	.	.	37.19	5.84166	-1.80907	-3.29366	-2.87228	0
NAA10	NAA10	8260	protein-coding	.	.	37.1884	-5.81705	4.26262	2.46903	0.0435194	0
ATP5F1	ATP5F1	515	protein-coding	.	.	37.1874	-5.44366	4.838	0.570902	1.67332	0
UBA52	UBA52	7311	protein-coding	.	.	37.1849	-5.72825	4.37443	2.40925	-0.224125	0
ANXA1	ANXA1	301	protein-coding	.	.	37.1827	-5.84166	4.16086	2.60199	0.0326396	0
AGPAT5	AGPAT5	55326	protein-coding	.	.	37.1812	-5.82882	4.40709	2.09209	0.489593	0
ATIC	ATIC	471	protein-coding	.	.	37.1802	-5.68118	4.69227	1.79688	0.221949	0
SAA1	SAA1	6288	protein-coding	.	.	37.1787	-5.83952	2.23118	4.40863	0.147966	0
PFKP	PFKP	5214	protein-coding	GL	.	37.1734	-5.84166	4.3782	2.12258	0.511353	0
SCD	SCD	6319	protein-coding	.	.	37.1718	-5.84166	3.5415	1.75784	2.61116	0
HMGCS1	HMGCS1	3157	protein-coding	.	.	37.1689	-4.43688	4.50885	2.21773	-2.74172	0
COX6A1	COX6A1	1337	protein-coding	.	.	37.1633	-5.8117	4.48247	1.84201	0.770294	0
SBDSP1	SBDSP1	51119;155370	protein-coding;pseudo	.	.	37.1569	-5.14302	4.65961	2.20797	-1.54929	0
TXNDC17	TXNDC17	84817	protein-coding	.	.	37.1474	-5.84166	4.34176	2.22505	0.391675	0
CD274	CD274	29126	protein-coding	.	.	37.1427	-5.33881	4.65207	2.17504	-1.07928	0
SBSN	SBSN	374897	protein-coding	.	.	37.142	5.84166	-1.83419	-3.26927	-2.87228	0
EIF4EBP1	EIF4EBP1	1978	protein-coding	.	.	37.1409	-5.78282	4.20608	2.60443	-0.169726	0
RPS27L	RPS27L	51065	protein-coding	.	.	37.1395	-5.05421	4.91589	1.81639	-1.47531	0
SNORD80	SNORD80	26774	snoRNA	.	.	37.1344	-5.53674	4.91463	1.48825	0.0935667	0
ELOVL4	ELOVL4	6785	protein-coding	.	.	37.1259	5.83952	-1.78771	-3.33636	-2.82876	0
NAA38	NAA38	51691	protein-coding	.	.	37.1222	-5.38588	4.97494	1.58828	-0.496121	0
TATDN1	TATDN1	83940	protein-coding	.	.	37.1215	-5.52818	4.80785	1.79932	-0.293756	0
ETFA	ETFA	2108	protein-coding	.	.	37.1211	-5.83845	3.13949	1.99816	2.87228	0
EEF2K	EEF2K	29904	protein-coding	.	.	37.1199	5.84166	-2.42842	-4.2903	-0.0217597	0
NONO	NONO	4841	protein-coding	.	TF	37.1182	-5.59344	3.91965	1.00884	2.78742	0
DCN	DCN	1634	protein-coding	.	.	37.1154	5.84166	-4.28397	-2.33972	-0.287228	0
CCNH	CCNH	902	protein-coding	.	.	37.112	-5.37411	4.97494	1.5956	-0.533113	0
SYNE2	SYNE2	23224	protein-coding	.	.	37.1109	5.82989	-2.64576	-4.16465	0.154494	0
FRMD6-AS1	FRMD6-AS1	.	.	.	.	37.1105	5.83417	-2.544	-4.21955	0.0674551	0
FST	FST	10468	protein-coding	.	.	37.1097	-5.76035	4.15834	2.69592	-0.295932	0
HSP90B1	HSP90B1	7184	protein-coding	.	.	37.1074	-5.79886	4.0704	2.78132	-0.217597	0
UQCRBP1	UQCRBP1	7382	.	.	.	37.1053	-5.84166	3.9498	2.89842	-0.130558	0
GOSR2	GOSR2	9570	protein-coding	.	.	37.1047	-5.35486	4.70106	2.11038	-1.01618	0
TWF1	TWF1	5756	protein-coding	.	.	37.1028	-5.40835	4.88071	1.76394	-0.600568	0
BCYRN1	BCYRN1	618	miscRNA	.	.	37.1017	-5.84166	3.95105	2.8972	-0.130558	0
DPH5	DPH5	51611	protein-coding	.	.	37.101	-5.50999	4.64327	2.13234	-0.639735	0
SELK	SELK	100129085;58515	pseudo;protein-coding	.	.	37.1007	-4.78353	4.74252	2.02865	-2.10416	0
MIF	MIF	4282	protein-coding	.	.	37.0996	-5.84166	3.9498	2.89842	-0.130558	0
CALR	CALR	811	protein-coding	.	.	37.0982	-5.76035	4.23247	2.5837	-0.224125	0
SLC7A1	SLC7A1	6541	protein-coding	.	.	37.0968	-5.74216	4.54905	1.42725	1.25336	0
RWDD1	RWDD1	51389;727789	protein-coding;pseudo	.	.	37.0967	-4.58988	4.66589	2.07013	-2.43926	0
PFN1	PFN1	5216	protein-coding	.	.	37.0959	-5.76356	4.15081	2.70324	-0.289404	0
RG9MTD2	RG9MTD2	93587	protein-coding	.	.	37.0901	-5.79245	4.25634	2.4922	-0.0369915	0
CTSC	CTSC	1075	protein-coding	.	.	37.0857	-5.84166	2.69099	4.12074	-0.130558	0
CYP1A1	CYP1A1	1543	protein-coding	.	.	37.0801	-4.89159	1.66711	4.98807	-1.83652	0
SAP30BP	SAP30BP	29115	protein-coding	.	TF	37.0785	-5.40942	4.87066	1.78102	-0.611448	0
NCL	NCL	4691	protein-coding	.	.	37.0775	-5.56135	4.87192	1.54192	0.121854	0
OAZ1	OAZ1	4946	protein-coding	.	.	37.0718	-5.84166	4.36061	1.76638	1.1772	0
C8orf76	C8orf76	84933	protein-coding	.	.	37.0712	-5.48859	4.70483	2.03109	-0.609272	0
CHURC1-FNTB	CHURC1-FNTB	.	.	.	.	37.0683	-5.52818	4.53649	0.741684	2.06282	0
DERL2	DERL2	51009	protein-coding	.	.	37.0662	-5.84166	4.29277	1.68099	1.44702	0
STOML2	STOML2	30968	protein-coding	.	.	37.0579	-5.44045	4.94604	1.57364	-0.308988	0
SMTN	SMTN	6525	protein-coding	.	.	37.0548	-4.69152	4.45232	2.37998	-2.41533	0
TMBIM6	TMBIM6	7009	protein-coding	.	.	37.0527	-5.81919	4.11689	2.67519	-0.0674551	0
EPHB6	EPHB6	2051	protein-coding	.	.	37.0499	5.84166	-2.7023	-4.09634	0.106623	0
KRT80	KRT80	144501	protein-coding	.	.	37.0469	5.84166	-3.91337	-2.9338	0.130558	0
FGFR3	FGFR3	2261	protein-coding	.	.	37.0438	5.84059	-2.60682	-4.16953	0.073983	0
ZNRD1_loc2	ZNRD1	30834	protein-coding	.	TF	37.0408	-5.57098	4.588	0.863672	1.84305	0
PRDX4	PRDX4	10549	protein-coding	.	.	37.0385	-5.73574	4.59679	1.51996	0.992243	0
GEMIN6	GEMIN6	79833	protein-coding	.	.	37.0318	-5.51855	4.96489	1.1601	0.554873	0
ARHGDIA	ARHGDIA	396	protein-coding	.	.	37.0317	-4.95043	4.97494	1.70173	-1.58411	0
MEMO1	MEMO1	51072;645175	protein-coding;pseudo	.	.	37.0278	-5.06598	4.97494	1.70173	-1.3491	0
BLVRA	BLVRA	644	protein-coding	.	.	37.0264	-5.7443	4.59302	1.69685	0.700663	0
MDH1	MDH1	4190	protein-coding	.	.	37.0262	-5.42119	4.97494	0.640434	1.26641	0
VPS29	VPS29	51699	protein-coding	.	.	37.0223	-5.50143	4.97494	1.00884	0.77247	0
STRAP	STRAP	11171	protein-coding	.	.	37.0217	-5.52069	4.82669	1.7371	-0.230653	0
TSPAN6	TSPAN6	7105	protein-coding	.	.	37.0146	-5.83096	3.39452	1.83591	2.70473	0
APCDD1	APCDD1	147495	protein-coding	.	.	37.013	5.82454	-2.70481	-4.10732	0.165374	0
CCDC104	CCDC104	112942	protein-coding	.	.	37.0118	-5.84166	4.28397	1.70295	1.42308	0
DEF8	DEF8	54849	protein-coding	.	.	37.0086	-5.34737	4.57167	2.29459	-1.13586	0
FBXW7	FBXW7	55294	protein-coding	.	.	37.0073	5.76142	-1.43092	-3.61083	-2.7983	0
ALDH7A1	ALDH7A1	501	protein-coding	GL	.	37.0007	-5.83845	4.37694	1.9579	0.800757	0
LOC100507246	LOC100507246	.	.	.	.	37.0003	-5.84166	2.73998	4.07316	-0.130558	0
RPL15	RPL15	728002;728088;100130624;728576;653232;6138	pseudo;pseudo;pseudo;pseudo;pseudo;protein-coding	.	.	36.9996	-5.45757	4.97494	1.44555	-0.0957427	0
CHCHD2	CHCHD2	645317;728324;51142	pseudo;pseudo;protein-coding	.	.	36.999	-5.66727	4.71111	1.34186	0.972659	0
RPSAP52	RPSAP52	204010	pseudo	.	.	36.9941	-5.58274	4.36438	2.49586	-0.657143	0
ERGIC2	ERGIC2	51290	protein-coding	.	.	36.9915	-4.76641	4.84428	1.86519	-2.02365	0
PCSK9	PCSK9	255738	protein-coding	.	.	36.9887	-5.84166	4.36186	1.88349	0.966131	0
GPX2	GPX2	2877	protein-coding	.	.	36.9878	-5.84166	3.05657	2.08233	2.87228	0
RHOC	RHOC	389	protein-coding	.	.	36.9806	-5.84166	3.92719	2.9033	-0.100095	0
NRG1	NRG1	3084	protein-coding	.	.	36.9791	-4.96434	4.76137	2.02377	-1.76036	0
MRPL15	MRPL15	29088	protein-coding	.	.	36.9768	-5.4704	4.87066	0.723386	1.39915	0
POSTN	POSTN	10631	protein-coding	.	.	36.9767	5.84166	-3.16838	-2.00791	-2.81135	0
IL1B	IL1B	3553	protein-coding	.	.	36.9704	-5.83738	2.7425	4.07072	-0.139262	0
ID4	ID4	3400	protein-coding	.	TF	36.9678	5.84166	-3.89955	-2.9338	0.106623	0
UGT1A6	UGT1A6	54575;54576;54577;54578;54600;54579;54657;54658;54659	protein-coding;protein-coding;protein-coding;protein-coding;protein-coding;protein-coding;protein-coding;protein-coding;protein-coding	.	.	36.9628	-5.81812	1.78017	3.29488	2.87228	0
RGS10	RGS10	6001	protein-coding	.	.	36.9605	-5.78282	4.10809	2.71544	-0.198013	0
FLNB	FLNB	2317	protein-coding	.	.	36.9568	-5.8224	2.66586	4.13538	-0.152318	0
CETN2	CETN2	1069	protein-coding	.	.	36.9519	-5.84166	4.3581	1.94326	0.866036	0
GPX1	GPX1	2876	protein-coding	.	.	36.9515	-5.76356	4.08925	2.76302	-0.289404	0
ATP6V1C1	ATP6V1C1	528	protein-coding	.	.	36.9504	-5.8224	2.64576	4.14758	-0.139262	0
FUBP1	FUBP1	8880	protein-coding	.	TF	36.9467	-5.54102	4.91212	1.3321	0.385147	0
BUB3	BUB3	9184	protein-coding	.	.	36.946	-5.42654	4.97494	0.68435	1.19896	0
PYGL	PYGL	5836	protein-coding	.	.	36.9416	-5.7871	4.47116	1.9213	0.598392	0
COX16	COX16	51241	protein-coding	.	.	36.9283	-5.65764	4.69604	1.73832	0.271996	0
EIF4E	EIF4E	100131565;1977;100131693	pseudo;protein-coding;pseudo	.	.	36.9279	-4.64551	4.79026	1.90179	-2.24125	0
CEP70	CEP70	80321	protein-coding	.	.	36.9185	-5.72183	3.89829	1.34796	2.48061	0
DYRK4	DYRK4	8798	protein-coding	.	.	36.8996	-5.82775	4.36815	2.02011	0.683255	0
GADD45A	GADD45A	1647	protein-coding	.	.	36.8969	-5.64266	2.34676	4.45498	-0.535289	0
IGFL3	IGFL3	388555	protein-coding	.	.	36.8957	-4.49359	3.82794	3.01675	-2.87228	0
ZBTB8OS	ZBTB8OS	729898;339487;729566	pseudo;protein-coding;pseudo	.	.	36.8948	-5.3035	4.73122	2.04817	-1.06187	0
CTSL1	CTSL1	1514	protein-coding	.	.	36.893	-5.8117	3.94477	2.89598	-0.17843	0
KRT17	KRT17	729682;3872	pseudo;protein-coding	.	.	36.8912	-5.84166	2.80782	4.00729	-0.130558	0
ALAS1	ALAS1	211	protein-coding	.	.	36.8891	-5.53139	4.42217	2.43853	-0.759414	0
LRRC59	LRRC59	55379	protein-coding	.	.	36.8879	-5.47896	4.86313	1.66879	-0.256765	0
HN1	HN1	51155	protein-coding	.	.	36.8876	-5.84166	4.2488	2.33606	0.354683	0
PMM2	PMM2	5373	protein-coding	.	.	36.8798	-5.61484	4.68222	1.87983	-0.0435194	0
DFFA	DFFA	1676	protein-coding	.	.	36.8692	-5.33774	4.90458	1.72002	-0.70719	0
CCDC90B	CCDC90B	60492	protein-coding	.	.	36.8688	-5.60628	4.79654	1.26501	0.837749	0
C9orf30	C9orf30	729538;91283;8577	.;protein-coding;protein-coding	.	.	36.8682	-5.81705	3.92342	2.9094	-0.154494	0
LAMA3	LAMA3	3909	protein-coding	.	.	36.8646	-5.84166	2.82667	3.98899	-0.130558	0
LINC00263	LINC00263	.	.	.	.	36.8574	-5.69508	1.16082	3.85481	2.69603	0
PLEKHB2	PLEKHB2	55041	protein-coding	.	.	36.856	-5.84166	2.74501	4.04633	-0.0913908	0
TREX1	TREX1	11277	protein-coding	.	.	36.855	4.48182	-2.25003	-4.46108	2.73955	0
KRTCAP2	KRTCAP2	200185	protein-coding	.	.	36.849	-5.84166	3.80532	3.03383	-0.121854	0
UBE2W	UBE2W	55284	protein-coding	.	.	36.8462	-5.70364	2.20229	4.4928	-0.228477	0
SGCB	SGCB	6443	protein-coding	.	.	36.8428	-4.78353	4.46739	2.37022	-2.2369	0
SAP18	SAP18	10284	protein-coding	.	TF	36.8427	-5.73681	4.47996	1.42603	1.36433	0
AREG_loc1	AREG	374;727738	protein-coding;protein-coding	.	.	36.8419	-4.96327	4.51011	2.35436	-1.91703	0
KLF5	KLF5	688	protein-coding	.	TF	36.838	5.77961	-2.63446	-4.17441	0.254589	0
C1orf31	C1orf31	388753	protein-coding	.	.	36.8373	-5.84166	4.27644	2.23847	0.48089	0
IGFBP3	IGFBP3	3486	protein-coding	.	.	36.837	4.49359	-3.74	-3.10214	2.87228	0
SLC1A5	SLC1A5	6510	protein-coding	.	.	36.8348	-5.84166	4.29905	2.14576	0.607096	0
ATP5SL	ATP5SL	55101	protein-coding	.	.	36.8295	-5.26391	4.95861	1.64683	-0.820341	0
DUSP4	DUSP4	1846	protein-coding	.	.	36.8267	-5.5774	4.48749	2.29337	-0.520057	0
PLAUR	PLAUR	5329	protein-coding	.	.	36.8158	-5.80635	2.73119	4.0817	-0.202365	0
SYNE1	SYNE1	23345	protein-coding	.	.	36.8119	5.83417	-1.995	-3.10458	-2.87228	0
SMN2_loc2	SMN2	6607;6606	protein-coding;protein-coding	.	.	36.8099	-5.45222	4.97117	1.37846	0.0195837	0
CHCHD7	CHCHD7	79145	protein-coding	.	.	36.8098	-5.78496	4.26387	2.41901	0.0652791	0
FGFR2	FGFR2	2263	protein-coding	.	.	36.805	5.73574	-2.39325	-4.35495	0.248061	0
FUNDC2	FUNDC2	65991	protein-coding	.	.	36.8008	-5.71113	4.42594	2.24091	-0.0478714	0
DHRS7	DHRS7	51635	protein-coding	.	.	36.7928	-5.84166	3.75005	3.09238	-0.130558	0
CCDC72	CCDC72	728416;729973;51372	pseudo;pseudo;protein-coding	.	.	36.7914	-5.32169	4.65458	2.15064	-1.07493	0
AGTRAP	AGTRAP	57085	protein-coding	.	.	36.7911	-5.84166	3.74879	3.0936	-0.130558	0
NEDD4L	NEDD4L	23327	protein-coding	.	.	36.7876	-5.83524	3.77894	3.06189	-0.139262	0
TPPP3	TPPP3	51673	protein-coding	.	.	36.7864	5.84166	-3.01511	-3.80601	0.130558	0
BTF3L4	BTF3L4	100131401;91408	.;protein-coding	.	.	36.7781	-5.62875	4.75383	1.43945	0.646263	0
WFDC12	WFDC12	128488	protein-coding	.	.	36.7724	5.8117	-3.6508	-1.70051	-2.4632	0
TM7SF2	TM7SF2	7108	protein-coding	.	.	36.7665	5.83524	-2.53144	-4.17563	-0.0348155	0
CARHSP1	CARHSP1	23589	protein-coding	.	.	36.7646	-5.84166	4.0101	2.7313	0.0631032	0
FAM92A1	FAM92A1	137392;729073	protein-coding;pseudo	.	.	36.7604	-5.70257	4.4096	1.28575	1.66679	0
AP2S1	AP2S1	1175	protein-coding	.	.	36.7556	-5.83738	3.98372	2.77522	0.0217597	0
BCAP31	BCAP31	10134	protein-coding	.	.	36.7552	-5.79459	4.19478	2.50928	0.0435194	0
KRT16	KRT16	3868;400578	protein-coding;pseudo	.	.	36.7551	-5.6234	2.36561	4.43669	-0.574456	0
XRN2	XRN2	22803	protein-coding	.	.	36.7509	-5.63303	4.34804	1.06007	2.03453	0
CGRRF1	CGRRF1	10668	protein-coding	.	.	36.7498	-5.84166	4.29905	2.01157	0.846453	0
LCN2	LCN2	3934	protein-coding	.	.	36.7444	-5.77105	1.62439	3.39247	2.87228	0
CAMK2N1	CAMK2N1	55450	protein-coding	.	.	36.7361	-5.84166	3.33421	1.94448	2.63728	0
ACTR6	ACTR6	64431	protein-coding	.	.	36.7321	-5.50571	4.85433	0.913686	1.15979	0
TAGLN2	TAGLN2	8407	protein-coding	.	.	36.7297	-5.55065	4.7689	1.74076	-0.076159	0
CLDN8	CLDN8	9073	protein-coding	.	.	36.7243	4.49359	-3.22366	-3.60351	2.87228	0
MYBPHL	MYBPHL	343263	protein-coding	.	.	36.719	-5.10343	4.52267	2.31776	-1.58846	0
CENPN	CENPN	55839	protein-coding	.	.	36.7156	-5.32276	4.97494	0.433056	1.43614	0
ARPC5	ARPC5	10092	protein-coding	.	.	36.7146	-5.78603	3.9096	2.93624	-0.241533	0
SEC61B	SEC61B	10952	protein-coding	.	.	36.7117	-5.75393	4.42342	2.1177	0.263292	0
CCDC167	CCDC167	.	.	.	.	36.7069	-5.81919	3.83548	2.99357	-0.147966	0
ATG12	ATG12	9140	protein-coding	.	.	36.6992	-5.60093	4.27267	2.58492	-0.620152	0
PRMT1	PRMT1	3276	protein-coding	.	.	36.6928	-5.59344	4.78649	1.42725	0.539641	0
HBXIP	HBXIP	10542	protein-coding	.	.	36.6926	-5.79993	3.85181	2.99357	-0.215421	0
S100A6	S100A6	6277	protein-coding	.	.	36.6923	-5.84166	2.83923	3.9524	-0.0870388	0
ACTR1A	ACTR1A	10121	protein-coding	.	.	36.6893	-5.07775	4.76011	1.99938	-1.48401	0
NAMPT	NAMPT	10135	protein-coding	.	.	36.6871	-5.75607	3.97744	2.87159	-0.304636	0
HNRNPK	HNRNPK	644063;3190	pseudo;protein-coding	.	TF	36.6846	-5.58809	4.74629	1.12594	1.13586	0
AAGAB	AAGAB	79719	protein-coding	.	.	36.6789	-5.79031	3.21738	1.88959	2.83311	0
METAP1	METAP1	23173	protein-coding	.	.	36.6786	-5.67262	4.26639	1.18572	2.03236	0
FSCN1	FSCN1	6624	protein-coding	.	.	36.678	-5.8331	4.01136	2.71544	0.071807	0
PDZK1IP1	PDZK1IP1	10158	protein-coding	.	.	36.6705	5.84166	-2.98747	-2.1848	-2.80918	0
NDUFB1	NDUFB1	4707	protein-coding	.	.	36.6686	-5.57419	4.22242	0.939304	2.34787	0
GOT2	GOT2	2806	protein-coding	.	.	36.6678	-5.63731	4.7086	1.59316	0.467834	0
SEC23B	SEC23B	10483	protein-coding	.	.	36.6676	-5.82668	4.31161	1.86031	1.06405	0
GAPDH	GAPDH	100133042;2597;729403	.;protein-coding;pseudo	GL	.	36.6632	-5.84166	3.82794	2.96796	-0.0435194	0
SSR1	SSR1	6745	protein-coding	.	.	36.6586	-5.2147	4.63448	2.17992	-1.30993	0
PSME2	PSME2	5721	protein-coding	.	.	36.6584	-5.61698	4.03523	1.08447	2.50019	0
SNX6	SNX6	58533	protein-coding	.	.	36.6583	-5.81491	4.16839	2.48611	0.171902	0
PALLD	PALLD	23022	protein-coding	.	.	36.6577	-4.47754	4.30031	2.45195	-2.71561	0
ATP5G1	ATP5G1	516	protein-coding	.	.	36.6508	-5.48645	4.94227	1.09179	0.650615	0
PHPT1	PHPT1	29085	protein-coding	.	.	36.6504	-5.84166	4.04905	2.63859	0.161022	0
FXR1	FXR1	8087	protein-coding	.	TF	36.6482	-5.83096	4.25382	2.23481	0.504825	0
GAL3ST4	GAL3ST4	79690	protein-coding	.	.	36.6479	5.81491	-2.63446	-4.10732	0.0631032	0
GPR110	GPR110	266977	protein-coding	.	.	36.6468	-5.80742	3.04275	2.05671	2.87228	0
BBS7	BBS7	55212	protein-coding	.	.	36.6446	-4.92262	4.89579	1.77736	-1.63851	0
SLC20A1	SLC20A1	6574	protein-coding	.	.	36.6408	-5.74751	2.65456	4.15611	-0.322044	0
DSC1	DSC1	1823	protein-coding	.	.	36.6354	5.84166	-1.94475	-3.23267	-2.74608	0
SH3BGRL3	SH3BGRL3	83442	protein-coding	.	.	36.6344	-5.31955	2.14073	4.65504	-1.19243	0
AREG_loc2	AREG	374;727738	protein-coding;protein-coding	.	.	36.6324	-5.06384	4.49378	2.37022	-1.71249	0
CHEK1	CHEK1	1111	protein-coding	.	.	36.6319	-5.4351	4.97494	0.857572	0.90738	0
HIST1H2BD	HIST1H2BD	3017	protein-coding	.	TF	36.6316	-5.40193	0.334175	4.4989	2.38269	0
OST4	OST4	100128731	protein-coding	.	.	36.6272	-5.84166	3.59427	3.24365	-0.130558	0
RBM18	RBM18	92400	protein-coding	.	.	36.6266	-5.84166	4.24252	2.197	0.613624	0
AURKA	AURKA	6791;6790	pseudo;protein-coding	.	.	36.6235	-5.3249	4.93725	0.435495	1.50142	0
GANC	GANC	2595	protein-coding	.	.	36.62	-5.8117	4.13447	2.53856	0.130558	0
LOC100505817	LOC100505817	.	.	.	.	36.6188	-5.7015	2.01008	4.55989	-0.0195837	0
ANAPC10	ANAPC10	729198;10393	pseudo;protein-coding	.	.	36.6173	-5.4811	4.64704	2.05427	-0.565752	0
NMT1	NMT1	4836	protein-coding	.	.	36.6171	-5.82989	4.21613	1.7554	1.42308	0
AMIGO2	AMIGO2	347902	protein-coding	.	.	36.6163	-5.84166	2.77265	3.98777	-0.0348155	0
SFTA1P	SFTA1P	207107	pseudo	.	.	36.6159	-5.84166	2.57415	4.12196	0.0696311	0
FLG	FLG	2312	protein-coding	.	.	36.6156	5.84166	-3.57542	-3.26195	0.130558	0
CD46	CD46	4179	protein-coding	.	.	36.6152	-5.84166	2.7337	2.39583	2.87228	0
SFR1	SFR1	.	.	.	.	36.6151	-5.40728	4.94981	0.702648	1.17067	0
SYS1-DBNDD2	SYS1-DBNDD2	767557	miscRNA	.	.	36.6147	-5.65122	3.5905	1.34918	2.86793	0
SERPINE2	SERPINE2	5270	protein-coding	.	.	36.6117	-4.62839	2.58169	4.22687	-2.59811	0
CTSH	CTSH	1512	protein-coding	.	.	36.6114	4.49359	-3.53396	-3.3022	2.87228	0
OSTC	OSTC	58505;646567	protein-coding;protein-coding	.	.	36.6093	-5.83631	3.6018	3.23633	-0.141438	0
ZNF544	ZNF544	27300	protein-coding	.	TF	36.6073	-5.57312	4.48624	2.25799	-0.463482	0
LOC285103	LOC285103	285103	miscRNA	.	.	36.6069	5.79993	-2.67466	-4.09146	0.13491	0
CST6	CST6	1474	protein-coding	.	.	36.6047	5.84166	-1.59675	-3.95727	-2.05629	0
HYI	HYI	81888	protein-coding	.	.	36.6035	-5.1826	4.79152	1.9274	-1.19678	0
DUS2L	DUS2L	54920	protein-coding	.	.	36.6018	-5.32276	4.89328	1.69197	-0.668023	0
KIAA1609	KIAA1609	57707	protein-coding	.	.	36.6014	-5.79459	4.3694	1.7737	1.05317	0
KIF2A	KIF2A	3796	protein-coding	.	.	36.599	-5.66406	4.22744	2.5837	-0.411258	0
TM4SF19-TCTEX1D2	TM4SF19-TCTEX1D2	.	.	.	.	36.5976	-5.0831	2.18093	4.61113	-1.66462	0
DYNLT1	DYNLT1	6993	protein-coding	.	.	36.5905	-5.81598	4.32292	1.87373	0.998771	0
ZNF395	ZNF395	55893	protein-coding	.	TF	36.5891	5.72611	-2.61938	-4.18539	0.356859	0
KRT6A	KRT6A	3853	protein-coding	.	.	36.5884	-5.84166	3.08672	3.73648	-0.130558	0
LY6D	LY6D	8581	protein-coding	.	.	36.5809	5.84166	-2.0754	-3.07165	-2.807	0
DSG1	DSG1	1828	protein-coding	.	.	36.574	5.84166	-2.28269	-2.83377	-2.87228	0
MTFR1	MTFR1	9650	protein-coding	.	.	36.5715	-5.62447	4.6081	1.92984	0.0152318	0
ALDH1A3	ALDH1A3	220	protein-coding	GL	.	36.5705	-5.84059	2.27515	2.83987	2.87228	0
EXOSC8	EXOSC8	11340	protein-coding	.	.	36.5659	-5.33346	4.97368	0.497709	1.34475	0
CISD1	CISD1	55847	protein-coding	.	.	36.5639	-5.52818	4.79026	0.97346	1.20984	0
WFDC5	WFDC5	149708	protein-coding	.	.	36.5638	5.84166	-2.31284	-2.80449	-2.87228	0
AP2B1	AP2B1	163	protein-coding	.	.	36.562	-5.84166	4.00005	1.75052	1.82999	0
REEP5	REEP5	7905	protein-coding	.	.	36.5611	-5.79245	4.20106	2.44463	0.143614	0
KRT3	KRT3	3850	protein-coding	.	.	36.5602	-5.83524	3.5415	3.29488	-0.143614	0
ZNFX1-AS1	ZNFX1-AS1	.	.	.	.	36.5597	-5.84166	1.86183	3.36442	2.65468	0
NEDD8-MDP1	NEDD8-MDP1	.	.	.	.	36.5595	-5.82026	4.1194	2.53612	0.17843	0
MYCBP2	MYCBP2	23077	protein-coding	.	.	36.5561	5.83952	-2.75003	-3.99387	0.0108799	0
KRT77	KRT77	374454	protein-coding	.	.	36.5547	5.84166	-3.48999	-3.32416	0.0935667	0
NGFRAP1	NGFRAP1	27018	protein-coding	.	.	36.5542	-5.84166	3.14702	3.67792	-0.130558	0
SLC3A2	SLC3A2	6520	protein-coding	.	.	36.55	-5.84166	3.15708	3.66816	-0.130558	0
ANXA2P1	ANXA2P1	302;303;305	protein-coding;pseudo;pseudo	.	.	36.5485	-5.8331	4.11437	2.50684	0.265468	0
TMEM208	TMEM208	29100	protein-coding	.	.	36.548	-5.71327	4.53146	1.83957	0.489593	0
CD59	CD59	966	protein-coding	.	.	36.5479	-5.78603	3.80281	3.04115	-0.243709	0
ACLY	ACLY	47	protein-coding	.	.	36.5449	-5.84166	3.79527	2.98381	-0.0152318	0
TNFRSF10B	TNFRSF10B	8795	protein-coding	.	.	36.5442	-5.64052	4.28397	2.51172	-0.428666	0
YWHAZ	YWHAZ	7534	protein-coding	.	.	36.544	-5.35058	4.45232	2.41047	-1.12933	0
CAPZA1	CAPZA1	829	protein-coding	.	.	36.5405	-5.41798	4.9184	1.5224	-0.215421	0
ASNS	ASNS	440	protein-coding	.	.	36.5371	-5.05314	4.46865	2.39461	-1.73425	0
CXCL1	CXCL1	2919	protein-coding	.	.	36.5368	-5.82882	3.56286	3.27414	-0.15667	0
SCEL	SCEL	8796	protein-coding	.	.	36.5325	5.84166	-3.42467	-3.40833	0.130558	0
NSDHL	NSDHL	50814	protein-coding	.	.	36.5325	-5.56991	4.4297	2.33972	-0.517881	0
CDSN_loc3	CDSN	1041	protein-coding	.	.	36.5279	5.84166	-2.56913	-2.55564	-2.87228	0
ALDH3A2	ALDH3A2	224	protein-coding	GL	.	36.5275	5.59237	-2.40581	-4.39765	0.637559	0
HOPX	HOPX	84525	protein-coding	.	TF	36.5272	5.84166	-2.58295	-2.54222	-2.87228	0
AIG1	AIG1	51390	protein-coding	.	.	36.5265	-5.84166	3.40833	3.42419	-0.130558	0
GSTO1	GSTO1	9446	protein-coding	.	.	36.5257	-5.83096	3.54653	3.28634	-0.14579	0
ABCE1	ABCE1	6059;647150	protein-coding;pseudo	.	.	36.5247	-5.20186	4.86187	1.79932	-1.05099	0
CTNNAL1	CTNNAL1	8727	protein-coding	.	.	36.5213	-5.44687	4.96489	0.989319	0.713718	0
TMBIM1	TMBIM1	64114	protein-coding	.	.	36.5143	-5.84059	2.64576	4.05974	0.0543993	0
KPRP	KPRP	448834	protein-coding	.	.	36.5111	5.84166	-2.98119	-2.21529	-2.76566	0
ATP6V0E1	ATP6V0E1	8992	protein-coding	.	.	36.5102	-5.84059	3.36185	3.46932	-0.132734	0
B3GNT5	B3GNT5	84002	protein-coding	.	.	36.5075	-4.43581	4.47996	2.19821	-2.65904	0
DPP3	DPP3	10072	protein-coding	.	.	36.5008	-5.78603	4.11312	1.57486	1.83434	0
RAC2	RAC2	5880	protein-coding	.	.	36.4975	-5.83738	3.38698	3.44493	-0.139262	0
SEPT2	SEPT2	4735	protein-coding	.	.	36.4958	-5.61591	4.59679	1.95424	-0.0261116	0
r_L1PA7	r_L1PA7	.	.	.	.	36.4939	5.84166	-2.7023	-4.01461	-0.0391675	0
DDX39A	DDX39A	.	.	.	.	36.4935	-5.39765	4.97117	1.37846	-0.0913908	0
UBL3	UBL3	5412	protein-coding	.	.	36.4922	5.84166	-3.56412	-3.23999	0.071807	0
CAPN2	CAPN2	824	protein-coding	.	.	36.4823	-5.74323	4.41337	1.55412	1.26424	0
PGAM1	PGAM1	5223	protein-coding	GL	.	36.4805	-5.58488	4.76765	1.39188	0.617976	0
RPL38	RPL38	6169	protein-coding	.	.	36.4747	-5.82026	4.16965	2.40925	0.317692	0
MLLT11	MLLT11	10962	protein-coding	.	.	36.4689	-5.77105	2.83421	3.98167	-0.274172	0
BNIP1	BNIP1	662	protein-coding	.	.	36.4659	-5.64801	4.3895	2.31288	-0.241533	0
AKR1B1	AKR1B1	231	protein-coding	.	.	36.4628	-5.84166	4.21488	2.13112	0.778998	0
RPL22	RPL22	6146;402100	protein-coding;pseudo	.	.	36.4623	-5.48859	4.9071	1.11741	0.670199	0
TNNC1	TNNC1	7134	protein-coding	.	.	36.4581	5.79031	-3.26009	-3.56813	0.235005	0
MET	MET	4233	protein-coding	.	.	36.4562	-5.60414	4.60182	1.94326	-0.0391675	0
NDUFB2	NDUFB2	4708	protein-coding	.	.	36.4539	-5.7336	4.15458	2.59467	-0.163198	0
NDUFS8	NDUFS8	4728	protein-coding	.	.	36.4532	-5.84166	4.22116	2.11282	0.800757	0
HMGB3	HMGB3	729595;646993;3149;729952	pseudo;pseudo;protein-coding;pseudo	.	TF	36.4531	-5.80528	4.02895	2.68616	0.0369915	0
WDR54	WDR54	84058	protein-coding	.	.	36.4497	-5.84166	4.18096	2.27629	0.578808	0
CSTB	CSTB	1476	protein-coding	.	.	36.4439	-5.51748	2.34048	4.46108	-0.789877	0
ITGA5	ITGA5	3678	protein-coding	.	.	36.443	-5.14088	2.04776	4.7075	-1.48836	0
CYB561D1	CYB561D1	284613	protein-coding	.	.	36.4408	5.56135	-1.68093	-4.79167	0.147966	0
SASH1	SASH1	23328	protein-coding	.	.	36.4381	5.79886	-2.97994	-3.83773	0.213245	0
LAMB3	LAMB3	3914	protein-coding	.	.	36.4374	-5.84166	3.07793	3.71818	-0.0826869	0
CFL1	CFL1	1072	protein-coding	.	.	36.4363	-5.84166	4.14829	2.36412	0.478714	0
MRPS12	MRPS12	6183	protein-coding	.	.	36.4296	-5.46613	4.71111	1.90179	-0.435194	0
TNFRSF12A	TNFRSF12A	51330	protein-coding	.	.	36.4283	-5.84166	3.48748	3.32172	-0.0848629	0
MRPL51	MRPL51	51258	protein-coding	.	.	36.4256	-5.42547	4.97494	1.23695	0.211069	0
CYP39A1	CYP39A1	51302	protein-coding	.	.	36.4235	5.80849	-2.61184	-4.09756	0.0195837	0
COX4I1	COX4I1	1327	protein-coding	.	.	36.4224	-5.403	3.99251	0.673371	2.87228	0
UFD1L	UFD1L	7353	protein-coding	.	.	36.4199	-5.61377	4.70358	1.55534	0.496121	0
SFN	SFN	2810	protein-coding	.	.	36.4184	-5.47361	4.32669	2.53246	-0.879092	0
STC2	STC2	8614	protein-coding	.	.	36.4177	-5.14088	2.17968	4.61357	-1.54929	0
PIGP	PIGP	51227	protein-coding	.	.	36.4167	-5.60628	4.70106	1.61877	0.372091	0
SRP14	SRP14	6727;390284	protein-coding;pseudo	.	.	36.4164	-5.79779	3.99377	1.62975	1.96708	0
HSP90AA1	HSP90AA1	3320;3324	protein-coding;pseudo	.	.	36.4117	-5.2147	4.97494	1.56144	-0.796405	0
STARD4	STARD4	134429	protein-coding	.	.	36.4111	-5.47896	4.30407	2.55442	-0.868212	0
LCE2C	LCE2C	353140	protein-coding	.	.	36.408	5.84166	-1.71987	-3.67914	-2.33917	0
LCE6A	LCE6A	448835	protein-coding	.	.	36.4035	5.84166	-3.0415	-2.1909	-2.70473	0
ACPP	ACPP	55	protein-coding	.	.	36.3983	5.84166	-2.50003	-4.10732	-0.224125	0
ARID5B	ARID5B	84159	protein-coding	.	TF	36.3967	4.42297	-2.61938	-4.10976	2.87228	0
NUCB2	NUCB2	4925	protein-coding	.	.	36.3879	-4.94294	4.72117	2.01401	-1.71684	0
ARL1	ARL1	400	protein-coding	.	.	36.3816	-5.73574	3.91588	2.9155	-0.317692	0
SELRC1	SELRC1	.	.	.	.	36.3779	-4.51498	4.09679	2.68616	-2.70473	0
UQCR11	UQCR11	10975	protein-coding	.	.	36.3767	-5.81705	3.26009	3.56813	-0.180606	0
TEX10	TEX10	54881	protein-coding	.	.	36.3741	-5.55065	4.76011	1.6017	0.187133	0
C11orf73	C11orf73	51501	protein-coding	.	.	36.3693	-5.44259	4.38322	0.662392	2.29565	0
IER3IP1	IER3IP1	51124	protein-coding	.	.	36.3673	-5.36234	4.45232	2.38242	-1.05535	0
UTP6	UTP6	55813	protein-coding	.	.	36.367	-5.48752	4.887	1.09545	0.742006	0
MGC72080	MGC72080	389538	pseudo	.	.	36.3658	-5.03923	4.43096	2.42389	-1.74948	0
ITGA2	ITGA2	3673	protein-coding	.	.	36.362	-5.79993	4.30659	1.9945	0.778998	0
OAZ2	OAZ2	4947	protein-coding	.	.	36.361	-5.58916	4.72745	1.30039	0.859508	0
SPATS2L	SPATS2L	26010	protein-coding	.	.	36.353	-5.69829	3.941	1.3626	2.33264	0
TMEM45A	TMEM45A	55076	protein-coding	.	.	36.3501	5.83738	-1.72867	-3.63523	-2.39357	0
GSS	GSS	2937	protein-coding	.	.	36.3413	-5.79245	4.10055	2.55808	0.115326	0
C19orf10	C19orf10	56005	protein-coding	.	.	36.3391	-5.55707	4.30282	2.50928	-0.62668	0
TIMM10	TIMM10	26519	protein-coding	.	.	36.3372	-5.43082	4.9674	1.07959	0.515705	0
C1orf68	C1orf68	100129271	protein-coding	.	.	36.3356	5.84166	-3.1131	-3.65231	0.0261116	0
PLA2G4E	PLA2G4E	123745	protein-coding	.	.	36.3352	5.82989	-1.59173	-4.12928	-1.73425	0
WNT4	WNT4	54361	protein-coding	.	.	36.3342	5.84059	-3.39954	-3.37417	0.0282876	0
SMN2_loc1	SMN2	6607;6606	protein-coding;protein-coding	.	.	36.3337	-5.29387	4.97494	1.47849	-0.487417	0
CERS2	CERS2	.	.	.	.	36.3287	-5.82775	4.12945	1.81761	1.4579	0
UTP14A	UTP14A	10813	protein-coding	.	.	36.3286	-5.49501	4.26764	0.802678	2.35222	0
COPZ1	COPZ1	22818	protein-coding	.	.	36.327	-5.84166	4.14704	2.29824	0.598392	0
C15orf63	C15orf63	10169;25764	protein-coding;protein-coding	.	.	36.3185	-5.42119	4.96866	0.969801	0.689783	0
NIPAL1	NIPAL1	152519	protein-coding	.	.	36.3158	5.79245	-1.48871	-4.34154	-1.4579	0
FIBP	FIBP	9158	protein-coding	.	.	36.3153	-5.42654	4.58297	0.634335	1.96708	0
PPIE	PPIE	10450	protein-coding	.	.	36.3125	-5.79459	4.14578	1.67123	1.62327	0
SQRDL	SQRDL	58472	protein-coding	.	.	36.3107	-5.78282	3.8606	2.92404	-0.141438	0
HSPA9	HSPA9	3313	protein-coding	.	.	36.3094	-5.25749	4.51764	2.30068	-1.23595	0
RRAS	RRAS	6237	protein-coding	.	.	36.3078	-5.84166	2.88446	3.85237	0.0130558	0
SHC1	SHC1	6464	protein-coding	.	.	36.3057	-5.72397	2.79149	4.02315	-0.369915	0
RPS19	RPS19	6223;728953	protein-coding;pseudo	.	.	36.3023	-5.56884	4.17468	2.68007	-0.685431	0
INSR	INSR	3643	protein-coding	.	.	36.2924	5.77854	-1.85932	-4.45864	-0.578808	0
NEBL	NEBL	10529	protein-coding	.	.	36.2866	5.65443	-4.01136	-2.83865	0.511353	0
LOC100190986	LOC100190986	100190986	miscRNA	.	.	36.2862	5.82347	-2.7337	-3.97435	-0.0195837	0
EIF3G	EIF3G	8666	protein-coding	.	.	36.2739	-5.71648	4.48121	1.7554	0.733302	0
DPAGT1	DPAGT1	1798	protein-coding	.	.	36.2717	-5.7657	4.32418	2.10428	0.483065	0
LPPR5	LPPR5	163404	protein-coding	.	.	36.2704	-5.12804	4.42594	2.39949	-1.51665	0
LOC550643	LOC550643	550643	miscRNA	.	.	36.2668	-5.7764	3.62065	3.21437	-0.256765	0
CDKN1A	CDKN1A	1026	protein-coding	.	.	36.2613	-5.08524	2.2337	4.56477	-1.66897	0
TMEM141	TMEM141	85014;84960	protein-coding;protein-coding	.	.	36.261	-5.79779	3.9297	1.67367	1.99972	0
ZDHHC4	ZDHHC4	55146	protein-coding	.	.	36.2592	-5.46506	3.88573	0.860012	2.85052	0
RAET1G	RAET1G	353091	protein-coding	.	.	36.2569	-5.84166	2.40455	4.15489	0.304636	0
IGFL1	IGFL1	374918	protein-coding	.	.	36.2553	-5.79459	3.40457	3.42785	-0.226301	0
GEMIN7	GEMIN7	79760	protein-coding	.	.	36.2544	-5.65871	4.56915	1.77614	0.42649	0
r_AluJr	r_AluJr	.	.	.	.	36.2526	5.75286	-2.16837	-4.38423	-0.12403	0
POLR1D	POLR1D	51082	protein-coding	.	TF	36.2455	-5.84166	4.11689	1.92496	1.31646	0
COX5B	COX5B	1329	protein-coding	.	.	36.2425	-5.72611	3.99377	1.44677	2.14768	0
TIMM17B	TIMM17B	10245	protein-coding	.	.	36.2411	-5.82989	4.13196	1.87373	1.35781	0
PPL	PPL	5493	protein-coding	.	.	36.2399	5.66406	-3.98121	-2.86549	0.487417	0
GDPD2	GDPD2	54857	protein-coding	.	.	36.2385	5.84166	-2.67214	-2.51538	-2.76566	0
KRT18	KRT18	3875;339781;729634	protein-coding;pseudo;.	.	.	36.2382	-5.84166	2.94099	2.29215	2.6982	0
IFI27	IFI27	3429	protein-coding	.	.	36.2356	-4.64872	2.70858	4.10366	-2.55677	0
LCE1C	LCE1C	353133	protein-coding	.	.	36.2291	5.84166	-2.72491	-2.47147	-2.7526	0
PFDN2	PFDN2	5202	protein-coding	.	.	36.2247	-5.76677	3.59427	3.24365	-0.282876	0
DRAP1	DRAP1	10589	protein-coding	.	TF	36.2234	-5.84166	3.99377	2.5654	0.387323	0
RPS21	RPS21	6227	protein-coding	.	.	36.219	-5.73467	3.26637	1.78102	2.82876	0
SARS	SARS	6301	protein-coding	.	.	36.214	-5.6234	4.04905	2.80205	-0.574456	0
TYW3	TYW3	127253	protein-coding	.	.	36.2125	-4.54815	4.8782	1.66879	-2.17597	0
SBDS	SBDS	51119;155370	protein-coding;pseudo	.	.	36.211	-4.5214	4.85056	1.70295	-2.24343	0
NDRG2	NDRG2	57447	protein-coding	.	.	36.2102	5.74216	-2.91587	-3.90238	0.332924	0
NCBP2	NCBP2	22916	protein-coding	.	.	36.2101	-5.84166	3.37441	3.39857	-0.0261116	0
MPP7	MPP7	143098	protein-coding	.	.	36.2098	5.84166	-2.5327	-4.0695	-0.235005	0
CDC123	CDC123	8872	protein-coding	.	.	36.2086	-5.40835	4.97494	1.07349	0.467834	0
KRT5	KRT5	3852	protein-coding	.	.	36.1988	-4.71185	4.27644	2.53246	-2.34134	0
FAM25A	FAM25A	643161;100132929;100133093;644054	protein-coding;pseudo;protein-coding;protein-coding	.	.	36.1926	5.81063	-2.57918	-2.5105	-2.87228	0
TPD52L1	TPD52L1	7164	protein-coding	.	.	36.1871	-5.83845	1.94977	3.32172	2.572	0
WDR1	WDR1	9948	protein-coding	.	.	36.1867	-4.77069	4.83298	1.79688	-1.87351	0
PSMF1	PSMF1	9491	protein-coding	.	.	36.1815	-5.55172	4.52016	0.97956	1.71466	0
ZNF271	ZNF271	10778	pseudo	.	TF	36.1777	-5.81919	3.29652	3.49494	-0.108799	0
MARS	MARS	4141	protein-coding	.	.	36.1763	-5.02319	4.49378	2.31898	-1.70379	0
ATG4B	ATG4B	23192	protein-coding	.	.	36.1754	-5.63731	4.61689	1.55412	0.696311	0
PHLDA2	PHLDA2	7262	protein-coding	.	.	36.1745	-5.7764	3.43095	3.40223	-0.263292	0
CCDC99	CCDC99	54908	protein-coding	.	.	36.1688	-5.39551	4.97494	0.953942	0.654967	0
LOC100506233	LOC100506233	.	.	.	.	36.165	-5.36341	4.74629	0.544064	1.71684	0
FBXO16	FBXO16	157574	protein-coding	.	.	36.151	-5.80207	4.12945	2.41169	0.345979	0
ITGB1	ITGB1	3688	protein-coding	.	.	36.1491	-5.77533	3.89452	2.85451	-0.0913908	0
MRPL36	MRPL36	64979	protein-coding	.	.	36.1408	-5.71969	3.75507	3.0875	-0.378619	0
GTF2H5	GTF2H5	404672	protein-coding	.	.	36.1404	-5.67262	3.90206	2.94478	-0.474362	0
C11orf10	C11orf10	746	protein-coding	.	.	36.1385	-5.84166	4.07794	1.95546	1.32952	0
IMPA2	IMPA2	3613	protein-coding	.	.	36.1373	5.7336	-1.44474	-3.695	-2.56765	0
TMEM33	TMEM33	55161	protein-coding	.	.	36.1343	-4.70115	4.48875	2.25311	-2.23255	0
ARRDC3	ARRDC3	57561	protein-coding	.	.	36.134	5.82668	-4.06412	-2.46293	-0.417786	0
SEMA4D	SEMA4D	10507	protein-coding	.	.	36.1321	5.81705	-2.54777	-4.0634	-0.169726	0
UBE2N	UBE2N	7334	protein-coding	.	.	36.1291	-4.92369	4.95735	1.60902	-1.44267	0
MRPL52	MRPL52	122704	protein-coding	.	.	36.1271	-5.82026	3.8694	1.792	1.93879	0
CSRP1	CSRP1	1465	protein-coding	.	.	36.1258	-5.84166	4.05784	1.93472	1.40133	0
TOM1	TOM1	10043;100128526	protein-coding;.	.	.	36.1251	5.76035	-3.03773	-2.01523	-2.85923	0
IFI6	IFI6	2537	protein-coding	.	.	36.1188	-5.76998	3.392	3.44005	-0.276348	0
CYP51A1	CYP51A1	1595	protein-coding	.	.	36.1165	-4.40692	4.5993	1.99816	-2.56765	0
UGT3A2	UGT3A2	167127	protein-coding	.	.	36.11	5.84166	-1.7563	-3.80479	-2.05194	0
CMC1	CMC1	152100	protein-coding	.	.	36.1092	-5.55065	4.53398	2.08355	-0.2807	0
RPL41	RPL41	6171	protein-coding	.	.	36.1081	-5.53781	4.15332	2.6947	-0.737654	0
RPL17-C18ORF32	RPL17-C18ORF32	.	.	.	.	36.1062	-5.755	4.289	2.1848	0.378619	0
SPRR1A	SPRR1A	6698	protein-coding	.	.	36.1044	-4.56741	3.37818	3.45347	-2.72214	0
ECE2_loc1	ECE2	9718	protein-coding	.	.	36.1041	-5.60414	4.2287	2.54222	-0.461306	0
PTPN13	PTPN13	5783	protein-coding	.	.	36.1031	5.67583	-1.59173	-4.64528	-0.500473	0
FAM82B	FAM82B	51115	protein-coding	.	.	36.1005	-5.35165	4.73247	0.522107	1.75601	0
PDIA4	PDIA4	9601	protein-coding	.	.	36.0998	-5.62233	4.29905	2.41535	-0.319868	0
HAUS2	HAUS2	55142	protein-coding	.	.	36.0956	-5.37411	4.91338	0.713627	1.14674	0
FBXO22	FBXO22	692224;26263	miscRNA;protein-coding	.	.	36.0919	-5.42761	4.60182	2.07013	-0.624504	0
IRF6	IRF6	3664	protein-coding	.	TF	36.0888	-5.71969	1.31786	4.46596	1.38392	0
G3BP1	G3BP1	10146	protein-coding	.	.	36.0876	-5.39872	4.96237	0.990539	0.617976	0
ATF4	ATF4	643159;468	pseudo;protein-coding	.	TF	36.0859	-5.79886	3.45105	3.34612	-0.152318	0
DSG3	DSG3	1830	protein-coding	.	.	36.0849	-5.68759	2.18344	4.41595	-0.0913908	0
DNM1L	DNM1L	10059	protein-coding	.	.	36.0848	-5.44687	4.24	2.61053	-0.922612	0
PPIH	PPIH	10465	protein-coding	.	.	36.0844	-5.39658	4.9674	1.08081	0.443898	0
PINX1	PINX1	54984	protein-coding	.	.	36.0809	-5.11627	4.93474	1.6078	-1.00965	0
PLAC2	PLAC2	257000	miscRNA	.	.	36.0791	5.80421	-3.80658	-2.91062	-0.0195837	0
TFPI2	TFPI2	7980	protein-coding	.	.	36.0777	-5.84166	3.19979	3.54374	0.0174078	0
PDZD2	PDZD2	23037	protein-coding	.	.	36.0748	5.82668	-2.77139	-3.90726	-0.0805109	0
r_L1PA6	r_L1PA6	.	.	.	.	36.0725	5.83738	-3.13949	-3.59985	-0.0130558	0
WBP5	WBP5	51186	protein-coding	.	.	36.0702	-5.75928	3.2111	3.61571	-0.298108	0
PSAPL1	PSAPL1	768239	protein-coding	.	.	36.067	5.84166	-3.08923	-3.59863	-0.110975	0
TSPAN1	TSPAN1	10103	protein-coding	.	.	36.0645	-5.84166	2.42214	2.78497	2.71779	0
C6orf125	C6orf125	84300	protein-coding	.	.	36.0611	-5.31099	4.31664	2.541	-1.20766	0
TINAGL1	TINAGL1	64129	protein-coding	.	.	36.0602	-5.84166	3.0528	2.24335	2.59158	0
S100A8	S100A8	6279	protein-coding	.	.	36.0596	-4.59309	3.5704	3.26683	-2.66992	0
MINOS1	MINOS1	.	.	.	.	36.0579	-5.24145	4.96614	1.47849	-0.578808	0
CCND2	CCND2	894	protein-coding	.	.	36.0565	-5.84166	3.20858	3.53154	0.0239357	0
LAMC2	LAMC2	3918	protein-coding	.	.	36.0521	-5.75928	3.33798	3.4925	-0.298108	0
EWSR1	EWSR1	2130;284685	protein-coding;pseudo	.	TF	36.0511	-5.29815	4.97494	1.387	-0.315516	0
RAB11FIP1	RAB11FIP1	80223	protein-coding	.	.	36.0507	5.81384	-3.56663	-3.19119	0.0456954	0
r_AluSz6	r_AluSz6	.	.	.	.	36.0477	5.81277	-1.78017	-4.3208	-1.03141	0
LOC219347	LOC219347	219347	miscRNA	.	.	36.0459	5.80956	-2.42465	-4.13416	-0.241533	0
C1S	C1S	716	protein-coding	.	.	36.0441	5.801	-3.81161	-1.77004	-2.03888	0
IDI1	IDI1	3422	protein-coding	.	.	36.0416	-5.3923	4.26262	2.59467	-1.04447	0
MAFB	MAFB	9935	protein-coding	.	TF	36.0401	5.84059	-2.01008	-3.28756	-2.53283	0
TM4SF1	TM4SF1	4071	protein-coding	.	.	36.0384	-5.84166	2.69727	2.5288	2.6982	0
ARAP2	ARAP2	116984	protein-coding	.	.	36.036	5.8224	-2.09173	-3.1058	-2.67862	0
SNORA18	SNORA18	677805	snoRNA	.	.	36.0342	-5.71006	3.84678	2.95942	-0.328572	0
FAM204A	FAM204A	.	.	.	.	36.0247	-5.28424	4.8782	0.429396	1.53188	0
CLDN7	CLDN7	1366	protein-coding	.	.	36.0191	-5.79031	2.25128	2.80571	2.87228	0
CSF2	CSF2	1437	protein-coding	.	.	36.0178	-5.18046	2.41083	4.39277	-1.47531	0
VPS35	VPS35	55737;100133770	protein-coding;.	.	.	36.0137	-5.44259	3.89201	0.840494	2.82876	0
KRT23	KRT23	25984	protein-coding	.	.	36.0105	5.79672	-3.5905	-1.82005	-2.32394	0
TLE4	TLE4	7091	protein-coding	.	.	36.0059	4.84023	-2.24877	-4.50134	2.08023	0
MSMO1	MSMO1	.	.	.	.	36.0058	-4.60272	3.06788	3.75478	-2.65033	0
DCBLD2	DCBLD2	131566	protein-coding	.	.	36.0057	-5.71862	3.62693	3.21193	-0.380795	0
UBN2	UBN2	254048	protein-coding	.	.	36.0051	5.82882	-3.50004	-3.22291	-0.0435194	0
KIF13B	KIF13B	23303	protein-coding	.	.	36.0043	5.58167	-2.49501	-4.2781	0.600568	0
TAF13	TAF13	6884	protein-coding	.	TF	36.0035	-4.88838	4.19478	2.66055	-2.06935	0
SMAD5-AS1	SMAD5-AS1	.	.	.	.	36.0027	5.84059	-2.64325	-3.95849	-0.239357	0
ALDH2	ALDH2	217	protein-coding	GL	.	36.0026	5.84166	-1.79651	-3.69012	-2.18685	0
SDR9C7	SDR9C7	121214	protein-coding	.	.	36.002	5.81063	-1.84173	-3.42419	-2.51977	0
DKK3	DKK3	27122	protein-coding	.	.	36.0014	-4.62304	2.81536	3.98655	-2.58505	0
DCTN5	DCTN5	84516	protein-coding	.	.	35.9993	-5.59237	4.61061	1.27477	1.1141	0
SLC13A3	SLC13A3	64849	protein-coding	.	.	35.9986	-5.69401	3.77517	3.05579	-0.409082	0
PTPRE	PTPRE	5791	protein-coding	.	.	35.9985	-4.76213	4.03523	2.81303	-2.32176	0
FAU	FAU	2197	protein-coding	.	.	35.9964	-5.4137	4.21111	0.68191	2.50019	0
SOX9	SOX9	6662	protein-coding	.	TF	35.995	-5.84166	2.75632	3.88408	0.17843	0
BRK1	BRK1	.	.	.	.	35.9911	-4.58667	4.62569	2.02133	-2.28912	0
ATP5H	ATP5H	10476	protein-coding	.	.	35.9894	-5.66406	4.52141	1.74808	0.570104	0
LOC645638	LOC645638	645638	pseudo	.	.	35.9888	5.84166	-3.56914	-1.97376	-2.17815	0
C2orf54	C2orf54	79919	protein-coding	.	.	35.9879	5.74751	-3.60306	-3.19607	0.252413	0
SATL1	SATL1	340562	protein-coding	.	.	35.9852	-5.0831	2.36812	4.42449	-1.65591	0
CAPNS1	CAPNS1	826	protein-coding	.	.	35.985	-5.83631	3.89201	1.90179	1.73642	0
NDUFB9	NDUFB9	4715	protein-coding	.	.	35.9848	-5.35807	4.96237	0.77706	0.916084	0
FAM161B	FAM161B	145483	protein-coding	.	.	35.9784	-4.90764	4.72996	1.94936	-1.68855	0
LAMTOR2	LAMTOR2	.	.	.	.	35.9752	-5.81812	3.72869	1.84689	2.08023	0
TAF12	TAF12	6883	protein-coding	.	TF	35.9748	-5.55707	4.28397	1.00884	2.0824	0
C11orf46	C11orf46	120534	protein-coding	.	.	35.9742	-5.59879	3.91085	1.18572	2.49801	0
PSMC1	PSMC1	643668;5700	pseudo;protein-coding	.	.	35.9728	-5.34523	4.82041	0.569682	1.50577	0
MRPS17	MRPS17	51373	protein-coding	.	.	35.9668	-5.84166	3.58045	3.11922	0.115326	0
PNLIPRP3	PNLIPRP3	119548	protein-coding	.	.	35.959	-5.33453	2.37189	4.43059	-1.16197	0
WDR12	WDR12	55759	protein-coding	.	.	35.9588	-5.13339	4.93725	1.58462	-0.937843	0
BOLA2B_loc1	BOLA2B	552900;654483	protein-coding;protein-coding	.	TF	35.9579	-5.84166	3.98372	2.5044	0.513529	0
CNN2	CNN2	1265	protein-coding	.	.	35.9572	-5.84166	3.76638	2.87647	0.226301	0
GALNT3	GALNT3	2591	protein-coding	.	.	35.9498	-5.74858	4.21739	1.65049	1.44267	0
DCTN6	DCTN6	10671	protein-coding	.	.	35.9454	-5.26712	4.7375	1.89569	-0.87474	0
PTHLH	PTHLH	5744	protein-coding	.	.	35.9449	-5.84166	3.09803	3.61083	0.073983	0
CCDC56	CCDC56	28958	protein-coding	.	.	35.9425	-5.34737	4.50131	0.511128	2.16727	0
CHMP5	CHMP5	51510	protein-coding	.	.	35.9393	-5.5346	4.08548	2.7618	-0.746358	0
SEPP1	SEPP1	6414	protein-coding	.	.	35.9366	5.78817	-2.46234	-2.59833	-2.87228	0
LCE2B	LCE2B	26239	protein-coding	.	.	35.9313	5.84166	-1.8254	-3.66816	-2.17597	0
LOC728855_loc1	LOC728855	728855	miscRNA	.	.	35.9305	-5.77212	4.13447	2.40071	0.295932	0
KRT6B	KRT6B	3854	protein-coding	.	.	35.9272	-5.50571	2.52767	4.27932	-0.813813	0
TGDS	TGDS	23483	protein-coding	.	.	35.9234	-5.3923	4.74127	1.79566	-0.44825	0
PRSS23	PRSS23	11098	protein-coding	.	.	35.9192	-5.81812	3.13069	2.14576	2.58288	0
NDUFB5	NDUFB5	4711	protein-coding	.	.	35.9189	-5.5774	3.56537	1.28697	2.87228	0
DAPL1	DAPL1	92196	protein-coding	.	.	35.9168	5.84166	-3.0327	-3.65719	-0.104447	0
r_AluSq2	r_AluSq2	.	.	.	.	35.9126	5.84166	-1.77012	-4.08902	-1.521	0
SOX4	SOX4	6659	protein-coding	.	TF	35.9089	-5.78282	2.29902	2.75082	2.87228	0
SPINK5	SPINK5	11005	protein-coding	.	.	35.8959	5.84166	-2.83672	-2.43853	-2.61769	0
COX17	COX17	10063	protein-coding	.	.	35.8955	-5.54958	4.02895	2.82157	-0.724598	0
BLMH	BLMH	642	protein-coding	.	.	35.8915	5.84166	-2.01133	-4.19637	-0.911732	0
CWC27	CWC27	10283	protein-coding	.	.	35.8905	-5.24787	4.72117	1.9213	-0.931315	0
SUMO3	SUMO3	6612;6613;285829	protein-coding;protein-coding;pseudo	.	.	35.8836	-5.44473	4.38071	2.37998	-0.759414	0
ABHD5	ABHD5	51099	protein-coding	.	.	35.8836	5.71755	-1.72615	-3.23267	-2.87228	0
HSBP1	HSBP1	3281	protein-coding	.	TF	35.8826	-5.84166	4.02643	2.06159	1.22942	0
RND3	RND3	390	protein-coding	.	.	35.8787	-5.36876	2.42591	4.37813	-1.09234	0
C5orf46	C5orf46	389336	protein-coding	.	.	35.8783	5.84166	-2.54526	-2.70202	-2.65251	0
CA12	CA12	771	protein-coding	.	.	35.8758	5.77319	-2.18721	-2.84841	-2.87228	0
NUPL2	NUPL2	11097	protein-coding	.	.	35.8705	-5.56349	4.68096	1.45775	0.607096	0
ABCC9	ABCC9	10060	protein-coding	.	.	35.8686	5.83524	-2.87692	-3.77673	-0.147966	0
POLR2E	POLR2E	5434	protein-coding	.	TF	35.8669	-5.40835	4.79026	1.64073	-0.224125	0
PIGL	PIGL	9487	protein-coding	.	.	35.866	-5.80635	3.86814	2.7679	0.171902	0
C12orf73	C12orf73	728568	protein-coding	.	.	35.8658	-5.83738	2.88195	3.77673	0.143614	0
LSP1	LSP1	4046	protein-coding	.	.	35.8643	5.84166	-1.92967	-3.72062	-1.9018	0
VTA1	VTA1	51534	protein-coding	.	.	35.8583	-5.40835	4.90207	1.23451	0.306812	0
GPN1	GPN1	11321	protein-coding	.	.	35.858	-5.29708	4.97494	1.32478	-0.206717	0
NPC2	NPC2	10577	protein-coding	.	.	35.8556	-5.84166	2.96361	2.34582	2.56329	0
MUC15	MUC15	143662	protein-coding	.	.	35.8551	5.84166	-2.07917	-3.25219	-2.47843	0
IL1F10	IL1F10	84639	protein-coding	.	.	35.8542	5.83096	-3.54904	-1.98962	-2.16291	0
ZCRB1	ZCRB1	85437	protein-coding	.	.	35.8502	-5.55172	4.64327	1.73954	0.14579	0
BOLA2_loc2	BOLA2	552900;654483	protein-coding;protein-coding	.	TF	35.8479	-5.84166	3.94226	2.53978	0.522233	0
HSP90AB1	HSP90AB1	3326	protein-coding	.	.	35.8439	-5.42654	4.588	2.04939	-0.565752	0
LGALSL	LGALSL	.	.	.	.	35.8422	5.84166	-2.04274	-3.30464	-2.44797	0
CNDP2	CNDP2	55748	protein-coding	.	.	35.8417	-5.79459	3.91713	2.71178	0.163198	0
ITGA3	ITGA3	3675	protein-coding	.	.	35.8399	-5.84059	3.23371	3.46567	0.0957427	0
DDX27	DDX27	55661	protein-coding	.	.	35.8365	-5.4458	4.24754	0.768521	2.34787	0
ATP5O	ATP5O	539	protein-coding	.	.	35.8331	-5.35807	4.97494	1.09423	0.328572	0
EFCAB11	EFCAB11	.	.	.	.	35.8207	-5.39123	4.46237	0.631895	2.10852	0
PLLP	PLLP	51090	protein-coding	.	.	35.8192	5.82668	-3.33421	-3.37173	-0.0609272	0
POU2F3	POU2F3	25833	protein-coding	.	TF	35.8185	5.81919	-2.15329	-4.16099	-0.683255	0
KRT16P3	KRT16P3	644945	pseudo	.	.	35.8117	-5.44259	2.50631	4.30006	-0.942195	0
RPL23P8	RPL23P8	222901	pseudo	.	.	35.8098	-5.37411	4.94604	0.947843	0.672375	0
XRCC6	XRCC6	389901;2547	pseudo;protein-coding	.	TF	35.8044	-5.36448	4.91715	0.796578	0.972659	0
ARTN	ARTN	9048	protein-coding	.	.	35.7999	-5.602	4.09427	2.66909	-0.45913	0
ALDOA	ALDOA	226	protein-coding	GL	.	35.7992	-5.84166	3.98623	2.05915	1.30341	0
C1orf198	C1orf198	84886	protein-coding	.	.	35.7989	5.75286	-1.90832	-4.38179	-0.578808	0
DPM2	DPM2	8818	protein-coding	.	.	35.7977	-5.602	4.23875	1.17108	1.96273	0
MRPL45	MRPL45	84311	protein-coding	.	.	35.7944	-5.32383	4.19226	0.530646	2.61987	0
ANKRD35	ANKRD35	148741	protein-coding	.	.	35.7886	5.84166	-2.53646	-3.92068	-0.493945	0
PPIG	PPIG	9360	protein-coding	.	.	35.7837	-5.36769	4.79906	1.66513	-0.365563	0
C19orf48	C19orf48	84798	protein-coding	.	.	35.7828	-5.44259	4.52393	0.763642	1.87133	0
MYO1B	MYO1B	4430	protein-coding	.	.	35.7772	-5.81598	3.70105	1.90179	2.02583	0
ZNF22	ZNF22	7570	protein-coding	.	TF	35.7734	-5.16655	4.95232	1.49313	-0.733302	0
MIR1181	MIR1181	100302213	miscRNA	.	.	35.7723	-5.78175	4.16714	2.20553	0.607096	0
PSMD13	PSMD13	5719	protein-coding	.	.	35.7717	-5.35486	4.82041	0.650193	1.38174	0
MFAP5	MFAP5	8076	protein-coding	.	.	35.7712	-5.12697	2.39073	4.41229	-1.58411	0
DUSP6	DUSP6	1848	protein-coding	.	.	35.7641	-5.61912	2.82793	3.98777	-0.58316	0
C14orf119	C14orf119	55017	protein-coding	.	.	35.764	-5.81384	4.07292	1.98596	1.22725	0
DUSP11	DUSP11	8446	protein-coding	.	.	35.7624	-5.39765	4.83423	1.51752	-0.102271	0
ARF1	ARF1	375	protein-coding	.	.	35.7576	-5.81063	4.10055	2.197	0.796405	0
HNRNPC	HNRNPC	3183	protein-coding	.	.	35.7573	-5.84166	3.99879	2.29702	0.857332	0
CCT4	CCT4	10575	protein-coding	.	.	35.7535	-5.34737	4.70232	1.87495	-0.613624	0
PRIM1	PRIM1	5557	protein-coding	.	.	35.7501	-1.05492	4.8782	-4.41961	1.57975	0
SRI	SRI	6717	protein-coding	.	.	35.7491	-5.59665	3.46738	1.40408	2.87228	0
LSM6	LSM6	11157	protein-coding	.	.	35.741	-5.2821	4.97494	1.31503	-0.219773	0
AMZ2	AMZ2	51321	protein-coding	.	.	35.7363	-5.80956	4.08422	2.24701	0.733302	0
SRA1	SRA1	10011	protein-coding	.	.	35.7354	-5.45436	4.77644	1.54314	0.0674551	0
LOC283070	LOC283070	283070	miscRNA	.	.	35.7352	5.81705	-3.90332	-2.63249	-0.374267	0
GOLT1B	GOLT1B	51026	protein-coding	.	.	35.7316	-5.59451	3.85935	2.98259	-0.62668	0
IFI27L2	IFI27L2	83982	protein-coding	.	.	35.7292	-5.84166	3.89955	2.5715	0.539641	0
CXCL14	CXCL14	9547	protein-coding	.	.	35.7288	5.79672	-2.04525	-3.13142	-2.66121	0
RCC1	RCC1	751867;1104	.;protein-coding	.	.	35.7272	-5.51748	4.72117	1.24427	0.824693	0
KIAA0040	KIAA0040	9674	protein-coding	.	.	35.7184	-5.33774	4.95735	1.21988	0.0935667	0
TMED9	TMED9	54732	protein-coding	.	.	35.7136	-5.46934	4.05784	2.79229	-0.88562	0
AP1S3	AP1S3	130340	protein-coding	.	.	35.7118	-5.84166	2.91963	2.40925	2.5263	0
HUS1	HUS1	3364	protein-coding	.	.	35.7091	-5.79245	3.95985	2.60443	0.276348	0
RHCG	RHCG	51458	protein-coding	.	.	35.7078	-5.01998	2.51134	4.29518	-1.8017	0
ALOXE3	ALOXE3	59344	protein-coding	.	.	35.7074	5.81491	-2.98747	-2.27873	-2.58723	0
SERPINE1	SERPINE1	5054	protein-coding	.	.	35.7003	-5.20186	2.42214	4.38179	-1.43179	0
RPL35A	RPL35A	6165	protein-coding	.	.	35.697	-5.84166	3.941	2.07501	1.35345	0
PALMD	PALMD	54873	protein-coding	.	.	35.6951	5.84166	-2.35053	-4.05486	-0.576632	0
RPL19	RPL19	100129424;6143	pseudo;protein-coding	.	.	35.685	-5.47361	4.2488	0.853913	2.24995	0
LAMB4	LAMB4	22798	protein-coding	.	.	35.6846	5.84166	-1.8857	-3.78893	-1.8561	0
HLA-DPA1_loc2	HLA-DPA1	3113	protein-coding	.	.	35.6839	5.84166	-1.90078	-3.95118	-1.54059	0
ETHE1	ETHE1	23474	protein-coding	.	.	35.6826	-5.84166	3.11687	3.53642	0.174078	0
PDLIM7	PDLIM7	9260	protein-coding	.	.	35.6792	-5.59237	3.88196	2.94844	-0.609272	0
C2orf49	C2orf49	79074	protein-coding	.	.	35.6772	-5.83524	3.77517	2.78497	0.361211	0
CPNE3	CPNE3	8895	protein-coding	.	.	35.6729	-5.45436	3.93849	0.891729	2.6808	0
CD63	CD63	967	protein-coding	.	.	35.6717	-5.74644	3.00883	3.74136	-0.198013	0
ZBTB16	ZBTB16	7704	protein-coding	.	TF	35.6662	5.81812	-3.6307	-2.05671	-1.87569	0
HLA-DPB1_loc6	HLA-DPB1	3115	protein-coding	.	.	35.6661	5.84166	-1.9259	-3.695	-1.95402	0
VEZT	VEZT	55591	protein-coding	.	.	35.6607	-5.32597	4.43599	2.31288	-0.977011	0
EGLN3	EGLN3	112399	protein-coding	.	.	35.6604	5.84166	-1.87691	-3.695	-2.03888	0
ENOPH1	ENOPH1	58478	protein-coding	.	.	35.6574	-4.41548	4.68725	1.83835	-2.4175	0
PRR9	PRR9	574414	protein-coding	.	.	35.656	-5.05421	4.1596	2.6947	-1.73207	0
CLIC4	CLIC4	25932	protein-coding	.	.	35.6506	-5.63517	2.94476	3.867	-0.537465	0
KRT1	KRT1	3848	protein-coding	.	.	35.6431	5.84166	-3.38572	-3.26683	-0.189309	0
NEFL	NEFL	4747	protein-coding	.	.	35.637	-5.75821	4.08297	2.44341	0.2807	0
MGST1	MGST1	4257	protein-coding	.	.	35.6318	-4.66584	3.35683	3.4742	-2.52195	0
CYP3A5	CYP3A5	1577	protein-coding	.	.	35.6302	5.58702	-3.80532	-3.03261	0.637559	0
SMURF2	SMURF2	64750	protein-coding	.	TF	35.628	-5.26605	4.63071	2.02133	-0.916084	0
CD74	CD74	972	protein-coding	.	.	35.6257	5.84166	-3.94854	-2.26165	-1.00747	0
TCTEX1D2	TCTEX1D2	255758	protein-coding	.	.	35.6184	-5.84166	3.38698	3.25951	0.200189	0
FTSJ1	FTSJ1	24140	protein-coding	.	.	35.6156	-5.74965	4.12442	2.36046	0.339451	0
SH2D3A	SH2D3A	10045	protein-coding	.	.	35.6147	-5.81705	4.01261	2.31532	0.75071	0
PMEL	PMEL	.	.	.	.	35.6144	5.22861	-0.120605	-4.8551	-1.76471	0
COL1A1	COL1A1	1277	protein-coding	.	.	35.6122	5.84166	-3.8606	-2.08111	-1.48184	0
PAM16	PAM16	.	.	.	.	35.6116	-5.67583	3.70356	3.09116	-0.385147	0
TMEM212	TMEM212	389177	protein-coding	.	.	35.6112	5.84059	-2.5842	-3.9158	-0.417786	0
MYH9	MYH9	4627	protein-coding	.	.	35.6099	-5.65871	3.97116	2.77156	-0.31334	0
FAM36A	FAM36A	116228	protein-coding	.	.	35.6074	-4.61769	4.82795	1.70173	-2.00624	0
RUVBL2	RUVBL2	10856	protein-coding	.	TF	35.6057	-5.47682	4.65584	0.97468	1.33605	0
CPNE8	CPNE8	144402	protein-coding	.	.	35.6057	-4.43474	2.9322	3.78771	-2.81571	0
PSMB10	PSMB10	5699	protein-coding	.	.	35.6012	-5.74002	2.77893	2.23603	2.87228	0
C5orf32	C5orf32	84418	protein-coding	.	.	35.5998	-5.84166	2.08545	4.10488	0.946547	0
C14orf132	C14orf132	56967	protein-coding	.	.	35.5974	5.84166	-2.25882	-3.09848	-2.44144	0
PRDX6	PRDX6	9588	protein-coding	.	.	35.5926	-5.84166	3.70231	2.04817	1.81476	0
LINC00520	LINC00520	.	.	.	.	35.5909	-5.17511	2.4636	4.3391	-1.48184	0
C4orf3	C4orf3	401152	protein-coding	.	.	35.5904	-4.9515	2.51762	4.2842	-1.93226	0
SLC6A15	SLC6A15	55117	protein-coding	.	.	35.59	-4.72468	2.87943	3.93044	-2.38922	0
COL6A1	COL6A1	1291	protein-coding	.	.	35.582	5.76356	-4.09804	-1.82127	-1.37521	0
SFRP1	SFRP1	6422	protein-coding	.	.	35.5811	-4.39194	4.22744	2.41779	-2.70256	0
ASPRV1	ASPRV1	151516	protein-coding	.	.	35.5764	5.84166	-2.34174	-2.98747	-2.49584	0
ENDOU	ENDOU	8909	protein-coding	.	.	35.5703	5.83524	-1.96108	-3.63157	-1.99319	0
IDE	IDE	3416	protein-coding	.	.	35.5689	5.76035	-1.64952	-4.3025	-1.18373	0
MAF	MAF	4094	protein-coding	.	TF	35.5686	5.84166	-2.48747	-2.83255	-2.51977	0
APPL2	APPL2	55198	protein-coding	.	.	35.5655	5.71541	-1.47112	-4.38667	-1.25118	0
BET1	BET1	10282;100128542	protein-coding;pseudo	.	.	35.5647	-5.62447	3.58799	3.24975	-0.57228	0
ACSL4	ACSL4	2182	protein-coding	.	.	35.5629	-5.13232	4.30407	2.50928	-1.49272	0
NIT2	NIT2	56954	protein-coding	.	.	35.5618	-5.005	4.92594	1.57486	-1.16197	0
FEZ1	FEZ1	9638	protein-coding	.	.	35.5583	-4.72575	3.71236	3.1241	-2.39139	0
CYP4B1	CYP4B1	1580	protein-coding	.	.	35.5581	4.72896	-3.22617	-3.60107	2.39357	0
C15orf48	C15orf48	84419	protein-coding	.	.	35.5562	5.84166	-3.75256	-2.75326	-0.47001	0
NDUFC1	NDUFC1	4717	protein-coding	.	.	35.5546	-4.48396	4.97494	1.43213	-2.05194	0
BOC	BOC	91653	protein-coding	.	.	35.5522	5.7871	-1.7764	-3.58887	-2.2913	0
LNX1	LNX1	84708	protein-coding	.	.	35.5504	5.79565	-3.9297	-1.92862	-1.54059	0
PTPN3	PTPN3	5774	protein-coding	.	.	35.5496	5.69615	-2.13445	-4.34276	-0.141438	0
AADACL2	AADACL2	344752	protein-coding	.	.	35.5482	5.84166	-2.23244	-3.13996	-2.41315	0
S100A10	S100A10	6281	protein-coding	.	.	35.5463	-5.84166	3.48246	3.13386	0.258941	0
TRIM29	TRIM29	23650	protein-coding	.	TF	35.5455	4.59523	-3.28145	-3.51812	2.61334	0
KRT78	KRT78	196374	protein-coding	.	.	35.5449	5.84166	-2.42591	-2.9094	-2.48931	0
SKP1	SKP1	6500	protein-coding	.	.	35.5443	-5.61805	4.09553	2.62151	-0.343803	0
PSMA3	PSMA3	5684	protein-coding	.	.	35.5437	-5.29387	4.97494	0.723386	0.859508	0
PDCD1LG2	PDCD1LG2	80380	protein-coding	.	.	35.5435	-4.85735	4.39955	2.3324	-1.9018	0
VPS25	VPS25	84313	protein-coding	.	.	35.5404	-5.31955	4.97494	0.924665	0.552697	0
FAM69A	FAM69A	388650	protein-coding	.	.	35.5402	-5.65443	3.44979	3.37173	-0.489593	0
KLK11	KLK11	11012	protein-coding	.	.	35.5338	5.83845	-3.89829	-2.47513	-0.70719	0
LY6G6C_loc1	LY6G6C	80740	protein-coding	.	.	35.5309	5.84166	-3.06913	-2.34582	-2.38051	0
TMPRSS11F	TMPRSS11F	389208	protein-coding	.	.	35.53	5.8224	-2.55154	-2.70812	-2.59158	0
SPHK1	SPHK1	8877	protein-coding	.	.	35.5293	-4.65407	3.67969	3.13386	-2.49801	0
ODC1	ODC1	4953	protein-coding	.	.	35.5288	-4.71933	3.60055	3.23755	-2.41315	0
COX7C	COX7C	1350	protein-coding	.	.	35.5277	-5.84166	3.90206	2.15796	1.27294	0
HSP90AB2P	HSP90AB2P	391634	pseudo	.	.	35.5269	5.84166	-2.76511	-3.78161	-0.345979	0
SH2D5	SH2D5	400745	protein-coding	.	.	35.523	-5.39658	4.00884	2.83865	-1.03141	0
ACAD9	ACAD9	28976	protein-coding	.	.	35.5218	5.77426	-1.61057	-4.1183	-1.60804	0
WDR75	WDR75	84128	protein-coding	.	.	35.5217	-5.34737	4.92845	1.14546	0.295932	0
SCNN1A	SCNN1A	6337	protein-coding	.	.	35.5209	4.47219	-3.13446	-3.60351	2.76131	0
MRPS15	MRPS15	64960	protein-coding	.	.	35.5163	-5.34844	4.77267	1.67611	-0.378619	0
UCA1	UCA1	652995	miscRNA	.	.	35.5145	-5.69508	1.78394	3.15094	2.87228	0
HAS3	HAS3	3038	protein-coding	.	.	35.5124	-5.69722	3.83171	2.89476	-0.213245	0
CLCA4	CLCA4	22802	protein-coding	.	.	35.5048	5.84059	-3.3807	-3.1485	-0.406907	0
PPP1R18_loc3	PPP1R18	.	.	.	.	35.5001	-5.53139	2.66712	4.1183	-0.715894	0
IL17RE	IL17RE	132014	protein-coding	.	.	35.5	5.63945	-2.92089	-3.8609	0.476538	0
MGP	MGP	4256	protein-coding	.	.	35.493	5.7764	-3.15708	-3.44371	-0.137086	0
AHNAK	AHNAK	79026	protein-coding	.	.	35.4914	4.68082	-2.64953	-4.11098	2.40227	0
COMMD6	COMMD6	170622	protein-coding	.	.	35.4872	-5.79565	2.5327	2.63615	2.6982	0
r_L1P3	r_L1P3	.	.	.	.	35.486	5.82775	-2.98119	-3.61815	-0.235005	0
SORL1	SORL1	6653	protein-coding	.	.	35.4842	-5.74002	2.63822	2.37266	2.87228	0
TIAM1	TIAM1	7074	protein-coding	.	.	35.4821	5.84166	-1.99877	-4.02193	-1.24466	0
FLOT1_loc2	FLOT1	10211	protein-coding	.	.	35.4808	-5.73788	4.21613	1.84079	1.08363	0
MRPS25	MRPS25	64432	protein-coding	.	.	35.4798	-4.72896	4.71111	1.88837	-1.9105	0
LAMP2	LAMP2	3920	protein-coding	.	.	35.4767	-5.75179	2.48119	4.08658	0.110975	0
CALU	CALU	813	protein-coding	.	.	35.4764	-5.37518	4.039	2.81181	-1.07928	0
r_L1PB1	r_L1PB1	.	.	.	.	35.4731	5.83203	-3.15331	-3.46932	-0.211069	0
GBP2	GBP2	2634	protein-coding	.	.	35.4657	5.6127	-3.11436	-3.70964	0.596216	0
THEM5	THEM5	284486	protein-coding	.	.	35.4638	5.84166	-3.77517	-2.64713	-0.620152	0
WNT3	WNT3	7473	protein-coding	.	.	35.4571	5.79138	-1.82414	-3.55716	-2.27389	0
ARPC3	ARPC3	10094;729841;729494	protein-coding;.;pseudo	.	.	35.4565	-5.76677	3.61939	1.82737	2.19991	0
RPAIN	RPAIN	84268	protein-coding	.	.	35.4548	-5.62982	4.44352	1.48337	1.10757	0
SNHG15	SNHG15	.	.	.	.	35.4509	-5.75928	4.0503	2.43243	0.359035	0
PTPRC	PTPRC	5788	protein-coding	.	.	35.4504	5.83631	-3.17341	-3.34002	-0.41561	0
TOR1AIP1	TOR1AIP1	26092	protein-coding	.	.	35.45	-5.46827	4.5478	0.917346	1.60804	0
C7orf59	C7orf59	389541	protein-coding	.	.	35.448	5.49501	-1.62062	-4.73799	0.0826869	0
S100A9	S100A9	6280	protein-coding	.	.	35.4462	-5.62661	3.4008	3.43151	-0.567928	0
LCE1A	LCE1A	353131	protein-coding	.	.	35.442	5.84166	-3.44854	-2.23115	-1.92791	0
AZI2	AZI2	64343	protein-coding	.	.	35.4413	-4.67868	3.58673	3.23267	-2.4632	0
UBLCP1	UBLCP1	134510	protein-coding	.	.	35.4385	-4.01106	4.97494	1.215	-2.6264	0
SPCS1	SPCS1	28972	protein-coding	.	.	35.4368	-5.21149	4.55659	2.13112	-1.09451	0
SNHG3	SNHG3	8420	miscRNA	.	.	35.4367	-5.81919	3.70859	2.00182	1.84087	0
MTRNR2L6	MTRNR2L6	.	.	.	.	35.4328	-5.73146	2.16711	2.82035	2.87228	0
CD151	CD151	977	protein-coding	.	.	35.4318	-5.84166	3.66085	2.86305	0.433018	0
CCT6A	CCT6A	908	protein-coding	.	.	35.4303	-5.41798	4.80785	1.04421	0.829045	0
r_L1PA2	r_L1PA2	.	.	.	.	35.4296	5.84166	-2.3631	-3.98167	-0.685431	0
r_AluSp	r_AluSp	.	.	.	.	35.4281	5.80635	-1.8744	-4.13904	-1.17938	0
ANXA2P3	ANXA2P3	302;303;305	protein-coding;pseudo;pseudo	.	.	35.4278	-5.68546	3.89327	2.81059	-0.193661	0
MIEN1	MIEN1	.	.	.	.	35.4277	-5.7871	2.4033	2.75326	2.69603	0
VPS13D	VPS13D	55187	protein-coding	.	.	35.425	5.65229	-3.31914	-3.48884	0.476538	0
ETV4	ETV4	2118	protein-coding	.	TF	35.4246	-5.40514	4.31538	2.41657	-0.792053	0
AZGP1	AZGP1	646282;563	pseudo;protein-coding	.	.	35.4235	5.84166	-3.24627	-2.26897	-2.21079	0
HGS	HGS	9146	protein-coding	.	.	35.4211	-5.59023	4.10055	2.60443	-0.378619	0
TPD52L2	TPD52L2	7165	protein-coding	.	.	35.4207	-5.75928	4.08925	1.82859	1.36869	0
DKK1	DKK1	22943	protein-coding	.	.	35.4192	-5.84166	2.84049	3.7072	0.348155	0
MRPS21	MRPS21	54460	protein-coding	.	.	35.4183	-5.8224	3.95105	2.24091	1.00095	0
JUN	JUN	3725	protein-coding	.	TF	35.4169	-4.41227	2.38696	4.23419	-2.71344	0
GADD45GIP1	GADD45GIP1	90480	protein-coding	.	.	35.4139	-5.64801	4.26513	2.24823	0.0892148	0
WDYHV1	WDYHV1	55093	protein-coding	.	.	35.413	-5.40942	4.46991	2.17504	-0.620152	0
CDON	CDON	50937	protein-coding	.	.	35.4072	5.83096	-2.52139	-3.89994	-0.535289	0
HMOX1	HMOX1	3162	protein-coding	.	.	35.4025	5.66299	-4.3782	-1.73832	-0.833397	0
HIST2H4A_loc1	HIST2H4A	8370;8360;121504;8362;8361;8294;8364;8363;8366;8365;554313;8359;8368;8367	protein-coding;protein-coding;protein-coding;protein-coding;protein-coding;protein-coding;protein-coding;protein-coding;protein-coding;protein-coding;protein-coding;protein-coding;protein-coding;protein-coding	.	.	35.3995	-5.66727	1.696	3.20461	2.87228	0
INSIG1	INSIG1	3638	protein-coding	.	.	35.3964	-5.75607	4.12191	1.89691	1.18373	0
PMS1	PMS1	5378	protein-coding	.	TF	35.3936	-4.75571	4.91715	1.56144	-1.6298	0
FOXN3	FOXN3	1112	protein-coding	.	TF	35.3932	5.84166	-3.09426	-3.48396	-0.306812	0
MRPS24	MRPS24	64951	protein-coding	.	.	35.3921	-5.70685	4.28523	1.85299	0.879092	0
HIST1H2BJ	HIST1H2BJ	8970	protein-coding	.	TF	35.3897	-5.64587	1.28394	3.81943	2.44579	0
LOC100131257	LOC100131257	100131257	pseudo	.	.	35.3884	5.84166	-2.48998	-3.9097	-0.59404	0
TNFSF9	TNFSF9	8744	protein-coding	.	.	35.3854	-5.65015	3.98749	2.69836	-0.228477	0
IL1A	IL1A	3552	protein-coding	.	.	35.3843	-4.81135	3.77392	3.06921	-2.22602	0
HMGN4	HMGN4	10473	protein-coding	.	TF	35.3837	-5.54316	4.27518	2.38364	-0.382971	0
QPRT	QPRT	23475	protein-coding	.	.	35.3828	-4.4861	3.85558	2.87159	-2.67644	0
S100A11	S100A11	729659;6282	pseudo;protein-coding	.	.	35.382	-5.84166	3.87442	2.30922	1.05099	0
IL33	IL33	90865	protein-coding	.	.	35.382	5.83203	-3.48874	-2.16284	-1.96055	0
SEPT9	SEPT9	10801	protein-coding	.	.	35.3752	-5.84166	3.84427	2.47391	0.809461	0
PRNP	PRNP	5621	protein-coding	.	.	35.3749	-5.5346	2.89074	3.92678	-0.755062	0
SOX15	SOX15	6665	protein-coding	.	TF	35.3725	-5.64266	4.19226	1.38578	1.74295	0
LOC645166	LOC645166	645166;654342	pseudo;pseudo	.	.	35.3711	-5.0264	2.59551	4.21223	-1.78647	0
STT3A	STT3A	3703	protein-coding	.	.	35.3694	-5.65871	4.38196	1.88471	0.557048	0
PTGS2	PTGS2	5743	protein-coding	.	.	35.3686	-5.28317	2.60054	4.20857	-1.26641	0
WDR66	WDR66	144406	protein-coding	.	.	35.3639	-4.91727	3.84929	2.99601	-2.0106	0
RDH12	RDH12	145226	protein-coding	.	.	35.3521	5.84166	-2.43094	-2.95088	-2.40662	0
NDRG1	NDRG1	10397	protein-coding	.	.	35.3515	-4.07204	1.57665	4.71848	-2.86575	0
r_AluSg	r_AluSg	.	.	.	.	35.3504	5.82775	-1.95229	-4.02559	-1.29035	0
PCK2	PCK2	5106	protein-coding	GL	.	35.3493	-5.79672	3.01637	3.62181	0.104447	0
METTL12	METTL12	751071	protein-coding	.	.	35.3484	-5.72397	1.98495	3.02529	2.807	0
IGF2BP2	IGF2BP2	10644	protein-coding	.	.	35.3473	-5.82989	3.8807	2.33484	0.970483	0
SDCBP	SDCBP	6386	protein-coding	.	.	35.3453	-5.30457	4.02769	2.82157	-1.22072	0
MYL12A	MYL12A	10627	protein-coding	.	.	35.341	-5.52818	3.74	3.10214	-0.768118	0
ZBTB7C	ZBTB7C	201501	protein-coding	.	.	35.337	5.52604	-3.40959	-3.42297	0.77247	0
NDUFS4	NDUFS4	4724	protein-coding	.	.	35.336	-5.56349	3.76512	3.05457	-0.654967	0
EPS8L1	EPS8L1	54869	protein-coding	.	.	35.3347	5.84059	-3.79653	-2.20675	-1.36651	0
MCART1	MCART1	92014	protein-coding	.	.	35.3335	-5.10022	4.10181	2.73618	-1.61239	0
N6AMT1	N6AMT1	29104	protein-coding	.	.	35.3325	-5.62982	4.09679	2.56174	-0.215421	0
ZNF330	ZNF330	27309	protein-coding	.	.	35.3288	-5.1152	4.53272	2.16528	-1.30993	0
NPHP1	NPHP1	4867	protein-coding	.	.	35.3286	-5.47575	4.71363	1.22353	0.789877	0
LYPD3	LYPD3	27076	protein-coding	.	.	35.3248	5.84166	-2.08545	-3.99021	-1.15109	0
C16orf87	C16orf87	388272	protein-coding	.	.	35.3248	-5.38481	4.84051	1.27721	0.289404	0
LYPD2	LYPD2	137797	protein-coding	.	.	35.3247	5.79993	-3.02642	-3.51568	-0.282876	0
IL36RN	IL36RN	.	.	.	.	35.3224	5.80956	-2.90456	-2.40071	-2.50237	0
ACTB	ACTB	60	protein-coding	.	.	35.322	-5.0617	4.04025	2.81059	-1.71684	0
FAM46A	FAM46A	55603	protein-coding	.	.	35.3212	5.82133	-3.1621	-3.44615	-0.215421	0
EIF5A	EIF5A	143244;1984	protein-coding;protein-coding	.	.	35.3173	-5.54209	4.56413	1.74686	0.250237	0
FCER1A	FCER1A	2205	protein-coding	.	.	35.3153	5.84166	-2.14576	-3.74502	-1.48401	0
TDP1	TDP1	55775	protein-coding	.	.	35.3123	-5.33132	4.17719	0.613597	2.51325	0
r_L1PA3	r_L1PA3	.	.	.	.	35.3055	5.84166	-3.10682	-3.45591	-0.335099	0
MSMB	MSMB	4477	protein-coding	.	.	35.3022	5.83738	-3.10305	-3.34978	-0.522233	0
MIR4741	MIR4741	.	.	.	.	35.3018	-5.37946	4.84931	1.21256	0.378619	0
BMS1P1_loc2	BMS1P1	728053	pseudo	.	.	35.3006	5.69936	-3.51009	-3.21681	0.226301	0
BASP1	BASP1	10409	protein-coding	.	.	35.2988	-4.64765	3.63321	3.15948	-2.47625	0
CD24	CD24	100133941;938	protein-coding;pseudo	.	.	35.2977	-5.81919	2.02264	4.07438	1.06405	0
SREK1IP1	SREK1IP1	.	.	.	.	35.2952	-4.55671	4.67343	1.87861	-2.17815	0
NOP56	NOP56	10528	protein-coding	.	.	35.2935	-5.36234	4.88071	1.1357	0.42649	0
BTF3	BTF3	689;690	protein-coding;pseudo	.	TF	35.2918	-5.48752	4.41714	0.964921	1.78865	0
RFC4	RFC4	5984	protein-coding	.	.	35.2918	-5.24145	4.97494	0.614817	0.946547	0
ABCA12	ABCA12	26154	protein-coding	.	.	35.2887	5.75179	-1.99626	-3.12654	-2.66339	0
PLCXD1_loc2	PLCXD1	55344	protein-coding	.	.	35.2798	5.7764	-1.70354	-3.88896	-1.86045	0
SERPINB1	SERPINB1	1992	protein-coding	.	.	35.2752	-5.84166	3.42215	3.1302	0.369915	0
PLA2G4F	PLA2G4F	255189	protein-coding	.	.	35.2743	5.84166	-2.64199	-2.76058	-2.38051	0
CAT	CAT	847	protein-coding	.	.	35.2743	4.99216	-2.57038	-4.22199	1.82999	0
NDUFV3	NDUFV3	4731	protein-coding	.	.	35.2739	-5.56135	3.5503	3.28634	-0.700663	0
MYL6B	MYL6B	140465	protein-coding	.	.	35.273	-5.83738	3.68221	2.15796	1.64503	0
ADAMTS6	ADAMTS6	11174	protein-coding	.	.	35.2628	-5.13981	4.13699	2.68251	-1.49707	0
PRR13	PRR13	54458	protein-coding	.	.	35.2625	-5.34095	4.87695	0.884409	0.837749	0
KRT2	KRT2	3849	protein-coding	.	.	35.261	5.84166	-2.41335	-3.9097	-0.726774	0
ALDH3A1	ALDH3A1	218	protein-coding	GL	.	35.2572	4.86698	-3.76889	-3.07409	2.11287	0
CHI3L1	CHI3L1	1116	protein-coding	.	.	35.2563	5.83952	-3.36185	-2.3324	-1.89309	0
COL1A2	COL1A2	1278	protein-coding	.	.	35.2544	5.84166	-3.19602	-2.37388	-2.11069	0
SERPINB2	SERPINB2	5055	protein-coding	.	.	35.2508	-5.82454	3.14577	3.44615	0.250237	0
ADAM9	ADAM9	8754	protein-coding	.	.	35.2507	-5.58702	3.46989	3.35222	-0.62668	0
RIT1	RIT1	6016	protein-coding	.	.	35.2503	-5.84166	3.62944	2.82035	0.563576	0
ARSJ	ARSJ	79642	protein-coding	.	.	35.2469	-5.34523	2.76888	4.03901	-1.12933	0
LIPM	LIPM	340654	protein-coding	.	.	35.2454	5.84166	-3.50256	-2.24945	-1.8017	0
MOCS2	MOCS2	4338	protein-coding	.	.	35.2438	-5.25856	4.97494	1.14424	0.0369915	0
FGFR1OP2	FGFR1OP2	26127	protein-coding	.	.	35.2419	-5.08096	4.6684	1.94814	-1.22725	0
PMAIP1	PMAIP1	5366	protein-coding	.	.	35.2389	-5.54744	3.59804	3.23633	-0.722422	0
SLC15A1	SLC15A1	6564	protein-coding	.	.	35.2382	5.84166	-2.29023	-3.7438	-1.23595	0
HLA-DRB5	HLA-DRB5	3127	protein-coding	.	.	35.2206	5.84166	-2.89074	-3.56935	-0.507001	0
ARG2	ARG2	384	protein-coding	.	.	35.2203	-5.47147	3.75884	3.08384	-0.883444	0
SPTBN2	SPTBN2	6712	protein-coding	.	.	35.2195	5.76677	-2.13194	-3.03505	-2.62204	0
SERPINB6	SERPINB6	5269	protein-coding	.	.	35.2168	-5.71648	2.64702	2.34216	2.86358	0
COMMD10	COMMD10	51397	protein-coding	.	.	35.2153	-5.81705	3.79276	2.63127	0.567928	0
ZNF195	ZNF195	7748	protein-coding	.	TF	35.2152	-5.42012	4.15834	2.60565	-0.826869	0
C19orf70	C19orf70	125988	protein-coding	.	.	35.2137	-5.77533	4.03774	2.05793	1.08146	0
LCE1F	LCE1F	353137	protein-coding	.	.	35.2135	5.84166	-2.38948	-3.05579	-2.2913	0
TIMMDC1	TIMMDC1	.	.	.	.	35.2103	-5.24359	4.95232	1.26013	-0.161022	0
GPX4	GPX4	2879	protein-coding	.	.	35.2006	-5.75821	2.27892	2.83011	2.71561	0
ETV7	ETV7	51513	protein-coding	.	TF	35.2003	5.79779	-2.95732	-3.60351	-0.241533	0
SAR1A	SAR1A	56681	protein-coding	.	.	35.2002	-5.84166	2.84174	3.65475	0.439546	0
LSM3	LSM3	647302;27258	pseudo;protein-coding	.	.	35.1966	-5.1826	4.97494	1.29063	-0.378619	0
FHL2	FHL2	2274	protein-coding	.	TF	35.1953	-5.11734	4.10055	2.72398	-1.55364	0
IDH3A	IDH3A	3419	protein-coding	.	.	35.187	-5.14622	4.80157	0.231776	1.73642	0
NETO2	NETO2	81831	protein-coding	.	.	35.1844	-5.37304	4.44729	2.18724	-0.676727	0
WDR77	WDR77	79084	protein-coding	.	.	35.1803	-5.61377	4.38071	1.9884	0.282876	0
CSNK2A1	CSNK2A1	1457;283106	protein-coding;protein-coding	.	.	35.1789	-5.84166	3.69854	2.68007	0.694135	0
SNCG	SNCG	6623	protein-coding	.	.	35.1725	4.24002	-4.13196	-2.43243	2.87228	0
C4orf43	C4orf43	55319	protein-coding	.	.	35.1719	-5.13767	4.97494	1.32722	-0.535289	0
SORT1	SORT1	6272	protein-coding	.	.	35.1717	5.82775	-2.01384	-3.62791	-1.89309	0
GMFG	GMFG	9535	protein-coding	.	.	35.1697	5.84166	-2.21108	-3.76819	-1.32952	0
ADAMTS1	ADAMTS1	9510	protein-coding	.	.	35.1669	-5.49715	2.99376	3.82675	-0.831221	0
D4S234E	D4S234E	27065	protein-coding	.	.	35.1653	5.7122	-2.57541	-2.40193	-2.87228	0
LY6E	LY6E	4061	protein-coding	.	.	35.1607	-5.84059	2.94853	2.50928	2.29565	0
PWP1	PWP1	11137	protein-coding	.	TF	35.1546	-5.26605	4.97494	1.02591	0.263292	0
RRAS2	RRAS2	100133211;22800	pseudo;protein-coding	.	.	35.1534	-5.60949	4.22744	2.31654	-0.0456954	0
PSMC6	PSMC6	5706	protein-coding	.	.	35.1511	-5.1505	4.90082	0.29277	1.46443	0
CIB1	CIB1	10519	protein-coding	.	.	35.1507	-5.66834	3.98246	1.51386	1.93009	0
CYR61	CYR61	3491	protein-coding	.	.	35.1469	-5.30564	2.7224	4.09024	-1.22072	0
HLA-DQA1	HLA-DQA1	3117;731682;100133678	protein-coding;.;.	.	.	35.1467	5.84166	-3.16587	-3.20461	-0.681079	0
ZCCHC17	ZCCHC17	51538	protein-coding	.	.	35.1454	-5.53567	4.58549	1.55534	0.541817	0
ALDH3B1	ALDH3B1	221	protein-coding	GL	.	35.1435	4.45614	-3.04778	-3.65597	2.73737	0
ATP6V1G1	ATP6V1G1	9550	protein-coding	.	.	35.1424	-5.84166	2.03771	3.82065	1.53624	0
TBC1D2	TBC1D2	55357	protein-coding	.	.	35.1395	-5.72397	1.5955	3.7133	2.25431	0
HLA-DMA_loc1	HLA-DMA	3108	protein-coding	.	.	35.1348	5.71327	-3.1219	-3.58155	0.176254	0
HLA-DMB_loc2	HLA-DMB	3109	protein-coding	.	.	35.132	5.84166	-2.97868	-3.43029	-0.602744	0
SNORA40	SNORA40	677822	snoRNA	.	.	35.1317	-5.27782	4.73247	1.731	-0.550521	0
DEPDC1B	DEPDC1B	55789	protein-coding	.	.	35.1312	-5.27033	4.96614	0.946623	0.428666	0
GARS	GARS	2617	protein-coding	.	.	35.1304	-5.36555	3.99628	2.82279	-1.04447	0
GPX3	GPX3	2878	protein-coding	.	.	35.1237	-4.45507	4.3493	2.25433	-2.49366	0
ATP6V1E1	ATP6V1E1	529	protein-coding	.	.	35.1232	-5.83845	2.97994	3.53398	0.409082	0
SFRP2	SFRP2	6423	protein-coding	.	.	35.1223	5.84166	-2.91712	-3.05457	-1.37957	0
C18orf21	C18orf21	83608	protein-coding	.	.	35.1209	-5.43831	4.09427	2.66909	-0.792053	0
ATP6V0B	ATP6V0B	533	protein-coding	.	.	35.1135	-5.25642	3.93724	2.91062	-1.32081	0
LOC643650	LOC643650	643650	miscRNA	.	.	35.1103	5.34309	-2.76009	-4.05364	1.14456	0
HMBS	HMBS	3145	protein-coding	.	.	35.1103	-5.28852	4.93599	1.08569	0.26982	0
TMPRSS13	TMPRSS13	84000	protein-coding	.	.	35.1095	5.84166	-2.38696	-3.85968	-0.861684	0
C6orf48_loc3	C6orf48	50854;26797	protein-coding;snoRNA	.	.	35.1095	-5.84166	2.72491	3.70964	0.543993	0
ATP5B	ATP5B	506	protein-coding	.	.	35.1085	-5.58167	4.21739	1.25281	1.81258	0
CTSA	CTSA	5476	protein-coding	.	.	35.106	4.24644	-1.89701	-4.53672	2.74172	0
SERINC2	SERINC2	347735	protein-coding	.	.	35.1052	-5.84166	2.93094	3.5596	0.454778	0
LOC100505633	LOC100505633	.	.	.	.	35.104	-5.82133	3.27265	3.29122	0.300284	0
IGFBP5	IGFBP5	3488	protein-coding	.	.	35.0973	5.84166	-3.42341	-2.38486	-1.69726	0
BBOX1	BBOX1	8424	protein-coding	.	.	35.0887	5.84166	-2.64451	-2.79351	-2.31741	0
ITGB4	ITGB4	3691	protein-coding	.	.	35.0811	-5.80956	3.2312	3.34856	0.245885	0
ABLIM1	ABLIM1	3983	protein-coding	.	.	35.0768	4.81349	-3.07793	-3.73892	2.21079	0
LCE5A	LCE5A	254910	protein-coding	.	.	35.0721	5.84166	-2.69727	-3.4742	-1.01183	0
CBWD1	CBWD1	55871;644019	protein-coding;protein-coding	.	.	35.0715	-4.63053	4.83046	1.64317	-1.88004	0
PKP2	PKP2	5318	protein-coding	.	.	35.0707	-5.79138	3.65457	2.86549	0.337275	0
RORA	RORA	6095	protein-coding	.	TF	35.0672	5.84166	-2.63446	-2.81303	-2.3	0
HDGFRP3	HDGFRP3	50810	protein-coding	.	.	35.0655	-5.79245	3.45482	3.1241	0.224125	0
STK3	STK3	6788	protein-coding	.	.	35.0606	-5.62768	3.91211	2.77156	-0.274172	0
TCHH	TCHH	7062	protein-coding	.	.	35.0571	-5.56563	1.27891	3.53764	2.79395	0
HSPH1	HSPH1	10808	protein-coding	.	.	35.0558	-5.54744	3.46989	3.34612	-0.696311	0
LYNX1_loc2	LYNX1	66004	protein-coding	.	.	35.0542	4.85414	-3.55281	-3.2839	2.13898	0
r_L1PA8	r_L1PA8	.	.	.	.	35.0533	5.73895	-2.87692	-3.72794	-0.0391675	0
HMGA2	HMGA2	8091	protein-coding	.	TF	35.0524	-5.49715	3.13572	3.68768	-0.829045	0
LUZP1	LUZP1	7798	protein-coding	.	.	35.0522	-5.64266	3.64201	3.09848	-0.359035	0
METTL7A	METTL7A	25840	protein-coding	.	.	35.0461	5.03496	-2.6935	-4.10488	1.7473	0
CRIP2	CRIP2	1397	protein-coding	.	.	35.0454	4.41013	-2.93974	-3.73526	2.78524	0
SDHD	SDHD	100130320;6392	.;protein-coding	.	.	35.0449	-5.07561	4.12694	0.169563	2.87228	0
DSC3	DSC3	1825	protein-coding	.	.	35.043	5.84166	-2.55782	-3.78039	-0.70719	0
C14orf109	C14orf109	26175	protein-coding	.	.	35.0402	-5.84166	2.82667	3.62059	0.526585	0
RHBG	RHBG	57127	protein-coding	.	.	35.0385	5.7657	-2.24249	-4.05974	-0.600568	0
TPRG1	TPRG1	285386	protein-coding	.	.	35.0362	5.84166	-2.2538	-3.30586	-2.08023	0
GLTP	GLTP	645312;51228	pseudo;protein-coding	.	.	35.0332	5.83631	-2.14576	-3.88774	-1.21854	0
PGCP	PGCP	10404	protein-coding	.	.	35.0314	5.68011	-2.83672	-2.1238	-2.85052	0
EXPH5	EXPH5	23086	protein-coding	.	.	35.0293	5.82775	-2.79903	-3.6645	-0.467834	0
SPINK6	SPINK6	404203	protein-coding	.	.	35.0293	-5.10985	3.80532	3.03871	-1.61892	0
ERCC1	ERCC1	2067	protein-coding	.	.	35.0288	-5.50036	3.441	3.39247	-0.824693	0
YWHAH	YWHAH	7533	protein-coding	.	.	35.0261	-5.4704	4.5792	1.77858	0.0217597	0
SSFA2	SSFA2	6744	protein-coding	.	.	35.0246	5.76677	-2.8028	-2.40193	-2.58941	0
EMP3	EMP3	2014	protein-coding	.	.	35.0228	-4.31812	3.73623	2.90574	-2.87228	0
SLC35B1	SLC35B1	10237	protein-coding	.	.	35.0195	-4.3224	4.7174	1.70173	-2.41533	0
ADORA2B	ADORA2B	136;100131909	protein-coding;.	.	.	35.0191	-5.69936	4.05658	2.40559	0.274172	0
ZNF750	ZNF750	79755	protein-coding	.	.	35.0186	5.82882	-3.18094	-2.37388	-2.11069	0
CISD2	CISD2	493856	protein-coding	.	.	35.0174	-5.19758	3.9096	2.93136	-1.42961	0
MRPS9	MRPS9	64965	protein-coding	.	.	35.0167	-5.18581	4.89077	0.414758	1.33605	0
ISG15	ISG15	9636	protein-coding	.	.	35.0123	-5.80956	3.78648	2.57638	0.661495	0
CALML5	CALML5	51806	protein-coding	.	.	35.0104	5.84166	-2.72491	-2.76302	-2.23255	0
TMEM147	TMEM147	10430	protein-coding	.	.	35.01	5.68225	-2.7739	-2.17504	-2.87228	0
KCNJ15	KCNJ15	3772	protein-coding	.	.	35.0095	-5.8331	2.91838	3.56204	0.454778	0
WDR41	WDR41	55255	protein-coding	.	.	35.0085	-5.33025	4.27895	2.43853	-0.920436	0
HSPA4	HSPA4	3308	protein-coding	.	.	35.0062	-5.15585	4.37568	2.3446	-1.27512	0
SLC27A6	SLC27A6	28965	protein-coding	.	.	35.0056	-4.75571	4.57795	2.01645	-1.85393	0
MICA_loc5	MICA	4276	.	.	.	35.0033	-5.46613	3.56537	3.2717	-0.894324	0
PLRG1	PLRG1	5356	protein-coding	.	TF	34.9994	-5.15692	4.97494	1.24671	-0.352507	0
EIF1AD	EIF1AD	84285	protein-coding	.	.	34.9984	-5.32597	4.7689	1.56266	-0.215421	0
ANKRD20A9P	ANKRD20A9P	.	.	.	.	34.9983	5.65978	-2.51259	-4.07682	0.11315	0
ACOT7	ACOT7	11332	protein-coding	.	.	34.9975	-5.24573	3.98874	2.83499	-1.29688	0
CCDC127	CCDC127	133957	protein-coding	.	.	34.9958	-5.59986	4.34804	1.41749	1.32952	0
HSD17B12	HSD17B12	51144	protein-coding	.	.	34.9951	-5.50357	4.58674	1.28209	0.961779	0
SEC14L2	SEC14L2	23541	protein-coding	.	TF	34.9951	-5.83524	3.70985	2.51782	0.950899	0
KIAA1586	KIAA1586	57691	protein-coding	.	.	34.9945	-5.08631	4.6684	1.91154	-1.15109	0
NDUFB6	NDUFB6	4712	protein-coding	.	.	34.9944	-5.24145	4.97494	1.03689	0.193661	0
GGT6	GGT6	124975	protein-coding	.	.	34.9931	5.83738	-3.50633	-2.92526	-0.580984	0
KRT79	KRT79	338785	protein-coding	.	.	34.9925	-5.1505	2.74627	4.06462	-1.53188	0
COL6A3	COL6A3	1293	protein-coding	.	.	34.9907	5.84166	-2.94979	-3.08018	-1.27729	0
CRY2	CRY2	1408	protein-coding	.	.	34.9857	5.84059	-2.63697	-3.71696	-0.681079	0
UBXN8	UBXN8	7993	protein-coding	.	.	34.9836	-5.41156	4.49503	2.04207	-0.422138	0
HIST2H4B_loc1	HIST2H4B	8370;8360;121504;8362;8361;8294;8364;8363;8366;8365;554313;8359;8368;8367	protein-coding;protein-coding;protein-coding;protein-coding;protein-coding;protein-coding;protein-coding;protein-coding;protein-coding;protein-coding;protein-coding;protein-coding;protein-coding;protein-coding	.	.	34.9832	-5.58381	1.4372	3.36076	2.87228	0
DRAM1	DRAM1	55332	protein-coding	.	.	34.9815	-5.75821	3.55658	3.04725	0.115326	0
KRT6C	KRT6C	286887	protein-coding	.	.	34.981	-5.48324	3.4611	3.37295	-0.859508	0
CHP2	CHP2	63928	protein-coding	.	.	34.9805	5.84166	-2.37691	-3.80113	-0.983539	0
LINC00493	LINC00493	.	.	.	.	34.9786	-5.67583	2.80657	2.136	2.87228	0
LCE2A	LCE2A	353139	protein-coding	.	.	34.9776	5.84166	-2.32792	-3.29732	-1.96708	0
SAT2	SAT2	112483	protein-coding	.	.	34.9749	-5.75928	1.78394	3.61693	2.17162	0
SUPT3H	SUPT3H	8464	protein-coding	.	TF	34.9741	-5.67369	2.92089	3.75966	-0.226301	0
MAP3K1	MAP3K1	4214	protein-coding	.	.	34.973	5.80314	-2.1043	-3.98655	-1.04664	0
BCL6	BCL6	604	protein-coding	.	TF	34.9684	5.72718	-4.10558	-2.05305	-0.87474	0
LOC644936	LOC644936	644936	pseudo	.	.	34.9638	-5.22433	3.86311	2.98259	-1.38609	0
STK17A	STK17A	9263	protein-coding	.	.	34.9604	-5.6448	3.72241	2.98015	-0.282876	0
AKAP2	AKAP2	445815;11217;114299	protein-coding;protein-coding;protein-coding	.	.	34.9598	-5.13553	4.48875	2.17504	-1.20984	0
SYNGR1	SYNGR1	9145	protein-coding	.	.	34.9591	5.27033	-2.50506	-4.24273	1.18808	0
NDUFA4	NDUFA4	4697	protein-coding	.	.	34.9572	-5.22968	4.40583	0.411098	2.27171	0
NRSN2	NRSN2	80023	protein-coding	.	.	34.9561	-5.79459	3.85558	2.15186	1.26859	0
RHOA	RHOA	387	protein-coding	.	.	34.9549	-4.75571	4.55408	2.06525	-1.89962	0
SLC50A1	SLC50A1	.	.	.	.	34.9535	-5.75179	3.97367	1.93594	1.36216	0
CALM3	CALM3	805;801;808	protein-coding;protein-coding;protein-coding	.	.	34.9529	-5.75821	3.72618	2.81303	0.239357	0
SNTB1	SNTB1	6641	protein-coding	.	.	34.9454	5.83631	-3.21486	-2.58248	-1.69508	0
LPIN1	LPIN1	23175	protein-coding	.	.	34.9442	-5.3463	4.73247	1.60658	-0.189309	0
GAS7	GAS7	8522	protein-coding	.	.	34.9442	5.84166	-2.21108	-3.73526	-1.38827	0
AQP3	AQP3	360	protein-coding	.	.	34.9425	5.84166	-3.32919	-3.12776	-0.535289	0
r_AluSz	r_AluSz	.	.	.	.	34.942	5.84166	-2.18219	-3.80845	-1.30776	0
EIF2B2	EIF2B2	8892	protein-coding	.	.	34.9419	-4.99858	4.41714	2.27873	-1.54929	0
COL21A1	COL21A1	81578	protein-coding	.	.	34.9389	5.83952	-2.46988	-3.32294	-1.67115	0
DDX56	DDX56	54606	protein-coding	.	.	34.9367	-5.24573	4.52518	0.450134	2.028	0
IL37	IL37	.	.	.	.	34.9347	5.84166	-2.64702	-3.28878	-1.42961	0
VDAC2	VDAC2	7417	protein-coding	.	.	34.9337	-5.43724	4.41714	2.15186	-0.430842	0
ETFDH	ETFDH	2110	protein-coding	.	.	34.9317	5.71006	-1.59424	-3.73526	-2.18903	0
S100A14	S100A14	57402	protein-coding	.	.	34.9299	-5.84166	3.39577	3.04969	0.559224	0
CTNNBIP1	CTNNBIP1	56998	protein-coding	.	TF	34.9287	5.84166	-2.23244	-3.38881	-1.96925	0
KRT10	KRT10	3858	protein-coding	.	.	34.9272	5.84166	-3.60055	-2.713	-0.805109	0
MTHFD2	MTHFD2	10797	protein-coding	.	.	34.9213	-5.05742	3.8003	3.04359	-1.72554	0
FCER1G	FCER1G	2207	protein-coding	.	.	34.9205	5.84166	-2.68219	-3.16802	-1.58411	0
ALOX12B	ALOX12B	242	protein-coding	.	.	34.9128	5.84166	-2.53018	-2.98747	-2.16944	0
SERPINA12	SERPINA12	145264	protein-coding	.	.	34.9095	5.84166	-2.33169	-3.37661	-1.81911	0
TYROBP	TYROBP	7305	protein-coding	.	.	34.9086	5.84166	-2.64074	-3.23023	-1.54494	0
CALCOCO1	CALCOCO1	57658	protein-coding	.	TF	34.9035	5.77747	-3.48748	-3.07409	-0.226301	0
CCDC28B	CCDC28B	79140	protein-coding	.	.	34.9035	-4.5214	4.05658	2.61785	-2.50019	0
RPL23AP82	RPL23AP82	284942;653789	pseudo;pseudo	.	.	34.9007	-5.43189	3.50758	3.32782	-0.963955	0
C1orf174	C1orf174	339448	protein-coding	.	.	34.8987	-5.2147	4.97368	1.09057	0.0456954	0
ATP6V1C2	ATP6V1C2	245973	protein-coding	.	.	34.8987	5.84166	-2.9435	-2.62761	-2.09546	0
HPGD	HPGD	3248	protein-coding	.	.	34.8951	5.13018	-2.82039	-3.99509	1.57758	0
C14orf142	C14orf142	84520	protein-coding	.	.	34.8934	-5.17297	4.60056	0.302529	2.01277	0
LGALS2	LGALS2	3957	protein-coding	.	.	34.892	5.84166	-2.9234	-3.07531	-1.33169	0
MRPS28	MRPS28	28957	protein-coding	.	.	34.8908	-5.20721	4.97494	1.11009	-0.00652791	0
CSF1R	CSF1R	1436	protein-coding	.	.	34.89	5.84166	-2.86938	-3.06555	-1.44267	0
CLU	CLU	1191	protein-coding	.	.	34.8888	4.33096	-3.50256	-3.14728	2.87228	0
COL3A1	COL3A1	1281	protein-coding	.	.	34.8815	5.84166	-3.20858	-2.66665	-1.5667	0
TRAPPC6A	TRAPPC6A	79090	protein-coding	.	.	34.8807	4.65835	-2.76637	-3.95849	2.37834	0
ACER1	ACER1	125981	protein-coding	.	.	34.8798	5.84166	-2.26887	-3.38393	-1.91485	0
MPV17L2	MPV17L2	84769	protein-coding	.	.	34.8779	-4.78781	4.74001	1.78102	-1.64939	0
ENPP2	ENPP2	5168	protein-coding	.	.	34.877	5.79993	-2.06535	-3.52178	-1.93661	0
DYNLT3	DYNLT3	6990	protein-coding	.	.	34.8763	-5.44687	3.41838	3.41443	-0.933491	0
PTGDS	PTGDS	5730;27306	protein-coding;protein-coding	.	.	34.8742	5.84166	-2.97366	-3.00943	-1.36216	0
EPPK1	EPPK1	83481	protein-coding	.	.	34.8686	5.73467	-2.99878	-2.1848	-2.572	0
CSTA	CSTA	1475	protein-coding	.	.	34.8681	-4.33952	3.33798	3.31684	-2.87228	0
SCG5	SCG5	6447	protein-coding	.	.	34.8679	-5.11948	2.95858	3.85725	-1.59281	0
PSMB1	PSMB1	5689	protein-coding	.	.	34.8664	-5.23075	4.97494	0.866111	0.476538	0
PMS2P1	PMS2P1	.	.	.	.	34.8655	-5.77319	2.12691	4.0634	0.809461	0
LOC387647	LOC387647	387647	pseudo	.	.	34.8632	-5.4704	3.35054	3.47054	-0.868212	0
LSM4	LSM4	25804	protein-coding	.	.	34.8624	-5.5774	4.40332	1.89325	0.339451	0
EFNA3	EFNA3	1944	protein-coding	.	.	34.8621	5.84059	-3.43974	-2.92038	-0.711542	0
HSD11B1	HSD11B1	3290	protein-coding	.	.	34.8616	5.84166	-3.17089	-2.5471	-1.84522	0
RPL24	RPL24	100129808;6152	pseudo;protein-coding	.	.	34.8597	-5.75393	3.41085	1.99816	2.23037	0
PMM1	PMM1	5372	protein-coding	.	.	34.8594	-5.68118	3.59301	3.07896	-0.161022	0
SERF1B_loc2	SERF1B	728492;8293	protein-coding;protein-coding	.	.	34.8593	-5.6341	4.05407	2.50684	-0.0348155	0
IER3_loc1	IER3	8870	protein-coding	.	.	34.8584	-5.1612	3.77643	3.06677	-1.51448	0
LASP1	LASP1	3927	protein-coding	.	.	34.8572	-5.30136	3.83422	0.718506	2.85923	0
TMSB15B	TMSB15B	11013;286527	protein-coding;protein-coding	.	.	34.8546	-4.19936	4.14704	2.37144	-2.87228	0
r_L1PA4	r_L1PA4	.	.	.	.	34.8464	5.84166	-2.40455	-3.75234	-1.02271	0
ID2	ID2	3398	protein-coding	.	TF	34.844	4.89801	-3.28773	-3.5413	2.04976	0
MIR31HG	MIR31HG	.	.	.	.	34.8429	-5.59023	2.79526	3.89506	-0.419962	0
CPM	CPM	1368	protein-coding	.	.	34.8419	5.84166	-2.62943	-2.90086	-2.15204	0
GSDMA	GSDMA	284110	protein-coding	.	.	34.8397	5.68439	-1.87314	-3.13752	-2.71996	0
HAL	HAL	3034	protein-coding	.	.	34.8366	5.84166	-3.30909	-2.58736	-1.53406	0
MRPS11	MRPS11	64963	protein-coding	.	.	34.8354	-5.13553	4.53272	0.230556	2.1825	0
ELK3	ELK3	2004	protein-coding	.	TF	34.832	-5.23503	4.17216	2.58614	-1.19243	0
r_L1P1	r_L1P1	.	.	.	.	34.8317	5.84166	-2.52767	-3.68646	-0.926964	0
LCE1B	LCE1B	353132	protein-coding	.	.	34.8312	5.84166	-3.09175	-2.62273	-1.8474	0
TGM5	TGM5	9333	protein-coding	.	.	34.8302	5.84166	-3.5214	-2.45927	-1.3948	0
SSR4	SSR4	6748	protein-coding	.	.	34.8277	-5.73681	3.82668	2.67641	0.265468	0
NKPD1	NKPD1	284353	protein-coding	.	.	34.8228	5.83845	-2.91712	-2.70446	-1.99754	0
LOR	LOR	4014	protein-coding	.	.	34.8217	5.84166	-3.34678	-3.00699	-0.720246	0
KRT34	KRT34	3885	protein-coding	.	.	34.8208	-4.92048	4.17719	2.54588	-1.76906	0
RPSA	RPSA	653162;389141;220885;730029;644464;388707;387867;643617;3921;388524	pseudo;pseudo;pseudo;pseudo;pseudo;pseudo;pseudo;pseudo;protein-coding;pseudo	.	.	34.8174	-5.4244	4.46237	2.05915	-0.369915	0
ID2B	ID2B	84099	pseudo	.	.	34.8153	5.40086	-3.39577	-3.43395	1.02271	0
MFAP4	MFAP4	4239	protein-coding	.	.	34.8122	5.84166	-3.18974	-3.01797	-0.972659	0
CXADR	CXADR	1525;646243	protein-coding;pseudo	.	.	34.8095	5.84166	-2.3631	-3.75966	-1.08146	0
COX7A2L	COX7A2L	9167	protein-coding	.	.	34.8088	-5.84166	3.30281	3.11434	0.60492	0
r_LTR12C	r_LTR12C	.	.	.	.	34.8069	5.7122	-2.56787	-3.94996	-0.12403	0
HSPA13	HSPA13	6782	protein-coding	.	.	34.8055	-4.71826	2.59551	4.11342	-2.2369	0
KIF23	KIF23	9493	protein-coding	.	.	34.8037	-5.13232	4.78021	0.264713	1.68638	0
MT1L	MT1L	4498;4493;140851;4500	pseudo;protein-coding;pseudo;pseudo	.	.	34.8014	-5.84059	3.24753	3.17777	0.585336	0
r_AluJb	r_AluJb	.	.	.	.	34.8001	5.71541	-2.69225	-3.87188	-0.0543993	0
CREG1	CREG1	8804	protein-coding	.	TF	34.7968	5.15906	-2.58169	-4.17929	1.43396	0
FAM18B1	FAM18B1	.	.	.	.	34.7904	-5.42761	2.81285	3.95727	-0.892148	0
RASA4	RASA4	401331;10156	pseudo;protein-coding	.	.	34.7897	4.3224	-3.45859	-3.17899	2.87011	0
CASP4	CASP4	837	protein-coding	.	.	34.7883	-5.7229	2.75003	2.34826	2.68732	0
C16orf74	C16orf74	404550	protein-coding	.	.	34.7872	-5.77426	3.40959	2.1238	2.04976	0
C17orf109	C17orf109	.	.	.	.	34.7828	5.83952	-2.27264	-3.74868	-1.25336	0
AQP9	AQP9	366	protein-coding	.	.	34.7827	5.82026	-2.8631	-2.61907	-2.20643	0
CD52	CD52	1043	protein-coding	.	.	34.7816	5.84166	-3.06913	-2.87647	-1.43396	0
CYP26B1	CYP26B1	56603	protein-coding	.	.	34.7812	5.83096	-3.2827	-3.10824	-0.628856	0
BTC	BTC	685	protein-coding	.	.	34.7803	5.84166	-3.00506	-2.78741	-1.70379	0
ITPR2	ITPR2	3709	protein-coding	.	.	34.7789	5.83096	-2.20103	-3.77917	-1.30558	0
NDUFA3	NDUFA3	4696	protein-coding	.	.	34.7769	-5.73574	3.89201	2.54588	0.382971	0
ASTN2	ASTN2	23245	protein-coding	.	.	34.7739	5.83417	-2.61059	-3.67792	-0.783349	0
PHLDB2	PHLDB2	257068;90102	protein-coding;protein-coding	.	.	34.7717	-5.83845	2.72868	2.80815	2.13898	0
POU3F1	POU3F1	5453	protein-coding	.	TF	34.7712	5.84166	-2.41837	-3.22413	-1.94097	0
ANKH	ANKH	56172	protein-coding	.	.	34.7699	5.64159	-2.45104	-4.10122	0.0870388	0
ERVMER34-1	ERVMER34-1	.	.	.	.	34.7697	-5.11734	4.37066	2.31166	-1.286	0
ODZ2	ODZ2	57451	protein-coding	.	.	34.7691	-4.48931	3.6709	3.02651	-2.6264	0
CUTA_loc1	CUTA	51596	protein-coding	.	.	34.7688	-5.65336	3.90457	2.69226	-0.0674551	0
STXBP6	STXBP6	29091	protein-coding	.	.	34.7686	5.82561	-2.59551	-3.37173	-1.33822	0
EPHX3	EPHX3	79852	protein-coding	.	.	34.7679	5.84166	-2.93471	-2.67641	-2.02365	0
HIF1A	HIF1A	3091	protein-coding	.	TF	34.7663	-5.17404	2.92466	3.89384	-1.48836	0
RFXANK	RFXANK	8625	protein-coding	.	TF	34.7644	-5.82989	3.40331	3.00211	0.607096	0
AQP1	AQP1	358	protein-coding	.	.	34.7613	5.83738	-3.16587	-3.06555	-0.920436	0
ORC6	ORC6	.	.	.	.	34.7611	-4.21113	4.89202	1.36992	-2.35222	0
ANK3	ANK3	288	protein-coding	.	.	34.7592	5.74109	-2.66084	-3.84749	-0.204541	0
KLF7	KLF7	8609	protein-coding	.	TF	34.7589	-5.49287	3.54401	3.24975	-0.763766	0
IGF2BP3	IGF2BP3	10643	protein-coding	.	.	34.7573	-5.82026	2.83546	2.63127	2.23255	0
MRGPRX3	MRGPRX3	117195	protein-coding	.	.	34.755	-4.77069	4.00759	2.73496	-2.11722	0
SOAT1	SOAT1	6646	protein-coding	.	.	34.755	-5.39337	4.37066	2.22139	-0.563576	0
NOP58	NOP58	51602	protein-coding	.	.	34.7536	-4.56206	4.97494	1.3565	-1.75818	0
CYTIP	CYTIP	9595	protein-coding	.	.	34.7518	5.84166	-2.76888	-3.16802	-1.43396	0
EPGN	EPGN	255324	protein-coding	.	.	34.7516	-5.22647	3.68849	3.15216	-1.38174	0
SLC46A2	SLC46A2	57864	protein-coding	.	.	34.7497	5.84166	-2.93471	-3.03017	-1.39262	0
F13A1	F13A1	2162	protein-coding	.	.	34.7462	5.84166	-2.92969	-3.02651	-1.40785	0
G0S2	G0S2	50486	protein-coding	.	.	34.7456	-5.16762	3.23873	3.58887	-1.50142	0
LST1_loc7	LST1	7940	protein-coding	.	.	34.7455	5.84166	-2.593	-3.35588	-1.4035	0
HBA1	HBA1	3039;3040	protein-coding;protein-coding	.	.	34.742	5.84166	-3.18597	-3.00333	-1.0053	0
r_AluSx3	r_AluSx3	.	.	.	.	34.7409	5.83845	-2.4234	-3.73648	-1.01183	0
HLA-DQA2_loc2	HLA-DQA2	3118	protein-coding	.	.	34.7402	5.84166	-2.79903	-3.118	-1.47096	0
PCBD1	PCBD1	5092	protein-coding	.	TF	34.7351	-5.84166	3.29652	2.44219	1.81476	0
CDA	CDA	978	protein-coding	.	.	34.7314	-5.84166	2.6131	2.93746	2.11504	0
DARC	DARC	2532	protein-coding	.	.	34.7301	5.82668	-2.93974	-3.02407	-1.36433	0
ANO9	ANO9	338440	protein-coding	.	.	34.7287	5.4244	-3.72995	-3.06433	0.894324	0
LOC100505854	LOC100505854	.	.	.	.	34.7279	-5.43831	4.63322	1.53582	0.295932	0
RNASE6	RNASE6	6039	protein-coding	.	.	34.7277	5.84166	-2.81913	-3.08506	-1.49489	0
SNAI2	SNAI2	6591	protein-coding	.	TF	34.7267	-5.35272	3.94352	2.83621	-1.00312	0
LOC646329	LOC646329	646329	miscRNA	.	.	34.7235	-5.12162	3.6709	3.16192	-1.58193	0
RAPGEFL1	RAPGEFL1	51195	protein-coding	.	.	34.7222	5.35593	-3.17341	-3.65231	1.11845	0
KIAA0101	KIAA0101	9768	protein-coding	.	.	34.7203	-5.00072	4.97117	0.0658733	1.44267	0
LIPN	LIPN	643418	protein-coding	.	.	34.717	5.84166	-3.02265	-2.8972	-1.47748	0
PTGER3	PTGER3	5733	protein-coding	.	.	34.7161	5.84059	-3.21361	-2.99357	-0.972659	0
MAP3K8	MAP3K8	1326	protein-coding	.	.	34.7151	5.0264	-3.86688	-2.94112	1.72119	0
NME4	NME4	4833	protein-coding	.	.	34.7094	-5.11734	2.99124	3.82919	-1.60369	0
CD53	CD53	963	protein-coding	.	.	34.7054	5.84166	-2.92717	-3.00577	-1.4492	0
TNNC2	TNNC2	7125	protein-coding	.	.	34.7048	5.84166	-3.00129	-2.84231	-1.61239	0
TMEM14C	TMEM14C	51522	protein-coding	.	.	34.7047	-5.4704	4.60935	1.49069	0.483065	0
MYH14	MYH14	79784	protein-coding	.	.	34.7012	5.07775	-3.40833	-3.42419	1.6842	0
CCL19	CCL19	6363	protein-coding	.	.	34.7008	5.84166	-2.96863	-3.00333	-1.38174	0
SPON1	SPON1	10418	protein-coding	.	.	34.6987	5.84166	-2.87064	-3.15948	-1.27294	0
MPV17	MPV17	4358	protein-coding	.	.	34.6971	-5.68225	4.08422	1.73344	1.39045	0
OBFC2A	OBFC2A	64859	protein-coding	.	.	34.694	-5.55172	4.13699	2.44585	-0.237181	0
SLA	SLA	6503	protein-coding	.	.	34.6921	5.84166	-2.96109	-2.98259	-1.43179	0
SLC31A2	SLC31A2	1318	protein-coding	.	.	34.6911	-4.82097	3.05657	3.73038	-2.14333	0
r_L1P2	r_L1P2	.	.	.	.	34.6901	5.84166	-3.13823	-3.22413	-0.694135	0
APP	APP	351	protein-coding	.	.	34.69	-4.81991	2.8631	3.9036	-2.1194	0
LOC728855_loc2	LOC728855	728855	miscRNA	.	.	34.6824	-5.67262	4.09804	2.26775	0.393851	0
HHLA2	HHLA2	11148	protein-coding	.	.	34.6816	-4.99109	3.36185	3.46932	-1.86045	0
ELMOD1	ELMOD1	55531	protein-coding	.	.	34.6808	5.84166	-3.35431	-2.96064	-0.789877	0
STAG3L4	STAG3L4	64940	pseudo	.	.	34.6763	-5.84166	2.53898	3.65963	0.955251	0
TNFRSF19	TNFRSF19	55504	protein-coding	.	.	34.6753	5.84166	-2.62315	-3.3205	-1.41438	0
CHCHD5	CHCHD5	84269	protein-coding	.	.	34.6727	-5.52283	4.50131	1.42481	0.894324	0
CD207	CD207	50489	protein-coding	.	.	34.6716	5.84166	-2.81662	-3.00577	-1.64068	0
SOSTDC1	SOSTDC1	25928	protein-coding	.	.	34.6713	4.88945	-3.25884	-3.53764	2.0106	0
IL16	IL16	3603	protein-coding	.	.	34.6711	5.84166	-3.00129	-3.03017	-1.27729	0
ARL4A	ARL4A	10124	protein-coding	.	.	34.671	5.65015	-1.70982	-3.27292	-2.69168	0
TOMM20	TOMM20	9804;100131463;100129272	protein-coding;.;pseudo	.	.	34.6691	-5.65657	2.07289	2.82645	2.87228	0
LCE1D	LCE1D	353134	protein-coding	.	.	34.6686	5.84166	-3.19476	-3.15582	-0.71807	0
AMICA1	AMICA1	120425	protein-coding	.	.	34.668	5.84166	-2.85808	-3.1241	-1.35781	0
RABAC1	RABAC1	10567	protein-coding	.	.	34.6677	-5.24466	3.70231	3.1241	-1.31864	0
WNT16	WNT16	51384	protein-coding	.	.	34.6668	5.83524	-2.74878	-3.19119	-1.41438	0
C19orf33	C19orf33	64073	protein-coding	.	.	34.6654	-5.48217	4.10432	2.55686	-0.520057	0
NDUFB4	NDUFB4	402175;4710	pseudo;protein-coding	.	.	34.6646	-5.07775	4.38699	0.153704	2.45449	0
RASGRP1	RASGRP1	10125	protein-coding	.	.	34.6646	5.84166	-2.75883	-3.21315	-1.37086	0
AIF1_loc5	AIF1	199	protein-coding	.	.	34.6623	5.84166	-2.76134	-3.1729	-1.43832	0
NDUFA2	NDUFA2	4695	protein-coding	.	.	34.6602	-5.80314	3.61814	2.22139	1.57323	0
HLA-DRB1_loc3	HLA-DRB1	3126;3123	protein-coding;protein-coding	.	.	34.6579	5.84166	-3.35808	-2.92648	-0.844277	0
POP5	POP5	51367	protein-coding	.	.	34.6537	-5.14195	4.95861	0.461113	1.04664	0
PPAT	PPAT	5471	protein-coding	.	.	34.6523	-4.43688	4.68096	1.7615	-2.22602	0
F3	F3	2152	protein-coding	.	.	34.6503	-5.32169	3.4322	3.40101	-1.18808	0
SMPD3	SMPD3	55512	protein-coding	.	.	34.6501	5.84166	-2.74627	-3.15338	-1.49924	0
NOTCH3	NOTCH3	4854	protein-coding	.	TF	34.6444	5.74644	-3.89703	-2.02621	-1.32299	0
SEL1L3	SEL1L3	23231	protein-coding	.	.	34.6427	-4.97397	3.39326	3.43029	-1.88004	0
ZCCHC10	ZCCHC10	54819	protein-coding	.	.	34.641	-5.25215	4.91087	0.97346	0.439546	0
ILK	ILK	3611	protein-coding	.	.	34.6397	-5.32918	4.11563	0.714847	2.43491	0
CALD1	CALD1	800	protein-coding	.	.	34.6397	-4.98253	3.38949	3.44005	-1.87351	0
CAV2	CAV2	858	protein-coding	.	.	34.6395	-5.80742	3.68598	2.5471	0.883444	0
SLC7A11	SLC7A11	23657	protein-coding	.	.	34.6387	-5.19972	3.08421	3.73892	-1.43614	0
RABGGTB	RABGGTB	5876	protein-coding	.	.	34.6386	-5.33132	3.3518	3.47908	-1.1685	0
r_AluJo	r_AluJo	.	.	.	.	34.6386	5.82133	-2.7626	-3.59619	-0.639735	0
GSTA3	GSTA3	2940	protein-coding	.	.	34.6386	5.84166	-2.96109	-3.13142	-1.16632	0
IL22RA1	IL22RA1	58985	protein-coding	.	.	34.6381	5.75072	-1.95982	-3.37173	-2.28695	0
SMARCA2	SMARCA2	6595	protein-coding	.	TF	34.6316	5.74002	-1.73369	-3.90116	-1.71249	0
LINC00152	LINC00152	.	.	.	.	34.6275	-5.84166	2.75129	2.83621	2.05629	0
CTH	CTH	1491	protein-coding	.	.	34.6273	-5.47575	2.23118	4.33178	-0.454778	0
UBE2A	UBE2A	7319	protein-coding	.	.	34.6264	-5.60735	4.07794	1.44311	1.76689	0
TSPO	TSPO	706	protein-coding	.	.	34.6244	-5.44259	4.52393	1.84811	-0.0631032	0
FLRT3	FLRT3	23767	protein-coding	.	.	34.6216	-4.49786	2.93597	3.74136	-2.61116	0
MAML2	MAML2	84441	protein-coding	.	.	34.6204	4.35557	-2.73998	-3.86334	2.77871	0
RSU1	RSU1	6251	protein-coding	.	.	34.6194	-5.51534	3.5214	3.24853	-0.676727	0
RAB7L1	RAB7L1	8934	protein-coding	.	.	34.6186	-5.20293	3.66085	3.17046	-1.41438	0
ATP7A	ATP7A	538	protein-coding	.	.	34.6183	5.82668	-2.245	-3.70232	-1.35781	0
DDOST	DDOST	1650	protein-coding	.	.	34.6108	-5.43082	4.58046	1.06861	1.20549	0
FBXL2	FBXL2	25827	protein-coding	.	.	34.6094	-5.77105	3.18974	3.3388	0.256765	0
LOC284023	LOC284023	284023	miscRNA	.	.	34.6075	5.82133	-3.29527	-3.0997	-0.602744	0
C14orf23	C14orf23	387978	miscRNA	.	.	34.6067	5.79031	-2.43596	-3.84505	-0.698487	0
PIK3C2G	PIK3C2G	5288	protein-coding	.	.	34.6043	5.83738	-2.77893	-3.50958	-0.798581	0
TGM3	TGM3	7053	protein-coding	.	.	34.6036	5.84166	-2.71109	-2.9277	-1.96273	0
FBXO2	FBXO2	26232	protein-coding	.	.	34.6026	-5.07775	2.29023	4.37935	-1.45137	0
L2HGDH	L2HGDH	79944	protein-coding	.	.	34.6011	5.77426	-2.40204	-3.89018	-0.644087	0
TNPO1	TNPO1	3842	protein-coding	.	.	34.6006	-5.56991	4.16714	2.34338	-0.0696311	0
LCE2D	LCE2D	353141	protein-coding	.	.	34.597	5.84166	-2.4033	-3.37661	-1.69508	0
NACA	NACA	4666	protein-coding	.	.	34.5969	-5.30885	3.38321	3.44859	-1.21419	0
APIP	APIP	100128086;51074	pseudo;protein-coding	.	.	34.5956	-5.1259	4.89579	0.358643	1.30558	0
UBE2V1	UBE2V1	7335;730052;387521;387522	protein-coding;pseudo;protein-coding;protein-coding	.	.	34.5942	-5.75821	2.91084	2.37266	2.43709	0
RTTN	RTTN	25914	protein-coding	.	.	34.5937	-5.14088	3.12316	3.7011	-1.55582	0
RPL11	RPL11	6135	protein-coding	.	.	34.5933	-5.54851	4.41965	1.81517	0.391675	0
r_L1PA8A	r_L1PA8A	.	.	.	.	34.593	5.75286	-2.90833	-3.60473	-0.232829	0
HLA-B_loc1	HLA-B	3107;3106	protein-coding;protein-coding	.	.	34.5925	5.7764	-3.45607	-3.03627	-0.345979	0
LAPTM5	LAPTM5	7805	protein-coding	.	.	34.5923	5.81919	-3.15959	-2.78375	-1.39697	0
CCDC3	CCDC3	83643	protein-coding	.	.	34.5921	5.8224	-2.41209	-3.2839	-1.80606	0
MEST	MEST	4232	protein-coding	.	.	34.5915	-5.18046	4.86564	0.500149	1.21637	0
KLK1	KLK1	3816	protein-coding	.	.	34.5894	5.84166	-2.65958	-3.22047	-1.52971	0
HLF	HLF	3131	protein-coding	.	TF	34.5883	5.82347	-2.52139	-3.30342	-1.58411	0
ADH1B	ADH1B	125;126;124	protein-coding;protein-coding;protein-coding	GL	.	34.5835	5.80635	-3.04652	-3.08384	-1.03141	0
PPM1K	PPM1K	152926	protein-coding	.	.	34.5829	-4.31384	4.21613	2.31776	-2.66339	0
EGR3	EGR3	1960	protein-coding	.	TF	34.5826	5.84166	-2.64953	-3.06189	-1.82999	0
MAB21L3	MAB21L3	.	.	.	.	34.5797	5.80849	-3.4209	-2.98015	-0.57228	0
FCGR2C	FCGR2C	9103;2213	protein-coding;protein-coding	.	.	34.5782	5.84166	-3.14954	-2.90574	-1.24248	0
GNB4	GNB4	59345	protein-coding	.	.	34.5776	5.53567	-1.3367	-3.43395	-2.81788	0
PYDC1	PYDC1	260434	protein-coding	.	.	34.5758	5.84166	-2.99124	-3.10336	-1.16414	0
RNASE1	RNASE1	6035	protein-coding	.	.	34.5752	5.84166	-2.61184	-3.23511	-1.58628	0
BGN	BGN	633	protein-coding	.	.	34.5732	5.83524	-3.24878	-2.79229	-1.25989	0
TALDO1	TALDO1	6888	protein-coding	.	.	34.5728	-5.49929	3.67467	1.24305	2.60246	0
RBMS2	RBMS2	5939;643427	protein-coding;pseudo	.	.	34.5689	-5.7871	3.32793	2.23725	2.01495	0
EPHX2	EPHX2	2053	protein-coding	.	.	34.5687	5.3709	-3.13321	-3.6706	1.05099	0
C1orf162	C1orf162	128346	protein-coding	.	.	34.5679	5.8331	-2.88446	-2.9643	-1.57975	0
SOX5	SOX5	6660	protein-coding	.	TF	34.5669	5.84166	-2.78144	-3.1241	-1.49054	0
PRELP	PRELP	5549	protein-coding	.	.	34.5613	5.81491	-3.58296	-2.39339	-1.35128	0
SLC39A2	SLC39A2	29986	protein-coding	.	.	34.5609	5.03496	-3.36813	-3.45835	1.76254	0
DEGS2	DEGS2	123099	protein-coding	.	.	34.5582	5.84166	-2.43596	-3.47054	-1.47096	0
PDGFRA	PDGFRA	5156	protein-coding	.	.	34.5578	5.84059	-2.8719	-3.00943	-1.53624	0
SPRY1	SPRY1	10252	protein-coding	.	.	34.5572	5.84059	-2.4146	-3.32416	-1.76689	0
DLG2	DLG2	1740	protein-coding	.	.	34.557	5.81705	-3.12441	-2.71422	-1.57758	0
H6PD	H6PD	9563	protein-coding	.	.	34.5531	5.8224	-2.90958	-3.45347	-0.641911	0
A2M	A2M	2	protein-coding	.	.	34.5515	5.8331	-2.75255	-3.10092	-1.56452	0
PABPC4	PABPC4	8761	protein-coding	.	.	34.5491	-5.83952	3.45356	2.54222	1.35998	0
IL8	IL8	3576	protein-coding	.	.	34.5487	-5.84166	3.04903	3.2839	0.742006	0
SPARCL1	SPARCL1	8404	protein-coding	.	.	34.5481	5.84166	-2.70355	-3.28634	-1.33605	0
TPSB2	TPSB2	7177;64499	protein-coding;protein-coding	.	.	34.5475	5.81812	-2.86059	-3.17655	-1.21202	0
DPH3	DPH3	100132911;285381	protein-coding;protein-coding	.	.	34.5471	-5.15799	3.45733	3.37661	-1.521	0
TNS4	TNS4	84951	protein-coding	.	.	34.5359	-5.16013	4.23623	2.47635	-1.25989	0
ZYX	ZYX	7791	protein-coding	.	.	34.5355	-5.36021	3.06662	3.72916	-1.06187	0
DNAJC19	DNAJC19	644589;131118	pseudo;protein-coding	.	.	34.5351	-5.051	4.83674	0.151265	1.62545	0
PTGS1	PTGS1	5742	protein-coding	.	.	34.5332	5.84166	-3.13446	-2.60931	-1.79735	0
HLA-DQB2_loc5	HLA-DQB2	3120	protein-coding	.	.	34.5332	5.84166	-3.21989	-2.86183	-1.19896	0
CD1A	CD1A	909	protein-coding	.	.	34.5315	5.84166	-2.66209	-3.44005	-1.13368	0
IFITM3	IFITM3	10410	protein-coding	.	.	34.5299	-5.84166	3.38195	2.86427	0.913908	0
TRNP1	TRNP1	388610	protein-coding	.	.	34.5281	-5.83952	2.7023	3.53154	0.8965	0
RNASEK-C17ORF49	RNASEK-C17ORF49	.	.	.	.	34.5278	-5.82026	2.91712	3.45835	0.6158	0
RAB8B	RAB8B	51762	protein-coding	.	.	34.5266	-5.32062	3.0327	3.76575	-1.14891	0
BMP7	BMP7	655	protein-coding	.	.	34.5248	5.19972	-3.16587	-3.64865	1.41656	0
CES4A	CES4A	.	.	.	.	34.5241	5.84166	-2.48998	-3.34856	-1.59499	0
FCGBP	FCGBP	100133944;8857	.;protein-coding	.	.	34.5238	5.84166	-2.79149	-3.04847	-1.60804	0
LOC654342	LOC654342	645166;654342	pseudo;pseudo	.	.	34.5233	-5.13018	3.27517	3.5535	-1.57758	0
HAUS1	HAUS1	115106	protein-coding	.	.	34.5231	-4.97611	4.94981	0.0378161	1.47966	0
BPIFC	BPIFC	.	.	.	.	34.5196	5.83203	-2.81662	-2.99601	-1.63851	0
FLG2	FLG2	388698	protein-coding	.	.	34.5164	5.84166	-2.53646	-3.15094	-1.86698	0
LINC00324	LINC00324	.	.	.	.	34.5159	4.91192	-3.23748	-3.56082	1.96925	0
YIPF5	YIPF5	81555	protein-coding	.	.	34.5149	-5.64694	4.06915	2.34704	0.250237	0
PPAP2B	PPAP2B	8613	protein-coding	.	.	34.5117	5.77426	-3.11687	-3.37661	-0.322044	0
r_AluSx4	r_AluSx4	.	.	.	.	34.5115	5.58702	-1.51384	-4.45254	-0.798581	0
MAPK12	MAPK12	6300	protein-coding	.	.	34.5093	-5.83738	2.3744	3.38881	1.71466	0
DDIT4	DDIT4	54541	protein-coding	.	.	34.5057	-5.7657	2.36184	2.92892	2.41098	0
KY	KY	339855	protein-coding	.	.	34.503	5.82133	-2.79149	-3.20217	-1.29253	0
CDHR1	CDHR1	92211	protein-coding	.	.	34.502	5.84166	-2.79024	-2.93502	-1.81258	0
PRKCB	PRKCB	5579	protein-coding	.	.	34.5017	5.83524	-2.82918	-2.95332	-1.69943	0
PRLR	PRLR	5618	protein-coding	.	.	34.5008	5.82989	-2.59048	-3.16558	-1.72337	0
CPVL	CPVL	54504	protein-coding	.	.	34.4999	5.84166	-2.63571	-3.53886	-1.00312	0
GTF2H3	GTF2H3	2967	protein-coding	.	TF	34.4999	-5.3142	4.73624	1.48337	-0.0413434	0
PMP22	PMP22	5376	protein-coding	.	.	34.4994	5.35914	-0.787698	-3.73526	-2.87228	0
KRR1	KRR1	11103	protein-coding	.	.	34.498	-3.83453	4.94855	1.07105	-2.68297	0
KXD1	KXD1	.	.	.	.	34.4932	-5.25535	4.79654	1.43091	-0.171902	0
DGAT2	DGAT2	84649	protein-coding	.	.	34.4918	5.84166	-2.81787	-2.88622	-1.85175	0
ATP13A4	ATP13A4	84239	protein-coding	.	.	34.4908	5.82133	-2.95481	-2.9033	-1.54276	0
ABHD12B	ABHD12B	145447	protein-coding	.	.	34.4873	5.83738	-3.15959	-2.96796	-1.10539	0
HCST	HCST	10870	protein-coding	.	.	34.4861	5.83524	-3.20481	-2.89964	-1.14456	0
C1orf201	C1orf201	90529	protein-coding	.	.	34.485	-5.43296	4.36438	2.14576	-0.337275	0
FPGS	FPGS	2356	protein-coding	.	.	34.485	-5.62875	3.72492	1.58096	2.17597	0
COTL1	COTL1	23406	protein-coding	.	.	34.4849	-5.84166	3.26763	2.97162	0.920436	0
PROS1	PROS1	5627	protein-coding	.	.	34.4844	5.76891	-3.02139	-2.37266	-2.26736	0
MAP7D3	MAP7D3	79649	protein-coding	.	.	34.4813	-5.38695	4.69227	1.38212	0.363387	0
PPID	PPID	5481	protein-coding	.	.	34.4774	-4.30421	4.97117	1.25159	-2.08893	0
ATP6V1F	ATP6V1F	9296	protein-coding	.	.	34.4763	-5.77319	2.38948	3.88286	0.676727	0
r_L1PA5	r_L1PA5	.	.	.	.	34.474	5.84166	-3.19728	-3.06799	-0.870388	0
P4HA1	P4HA1	5033	protein-coding	.	.	34.474	-5.35807	3.83422	0.88319	2.6808	0
CPSF2	CPSF2	53981	protein-coding	.	.	34.4718	-5.2821	4.82921	0.938084	0.705015	0
SMG1	SMG1	23049	protein-coding	.	.	34.4711	5.53246	-2.76511	-3.91214	0.515705	0
MIR3917	MIR3917	.	.	.	.	34.4689	-5.09701	4.92217	1.30771	-0.491769	0
EAF2	EAF2	55840	protein-coding	.	.	34.4677	-5.26819	4.81162	0.788039	0.974835	0
SERF1B_loc1	SERF1B	728492;8293	protein-coding;protein-coding	.	.	34.4672	-5.59344	4.02266	2.51904	-0.0848629	0
GIMAP7	GIMAP7	168537	protein-coding	.	.	34.4627	5.80849	-2.76511	-3.18265	-1.34693	0
DPM1	DPM1	8813	protein-coding	.	.	34.4625	-5.17083	4.96614	0.701428	0.663671	0
PSORS1C2_loc1	PSORS1C2	170680	protein-coding	.	.	34.4603	5.84166	-2.98245	-2.95698	-1.44049	0
TMED2	TMED2	10959	protein-coding	.	.	34.4565	-5.36769	4.33046	2.25433	-0.60492	0
TRIM21	TRIM21	6737	protein-coding	.	TF	34.4524	-5.1826	4.34804	0.39524	2.30435	0
GAS1	GAS1	2619	protein-coding	.	.	34.4522	5.8331	-3.11813	-2.72276	-1.60587	0
CXorf40B	CXorf40B	541578;91966	protein-coding;protein-coding	.	.	34.4514	-5.83631	3.32165	2.85939	1.01618	0
RPGRIP1L	RPGRIP1L	23322	protein-coding	.	.	34.4483	-5.76142	3.80532	2.42145	0.807285	0
TMEM135	TMEM135	65084	protein-coding	.	.	34.4477	-5.55386	3.26637	1.6017	2.78089	0
LIPG	LIPG	9388	protein-coding	.	.	34.4474	-5.84166	3.25004	3.00577	0.889972	0
IFRD2	IFRD2	7866	protein-coding	.	.	34.4417	-4.91513	4.82041	1.59682	-1.20114	0
AP1M2	AP1M2	10053	protein-coding	.	.	34.4404	-5.7657	3.79402	2.40437	0.866036	0
GRHL1	GRHL1	29841	protein-coding	.	TF	34.4393	5.84166	-2.48998	-3.2717	-1.73207	0
IFI16	IFI16	3428	protein-coding	.	TF	34.4373	-5.42868	4.59302	1.17352	0.992243	0
LOC150381	LOC150381	150381	miscRNA	.	.	34.4318	-5.61912	4.22242	1.67611	1.12498	0
RAD1	RAD1	5810	protein-coding	.	.	34.4276	-5.11306	4.95735	0.444035	1.02053	0
COL6A2	COL6A2	1292	protein-coding	.	.	34.4254	5.82133	-2.8028	-2.90086	-1.81041	0
ERO1L	ERO1L	30001	protein-coding	.	.	34.4241	-5.42012	2.86561	3.87554	-0.852981	0
ADAM8	ADAM8	101	protein-coding	.	.	34.4223	-5.68866	4.0101	2.28483	0.548345	0
ARCN1	ARCN1	372	protein-coding	.	.	34.4217	-5.79031	3.68221	2.46171	1.00747	0
MTHFD1L	MTHFD1L	25902	protein-coding	.	.	34.4209	-5.30243	4.3895	2.18846	-0.722422	0
PDGFRB	PDGFRB	5159	protein-coding	.	.	34.4126	5.79245	-2.77139	-3.23877	-1.20331	0
GALNT7	GALNT7	51809	protein-coding	.	.	34.4124	-5.82775	2.78019	2.82279	2.00189	0
LYZ	LYZ	4069	protein-coding	.	.	34.4102	5.84166	-3.17718	-2.72642	-1.51448	0
CD1C	CD1C	911	protein-coding	.	.	34.4057	5.82026	-2.87818	-2.99601	-1.50795	0
CAPZA2	CAPZA2	830	protein-coding	.	.	34.4027	-5.26391	4.65835	1.73222	-0.452602	0
CELSR2	CELSR2	1952	protein-coding	.	.	34.4012	5.42226	-2.44852	-4.18661	0.681079	0
NUDC	NUDC	10726	protein-coding	.	.	34.4008	-4.86377	4.84177	1.5529	-1.26424	0
EIF2B3	EIF2B3	8891	protein-coding	.	.	34.4008	-3.86555	4.89328	1.16376	-2.6895	0
ENC1	ENC1	8507	protein-coding	.	.	34.4007	-5.80635	3.58045	2.60443	0.961779	0
GATM	GATM	2628	protein-coding	.	.	34.3948	5.84166	-2.75632	-3.16558	-1.46008	0
ERP44	ERP44	23071	protein-coding	.	.	34.3948	-5.81705	3.51135	2.52514	1.24466	0
MLX	MLX	6945	protein-coding	.	TF	34.3897	-4.99644	4.89453	1.42359	-0.855156	0
AGPAT4	AGPAT4	56895	protein-coding	.	.	34.3894	-5.08203	2.06535	4.5172	-1.29905	0
SLC16A10	SLC16A10	117247	protein-coding	.	.	34.3883	5.82882	-2.89451	-3.02407	-1.44702	0
SPTSSB	SPTSSB	.	.	.	.	34.388	5.84166	-2.84928	-3.35222	-0.966131	0
PLEK2	PLEK2	26499	protein-coding	.	.	34.3866	-5.11413	4.60684	1.91154	-0.987891	0
CUEDC2	CUEDC2	79004	protein-coding	.	.	34.3802	-5.80207	3.4812	2.34826	1.58193	0
HCLS1	HCLS1	3059	protein-coding	.	TF	34.3726	5.83096	-2.86436	-3.10336	-1.36216	0
GALNT14	GALNT14	79623	protein-coding	.	.	34.3655	-4.55564	4.82418	1.53582	-1.82999	0
HEATR5A	HEATR5A	25938	protein-coding	.	.	34.3646	-5.10771	4.15709	2.55198	-1.36433	0
TACC2	TACC2	10579	protein-coding	.	.	34.3552	5.32597	-2.99501	-3.77917	1.09669	0
C3orf23	C3orf23	285343	protein-coding	.	.	34.3537	-4.67547	4.24754	2.38852	-2.10852	0
LOC283553	LOC283553	283553	miscRNA	.	.	34.3533	5.82882	-3.17215	-2.63859	-1.65374	0
FSTL3	FSTL3	10272	protein-coding	.	.	34.3519	-5.4565	3.66588	3.07287	-0.733302	0
PLD1	PLD1	5337	protein-coding	.	.	34.3504	5.35914	-3.3518	-3.43883	1.04011	0
FADS1	FADS1	3992	protein-coding	.	.	34.3503	-5.56884	3.41587	1.5651	2.61769	0
HSP90B3P	HSP90B3P	343477	pseudo	.	.	34.3502	-5.52604	4.12694	2.41047	-0.208893	0
PSMG2	PSMG2	56984	protein-coding	.	.	34.3488	-5.16869	4.93725	0.678251	0.75071	0
SPRR1B	SPRR1B	6699	protein-coding	.	.	34.3461	-4.26035	3.68221	2.88988	-2.86793	0
WNT7A	WNT7A	7476	protein-coding	.	.	34.3451	-5.40942	3.25255	3.51568	-0.903028	0
TIMP1	TIMP1	7076	protein-coding	.	.	34.3443	-5.61698	1.38444	4.25492	1.43614	0
RBCK1	RBCK1	10616	protein-coding	.	TF	34.3424	-5.37839	2.49626	4.16465	-0.813813	0
SH3BP2	SH3BP2	6452	protein-coding	.	.	34.34	5.84166	-2.61059	-3.19119	-1.66679	0
TTC28-AS1	TTC28-AS1	.	.	.	.	34.3392	-5.45864	3.44728	1.29307	2.82441	0
NMD3	NMD3	51068	protein-coding	.	.	34.339	-5.47254	4.289	2.20065	-0.224125	0
IL34	IL34	146433	protein-coding	.	.	34.3359	5.80635	-3.04778	-2.57882	-1.93009	0
RNF34	RNF34	80196	protein-coding	.	.	34.3355	-4.73859	4.88071	1.48337	-1.46225	0
TMEM139	TMEM139	135932	protein-coding	.	.	34.3331	-5.48324	3.32542	1.41262	2.87228	0
KLK7	KLK7	5650	protein-coding	.	.	34.3289	5.84166	-3.08044	-3.13996	-0.944371	0
SAPCD1_loc6	SAPCD1	.	.	.	.	34.327	5.84166	-3.04526	-2.97162	-1.30558	0
TOMM22	TOMM22	56993	protein-coding	.	.	34.3269	-5.25108	4.85056	0.902708	0.668023	0
LONRF1	LONRF1	91694	protein-coding	.	.	34.3195	5.84166	-3.12944	-3.03505	-1.04664	0
RPL35	RPL35	11224;646766;440737	protein-coding;pseudo;pseudo	.	.	34.3185	-5.33988	3.64201	0.941744	2.87228	0
SNORA53	SNORA53	677832	snoRNA	.	.	34.318	5.62982	-2.62189	-2.26775	-2.86358	0
VSIG10L	VSIG10L	147645	protein-coding	.	.	34.3167	5.82133	-3.3719	-2.77156	-1.05535	0
SLC18A2	SLC18A2	6571	protein-coding	.	.	34.3141	5.79779	-3.00758	-2.81547	-1.56017	0
NFIB	NFIB	4781	protein-coding	.	TF	34.3129	5.59344	-1.28519	-4.18661	-1.68203	0
CKLF-CMTM1	CKLF-CMTM1	.	.	.	.	34.3096	-5.07454	4.56287	0.186641	2.08458	0
CMPK1	CMPK1	51727	protein-coding	.	.	34.3095	-4.39943	4.60433	1.82249	-2.27824	0
ALDH3B2	ALDH3B2	222	protein-coding	GL	.	34.3073	5.80742	-2.38445	-3.21803	-1.94097	0
TMED10P1	TMED10P1	.	.	.	.	34.3063	-5.55279	4.04151	2.50196	-0.169726	0
MTFP1	MTFP1	.	.	.	.	34.3005	-5.52818	4.40835	1.71392	0.550521	0
MXRA5	MXRA5	25878	protein-coding	.	.	34.2953	4.90764	-3.29527	-3.48884	1.94967	0
SNORA76	SNORA76	677842	snoRNA	.	.	34.2948	-5.5025	4.32543	1.26013	1.45137	0
SC5DL	SC5DL	6309	protein-coding	.	.	34.2882	-5.84166	3.19728	2.76058	1.41873	0
RPS15	RPS15	729789;6209	pseudo;protein-coding	.	.	34.2866	-5.1259	4.61564	1.87495	-0.913908	0
LDLR	LDLR	3949	protein-coding	.	.	34.2846	-5.57312	3.61185	3.05701	-0.374267	0
CASP14	CASP14	23581	protein-coding	.	.	34.2844	5.84166	-3.15205	-2.82889	-1.37521	0
TIMP2	TIMP2	7077	protein-coding	.	.	34.283	5.2821	-3.55406	-3.23877	1.19026	0
FGL2	FGL2	10875	protein-coding	.	.	34.283	5.83203	-2.86813	-3.34124	-0.933491	0
IFI27L1	IFI27L1	122509	protein-coding	.	.	34.2824	-5.76356	2.06912	3.88286	1.21202	0
SLFN5	SLFN5	162394	protein-coding	.	.	34.2821	-5.84166	3.15582	2.75936	1.49272	0
MYC	MYC	4609	protein-coding	.	TF	34.2803	-5.46399	2.87566	3.83407	-0.70719	0
FBLIM1	FBLIM1	54751	protein-coding	.	.	34.2789	-5.46185	3.0616	3.67426	-0.748534	0
CKAP2	CKAP2	26586	protein-coding	.	.	34.2787	-5.02747	4.61187	0.09759	2.06282	0
CDH13	CDH13	1012	protein-coding	.	.	34.2772	-5.72718	1.85555	3.58033	2.04759	0
CCDC64	CCDC64	92558	protein-coding	.	.	34.2762	5.84059	-2.68596	-3.22047	-1.48184	0
ZMYM6NB	ZMYM6NB	.	.	.	.	34.275	-5.53781	3.20481	1.61755	2.82659	0
HDAC9	HDAC9	9734	protein-coding	.	TF	34.2735	-5.41905	2.50254	4.13782	-0.694135	0
COPS5	COPS5	10987	protein-coding	.	TF	34.2709	-5.1152	4.92092	0.452574	1.07275	0
BNIPL	BNIPL	149428	protein-coding	.	.	34.2704	5.84166	-2.66838	-3.14728	-1.64503	0
ENTPD1	ENTPD1	953	protein-coding	.	.	34.2679	5.82882	-2.65958	-3.14728	-1.63415	0
GUCA1B	GUCA1B	2979	protein-coding	.	.	34.2668	-3.93082	4.79026	1.3382	-2.6895	0
C9orf123	C9orf123	90871	protein-coding	.	.	34.2666	-5.19651	3.03145	3.75478	-1.37957	0
HIGD2A	HIGD2A	192286	protein-coding	.	.	34.2665	-5.81598	2.64576	2.94722	1.98884	0
FBN2	FBN2	2201	protein-coding	.	.	34.2659	-5.50036	2.33797	4.20247	-0.359035	0
PNPT1	PNPT1	87178	protein-coding	.	.	34.2608	-4.83381	4.97494	1.28941	-1.08581	0
PRTFDC1	PRTFDC1	56952	protein-coding	.	.	34.2608	-5.26498	4.76514	1.41749	-0.073983	0
C3orf55	C3orf55	152078	protein-coding	.	.	34.2572	-4.44865	2.88195	3.74624	-2.6264	0
FOS	FOS	2353	protein-coding	.	TF	34.2563	5.84166	-3.13949	-2.95942	-1.16414	0
SQSTM1	SQSTM1	8878	protein-coding	.	.	34.2542	-5.08417	0.0113067	4.66968	1.99101	0
ERBB3	ERBB3	2065	protein-coding	.	.	34.2513	5.75928	-3.14828	-3.31196	-0.352507	0
SWI5	SWI5	.	.	.	.	34.2508	-5.78817	3.51386	2.3263	1.53624	0
G3BP2	G3BP2	9908	protein-coding	.	.	34.2502	-5.41049	4.59679	1.53826	0.298108	0
LRP4	LRP4	4038	protein-coding	.	.	34.2469	5.82668	-2.50506	-3.3144	-1.59934	0
TAF1D	TAF1D	79101;684959;692063	protein-coding;snoRNA;snoRNA	.	.	34.2414	-5.80207	3.51763	2.47635	1.29035	0
EBNA1BP2	EBNA1BP2	10969	protein-coding	.	.	34.2326	-5.12483	4.97242	0.620916	0.702839	0
DSC2	DSC2	1824	protein-coding	.	.	34.2323	-5.76891	3.11436	3.3144	0.42649	0
RPL31	RPL31	100129882;6160;653773	pseudo;protein-coding;pseudo	.	.	34.227	-5.52711	4.36438	1.42237	1.14456	0
RNF7	RNF7	9616	protein-coding	.	.	34.224	-5.70257	3.88824	1.94082	1.40133	0
C19orf21	C19orf21	126353	protein-coding	.	.	34.2223	-5.84166	3.0126	2.9643	1.37521	0
PARD6G	PARD6G	84552	protein-coding	.	.	34.2205	5.74965	-1.96611	-3.58399	-1.89527	0
ARID1B	ARID1B	57492	protein-coding	.	TF	34.2179	5.7122	-2.19978	-4.00607	-0.661495	0
r_U6	r_U6	.	.	.	.	34.2164	-5.84166	2.73998	3.31196	1.22725	0
NCOA1	NCOA1	8648	protein-coding	.	TF	34.2155	5.68653	-1.8656	-3.33636	-2.38269	0
NOB1	NOB1	28987;100132364	protein-coding;.	.	.	34.2143	-5.44901	3.81161	1.12838	2.46755	0
CBWD6	CBWD6	55871;644019	protein-coding;protein-coding	.	.	34.212	-4.60913	4.81036	1.56754	-1.75383	0
MLL5	MLL5	55904	protein-coding	.	TF	34.2117	5.5025	-1.8455	-4.45986	-0.0391675	0
ACY1	ACY1	95	protein-coding	.	.	34.2071	-5.73467	3.38949	3.09482	0.271996	0
LRRC42	LRRC42	115353	protein-coding	.	.	34.2055	-5.59344	4.23749	1.69685	1.00965	0
SNX24	SNX24	28966	protein-coding	.	.	34.2051	-4.29886	2.98873	3.58887	-2.83529	0
JKAMP	JKAMP	51528	protein-coding	.	.	34.204	-5.08738	4.80659	1.5224	-0.694135	0
UBC	UBC	7316	protein-coding	.	.	34.2005	-5.51641	2.07289	4.3452	-0.121854	0
RAB32	RAB32	10981	protein-coding	.	.	34.1998	-5.6555	3.24125	3.3632	-0.110975	0
ARHGAP32	ARHGAP32	9743	protein-coding	.	.	34.1993	5.10557	-2.89325	-3.86822	1.52753	0
TCEAL8	TCEAL8	90843	protein-coding	.	.	34.1922	-4.94936	4.67468	1.8042	-1.24901	0
RPL26	RPL26	100132547;441073;100131526;6154;646966	pseudo;pseudo;pseudo;protein-coding;pseudo	.	.	34.1895	-5.68118	3.82919	1.82005	1.6755	0
GNPDA2	GNPDA2	132789	protein-coding	.	.	34.1889	-4.11805	4.79026	1.42603	-2.46537	0
LYRM4	LYRM4	57128	protein-coding	.	.	34.1886	-5.56028	4.31036	1.85055	0.541817	0
CASZ1	CASZ1	54897	protein-coding	.	TF	34.1874	5.71113	-3.88321	-2.31532	-0.759414	0
UCKL1-AS1	UCKL1-AS1	.	.	.	.	34.1865	5.61484	-2.05656	-4.23175	-0.308988	0
MKNK1	MKNK1	8569	protein-coding	.	.	34.1841	-5.09166	4.93348	0.424517	1.05317	0
SLURP1	SLURP1	57152	protein-coding	.	.	34.1788	5.84166	-2.78521	-3.22535	-1.30341	0
SOX21	SOX21	11166	protein-coding	.	TF	34.1787	5.77747	-2.90582	-3.00333	-1.35998	0
PEX14	PEX14	5195	protein-coding	.	.	34.176	-5.58916	4.05281	2.39218	0.0805109	0
TCEB2	TCEB2	6923	protein-coding	.	TF	34.1732	-5.84166	2.84174	3.21803	1.21854	0
MPI	MPI	4351	protein-coding	.	.	34.1696	-5.15906	4.33297	0.39036	2.2913	0
FMO5	FMO5	2330	protein-coding	.	.	34.1672	5.78496	-3.14954	-3.18143	-0.635383	0
KRT14	KRT14	3861	protein-coding	.	.	34.1614	-4.56848	4.05533	2.57638	-2.32829	0
PKP1	PKP1	652798;5317	.;protein-coding	.	.	34.1611	5.84166	-2.94727	-2.97406	-1.47096	0
PDIA5	PDIA5	10954	protein-coding	.	.	34.1592	-4.78139	4.6081	1.89081	-1.6298	0
CHL1	CHL1	10752	protein-coding	.	.	34.1569	5.79672	-2.78772	-2.97284	-1.65809	0
SUCLA2	SUCLA2	8803	protein-coding	.	.	34.1479	-5.0403	4.56413	1.96278	-1.15544	0
r_MER11C	r_MER11C	.	.	.	.	34.147	5.67583	-2.34048	-3.99997	-0.354683	0
CD3D	CD3D	915	protein-coding	.	.	34.1454	5.78389	-2.83044	-2.98991	-1.52753	0
S100A13	S100A13	6284	protein-coding	.	.	34.1453	-5.84166	2.94099	3.0997	1.25771	0
RG9MTD1	RG9MTD1	54931	protein-coding	.	.	34.1426	-5.11627	4.97494	0.945403	0.102271	0
ARHGEF26	ARHGEF26	.	.	.	.	34.1398	5.77212	-2.30028	-3.76331	-1.04229	0
FAM126A	FAM126A	84668	protein-coding	.	.	34.1396	-4.56313	4.40332	2.13356	-2.15204	0
FKBP2	FKBP2	2286	protein-coding	.	.	34.1389	-5.68866	3.93472	1.94204	1.29035	0
UQCRFS1	UQCRFS1	100128525;7386	pseudo;protein-coding	.	.	34.1281	-5.40086	4.53146	1.07715	1.21419	0
SRGAP2	SRGAP2	23380	protein-coding	.	.	34.1277	5.72718	-3.08044	-3.39125	-0.263292	0
MLL3	MLL3	58508	protein-coding	.	TF	34.1253	5.75393	-2.86059	-3.54008	-0.433018	0
TRMT5	TRMT5	57570	protein-coding	.	.	34.1211	-5.20721	4.67845	0.556263	1.49489	0
LOC100128338	LOC100128338	100128338	miscRNA	.	.	34.1173	5.71755	-3.52894	-2.91672	-0.31334	0
RAB34	RAB34	83871	protein-coding	.	.	34.1169	-5.50678	4.32292	1.32844	1.34257	0
YIF1B	YIF1B	90522	protein-coding	.	.	34.1115	-5.07347	4.54277	1.9823	-1.08581	0
AP1S1	AP1S1	1174	protein-coding	.	.	34.1111	-5.49822	3.31788	3.39247	-0.6158	0
TMX1	TMX1	81542	protein-coding	.	.	34.1074	-5.01677	4.97494	0.264713	1.1141	0
OXNAD1	OXNAD1	92106	protein-coding	.	.	34.1064	-5.05849	4.64327	1.82005	-1.00095	0
ELOVL7	ELOVL7	79993	protein-coding	.	.	34.1064	5.63838	-2.40707	-2.5288	-2.78742	0
CRABP1	CRABP1	1381	protein-coding	.	.	34.1035	5.755	-2.18344	-3.4864	-1.70379	0
ARHGAP40	ARHGAP40	343578	protein-coding	.	.	34.0949	5.78924	-2.93848	-2.76912	-1.74513	0
MEF2A	MEF2A	4205	protein-coding	.	TF	34.0866	5.76784	-2.45606	-3.73282	-0.818165	0
CCNG1	CCNG1	900	protein-coding	.	.	34.0861	-5.54851	4.10181	2.36046	-0.0304636	0
LAMTOR3	LAMTOR3	.	.	.	.	34.0838	-4.74929	2.95732	3.75478	-2.16074	0
WASF1	WASF1	8936	protein-coding	.	.	34.0818	-5.69508	2.99627	3.5047	0.141438	0
FADS2	FADS2	9415	protein-coding	.	.	34.0765	-5.39765	3.94603	2.72276	-0.713718	0
LOC100170939	LOC100170939	100170939	.	.	.	34.0756	5.77747	-2.78521	-3.51934	-0.648439	0
GLA	GLA	2717	protein-coding	.	.	34.0745	-5.27782	4.72493	0.850253	1.03359	0
PDZD11	PDZD11	51248	protein-coding	.	.	34.0712	-5.65336	4.06663	2.00303	0.881268	0
MAP2K1	MAP2K1	5604	protein-coding	.	.	34.0703	-5.56777	4.25885	1.62243	1.05317	0
HMGCL	HMGCL	3155	protein-coding	.	.	34.0668	-5.54744	1.52138	3.29976	2.76131	0
ETFB	ETFB	2109	protein-coding	.	.	34.0644	-5.80207	3.142	2.57394	1.76689	0
NSMCE1	NSMCE1	197370	protein-coding	.	.	34.064	-5.76035	3.64452	2.29459	1.30993	0
LOC339803	LOC339803	339803	miscRNA	.	.	34.0612	-5.64373	4.06915	1.88715	1.06405	0
ARL4C	ARL4C	10123	protein-coding	.	.	34.0609	-5.30671	2.99124	3.75478	-1.08581	0
KRTCAP3	KRTCAP3	200634	protein-coding	.	.	34.0511	-5.22326	4.83423	1.1601	0.180606	0
ATP2C2	ATP2C2	9914	protein-coding	.	.	34.0511	5.80207	-2.54651	-3.36442	-1.38827	0
CCL22	CCL22	6367	protein-coding	.	.	34.0495	5.77426	-2.88195	-3.42053	-0.650615	0
DEPDC7	DEPDC7	91614	protein-coding	.	.	34.0492	-4.806	4.95735	1.28697	-1.10757	0
NUDT21	NUDT21	11051	protein-coding	.	.	34.0434	-5.54209	4.23623	2.08843	0.208893	0
BSPRY	BSPRY	54836	protein-coding	.	.	34.0425	5.79459	-2.71235	-3.1668	-1.43832	0
AARS	AARS	16	protein-coding	.	.	34.0379	-5.56135	3.04778	3.59863	-0.387323	0
C14orf64	C14orf64	388011	miscRNA	.	.	34.0369	5.20614	-0.463574	-3.88774	-2.85052	0
C20orf30	C20orf30	642975;29058	pseudo;protein-coding	.	.	34.0366	-5.80956	3.32542	2.65811	1.31429	0
ADCY2	ADCY2	108	protein-coding	.	.	34.0357	5.7871	-2.47993	-3.21559	-1.7386	0
SEPT8	SEPT8	23176	protein-coding	.	.	34.0351	5.66192	-1.86435	-4.15733	-0.870388	0
E2F7	E2F7	144455	protein-coding	.	.	34.0307	-4.91513	3.54276	3.20705	-1.86045	0
DLX3	DLX3	1747	protein-coding	.	TF	34.0291	5.68332	-3.25632	-3.26927	-0.0870388	0
ELMOD2	ELMOD2	255520	protein-coding	.	.	34.0255	-5.16869	4.19352	2.45805	-1.13586	0
SMPDL3A	SMPDL3A	10924	protein-coding	.	.	34.0227	5.67904	-2.48872	-3.89994	-0.282876	0
NAE1	NAE1	8883	protein-coding	.	.	34.0168	-5.09273	4.97494	0.97224	0.00652791	0
AR	AR	367	protein-coding	.	TF	34.0162	5.76784	-2.20103	-3.48762	-1.69726	0
RAB3GAP1	RAB3GAP1	22930	protein-coding	.	.	34.0149	-5.56242	4.21111	2.06525	0.335099	0
ARL5A	ARL5A	26225	protein-coding	.	.	34.0133	5.77854	-2.28018	-3.37661	-1.77994	0
DNAJB11	DNAJB11	51726	protein-coding	.	.	34.0122	-5.07454	4.72619	1.64927	-0.807285	0
SDHAF2	SDHAF2	54949	protein-coding	.	.	34.0098	-5.22968	4.2199	0.570902	2.3087	0
SOX6	SOX6	55553	protein-coding	.	TF	34.0063	5.57205	-1.50128	-3.45713	-2.56547	0
CYB561D2	CYB561D2	11068	protein-coding	.	.	34.0049	-5.25322	4.68348	1.57364	-0.235005	0
TNFRSF6B	TNFRSF6B	8771;51750	protein-coding;protein-coding	.	.	34.0028	-4.81884	3.28522	3.44615	-2.03671	0
TIMM21	TIMM21	.	.	.	.	34.0019	-4.92048	4.97368	0.0365963	1.32734	0
NRBF2	NRBF2	29982	protein-coding	.	TF	33.9995	-5.08096	2.74501	3.97435	-1.51012	0
KCNK7	KCNK7	10089	protein-coding	.	.	33.9965	5.77212	-2.46486	-3.29976	-1.58411	0
PDIA3	PDIA3	2923	protein-coding	.	.	33.9958	-5.60628	4.06161	1.65049	1.42308	0
ATG16L2	ATG16L2	89849	protein-coding	.	.	33.989	5.64694	-3.05155	-3.4925	0.0304636	0
DHRS3	DHRS3	9249	protein-coding	.	.	33.9862	4.24858	-2.97994	-3.56082	2.87228	0
C19orf42	C19orf42	79086	protein-coding	.	.	33.9848	-5.20614	4.76514	0.657513	1.16197	0
C2orf28	C2orf28	51374	protein-coding	.	.	33.9788	-5.32918	3.62819	0.969801	2.82441	0
FAM60A	FAM60A	728115;58516;728592	pseudo;protein-coding;.	.	.	33.9727	-5.63303	4.0792	2.08111	0.678903	0
PCSK2	PCSK2	5126	protein-coding	.	.	33.9654	5.76463	-2.52767	-3.26683	-1.51883	0
TAX1BP3	TAX1BP3	30851	protein-coding	.	TF	33.9481	-5.5346	4.03146	1.36626	1.83652	0
UMPS	UMPS	7372	protein-coding	.	.	33.9442	-5.06598	4.97494	1.00762	-0.110975	0
ST13	ST13	729992;6767;344328	pseudo;protein-coding;pseudo	.	.	33.9439	-5.65871	3.29652	1.9457	2.32829	0
OAS1	OAS1	4938	protein-coding	.	.	33.9374	-5.25322	4.24628	0.631895	2.20208	0
PLAGL1	PLAGL1	5325	protein-coding	.	TF	33.9343	5.61698	-2.21611	-2.68616	-2.79395	0
RPL19P12	RPL19P12	100129424;6143	pseudo;protein-coding	.	.	33.9329	-5.40514	3.90457	1.03933	2.37616	0
r_AluSc5	r_AluSc5	.	.	.	.	33.9311	5.69401	-2.63697	-3.74258	-0.337275	0
XPOT	XPOT	441228;11260	pseudo;protein-coding	.	.	33.9309	-4.90015	3.37944	3.37051	-1.89962	0
SPTLC3	SPTLC3	55304	protein-coding	.	.	33.9251	5.51106	-1.49751	-4.49402	-0.598392	0
ANO1	ANO1	55107	protein-coding	.	.	33.9118	5.28103	-2.30531	-4.2781	0.883444	0
r_SVA_D	r_SVA_D	.	.	.	.	33.9085	5.71862	-2.55656	-3.74868	-0.515705	0
DLST	DLST	1743;1744	protein-coding;pseudo	.	.	33.8973	-5.41049	4.49754	1.70051	0.180606	0
GAN	GAN	8139	protein-coding	.	.	33.8968	5.80314	-3.20105	-2.89842	-1.08799	0
PLA2G2F	PLA2G2F	64600	protein-coding	.	.	33.8967	5.80207	-2.90582	-3.08628	-1.26206	0
RPL27A	RPL27A	6157	protein-coding	.	.	33.8948	-5.64801	3.97869	1.85299	1.29035	0
SHISA9	SHISA9	729993	protein-coding	.	.	33.8923	5.75821	-3.52266	-2.64713	-0.887796	0
MAPT_loc1	MAPT	4137	protein-coding	.	.	33.8922	5.77533	-3.07416	-2.88866	-1.26859	0
CEP41	CEP41	.	.	.	.	33.8906	-5.09701	4.50257	0.29399	2.04324	0
RAPGEF4	RAPGEF4	11069	protein-coding	.	.	33.8891	5.78924	-2.54526	-3.36198	-1.36869	0
TES	TES	26136	protein-coding	.	.	33.8836	-5.59237	3.77769	1.58584	2.00189	0
S100A12	S100A12	6283	protein-coding	.	.	33.8836	-5.05528	1.79651	4.62699	-1.08363	0
ARMC1	ARMC1	55156	protein-coding	.	.	33.8819	-5.30778	4.6684	1.44067	0.139262	0
MX1	MX1	4599	protein-coding	.	.	33.8782	-5.32169	4.12066	2.4922	-0.759414	0
MMP3	MMP3	4314	protein-coding	.	.	33.8746	-4.87233	1.67339	4.70384	-1.37957	0
[truncated: 10,247 more rows]
