# Supplementary material for: Gene expression analysis of skin grafts and cultured keratinocytes using synthetic RNA normalization reveals insights into differentiation and growth control
Source: BMC Genomics. 2015 Jun 25;16(1):476. doi: 10.1186/s12864-015-1671-5 (PMC4480911; doi:10.1186/s12864-015-1671-5)
Supplement: Additional file 9: Table S6. — PC correlating loci. Sheet name indicates PC number and direction of the correlation. Each sheet contains significantly correlated loci (Local-FDR < 1 % by SAMstrt quantitative response test towards the score of samples on the PC; the columns C and D are the statistical values). Local Gene ID is usually identical with Gene Symbol except for multicopy genes, which have suffix “_loc” and the copy number. There were no negatively correlating genes with PC2 and no positively correlating genes with PC3. [file 12864_2015_1671_MOESM9_ESM.xlsx]

## Sheet: PC1 positive correlation
Local Gene ID	Gene Symbol	Score	Local FDR
RAB11FIP1	RAB11FIP1	0.934204	0.000439028
KRT80	KRT80	0.932684	0.0004453
ID4	ID4	0.914622	0.000519495
PPL	PPL	0.911407	0.000532531
KRT1	KRT1	0.910737	0.00053524
BCL6	BCL6	0.900052	0.000577788
ERBB3	ERBB3	0.897028	0.000589577
PLAC2	PLAC2	0.896404	0.000591996
PKP1	PKP1	0.895791	0.000594364
KRT10	KRT10	0.894276	0.00060019
THBD	THBD	0.893484	0.000603221
LMO7	LMO7	0.889177	0.000619481
EFNA3	EFNA3	0.887621	0.000625249
DCN	DCN	0.886997	0.000627547
TIMP2	TIMP2	0.879776	0.000653294
ANO9	ANO9	0.874595	0.000670651
TGFBR3	TGFBR3	0.874156	0.000672074
CASP14	CASP14	0.873716	0.000673488
KLK11	KLK11	0.872618	0.000676989
r_L1PB1	r_L1PB1	0.87252	0.000677299
FOXN3	FOXN3	0.87156	0.000680309
FAM46A	FAM46A	0.870323	0.000684128
PVRL4	PVRL4	0.87001	0.00068508
CASZ1	CASZ1	0.869184	0.000687579
GGT6	GGT6	0.867258	0.000693269
HSPB8	HSPB8	0.865518	0.00069825
KLF5	KLF5	0.865454	0.000698429
r_L1PA10	r_L1PA10	0.864529	0.000701009
LOC100190986	LOC100190986	0.86372	0.000703228
SASH1	SASH1	0.863599	0.000703558
KRT77	KRT77	0.863489	0.000703856
ZNF750	ZNF750	0.860945	0.000710558
ZBTB7C	ZBTB7C	0.859401	0.000714441
MAL2	MAL2	0.859337	0.000714598
FBXO32	FBXO32	0.858996	0.000715435
KIFC2	KIFC2	0.858967	0.000715506
AQP3	AQP3	0.858112	0.000717574
r_L1PA6	r_L1PA6	0.857892	0.000718097
XRN1	XRN1	0.857528	0.000718959
SCEL	SCEL	0.856793	0.000720669
PPAP2B	PPAP2B	0.85666	0.000720975
VAMP2	VAMP2	0.856395	0.000721583
ID2B	ID2B	0.854226	0.000726366
r_AluJb	r_AluJb	0.854111	0.000726612
C6orf132	C6orf132	0.853729	0.000727418
r_L1P2	r_L1P2	0.853631	0.000727623
SYNE2	SYNE2	0.853423	0.000728057
RAPGEFL1	RAPGEFL1	0.852636	0.000729666
KLRD1	KLRD1	0.851902	0.000731128
NOTCH3	NOTCH3	0.850723	0.000733392
FLG	FLG	0.850642	0.000733543
CRY2	CRY2	0.849665	0.000735332
PARD3	PARD3	0.848994	0.000736517
ARRDC3	ARRDC3	0.848797	0.000736857
r_AluJo	r_AluJo	0.847537	0.000738966
FOXO1	FOXO1	0.847497	0.000739031
LOC283070	LOC283070	0.847092	0.000739679
DSC3	DSC3	0.846855	0.000740053
HLA-E_loc1	HLA-E	0.846855	0.000740053
SMG1	SMG1	0.84678	0.00074017
FOS	FOS	0.845473	0.000742134
BMS1P1_loc2	BMS1P1	0.845161	0.000742582
LOR	LOR	0.844195	0.000743912
CYP26B1	CYP26B1	0.843652	0.000744625
UBN2	UBN2	0.843357	0.000745001
REXO1L1_loc1	REXO1L1	0.842623	0.000745902
EGR3	EGR3	0.841767	0.000746889
RORA	RORA	0.841559	0.000747119
AHNAK2	AHNAK2	0.840732	0.000747993
ATG16L2	ATG16L2	0.840454	0.000748271
NFKBIZ	NFKBIZ	0.840287	0.000748436
IDS	IDS	0.840067	0.000748648
EXPH5	EXPH5	0.839894	0.000748812
ABLIM1	ABLIM1	0.839275	0.000749372
GAN	GAN	0.839009	0.000749602
MAB21L3	MAB21L3	0.838541	0.000749989
DSP	DSP	0.838107	0.000750328
PRELP	PRELP	0.837951	0.000750445
LONRF1	LONRF1	0.837841	0.000750526
SH3BP2	SH3BP2	0.837633	0.000750676
ARHGAP32	ARHGAP32	0.836714	0.000751286
r_L1P3	r_L1P3	0.836558	0.00075138
MGP	MGP	0.836321	0.000751519
LCE1E	LCE1E	0.836037	0.000751677
r_AluSc5	r_AluSc5	0.835471	0.000751968
r_AluJr	r_AluJr	0.834621	0.000752339
EPHB6	EPHB6	0.8338	0.000752621
r_L1PA7	r_L1PA7	0.832649	0.000752888
JUP	JUP	0.832522	0.000752908
NEBL	NEBL	0.832129	0.000752958
EVPL	EVPL	0.83036	0.00075296
LGALS3	LGALS3	0.829966	0.000752909
CKB	CKB	0.829354	0.000752792
TRIM29	TRIM29	0.828267	0.000752469
FRMD6-AS1	FRMD6-AS1	0.828249	0.000752463
MLL3	MLL3	0.8277	0.000752242
MYH14	MYH14	0.827492	0.000752148
CRISPLD2	CRISPLD2	0.827394	0.000752102
KIAA0182	KIAA0182	0.826891	0.000751846
TPPP3	TPPP3	0.826474	0.000751609
PTPN13	PTPN13	0.826127	0.000751394
ARHGAP30	ARHGAP30	0.825289	0.000750808
GATA3	GATA3	0.825058	0.00075063
SEMA4D	SEMA4D	0.824994	0.00075058
TACC2	TACC2	0.824954	0.000750548
ANKRD20A9P	ANKRD20A9P	0.824416	0.000750098
TET3	TET3	0.824393	0.000750078
LYPD3	LYPD3	0.823636	0.000749375
SRGAP2	SRGAP2	0.823381	0.000749121
TM7SF2	TM7SF2	0.823289	0.000749027
ULK3	ULK3	0.823156	0.000748889
ARHGEF26-AS1	ARHGEF26-AS1	0.823138	0.00074887
C1orf68	C1orf68	0.822832	0.000748542
LIPH	LIPH	0.822392	0.000748048
RPS15AP10	RPS15AP10	0.822219	0.000747846
r_AluSz	r_AluSz	0.82219	0.000747812
ZBTB16	ZBTB16	0.821889	0.00074745
HECA	HECA	0.821034	0.000746347
PROS1	PROS1	0.820855	0.000746103
PTGER3	PTGER3	0.820808	0.000746039
RHOT1	RHOT1	0.820508	0.000745617
HNRNPU-AS1	HNRNPU-AS1	0.820028	0.000744915
GLTP	GLTP	0.81997	0.000744829
NBPF14	NBPF14	0.819889	0.000744706
MPP7	MPP7	0.81975	0.000744494
FGFR3	FGFR3	0.819744	0.000744485
r_L1PA8	r_L1PA8	0.819577	0.000744225
EPS8L1	EPS8L1	0.819519	0.000744134
CFD	CFD	0.818843	0.000743036
SLURP1	SLURP1	0.818715	0.000742822
UBL3	UBL3	0.81871	0.000742812
r_AluJr4	r_AluJr4	0.818663	0.000742733
SPINK5	SPINK5	0.818542	0.000742525
ELMOD1	ELMOD1	0.818501	0.000742456
RALGAPA2	RALGAPA2	0.816917	0.000739529
LPP	LPP	0.816755	0.000739208
ARHGEF10L	ARHGEF10L	0.816484	0.000738659
MYCBP2	MYCBP2	0.816264	0.000738208
C12orf51	C12orf51	0.816125	0.000737919
SORT1	SORT1	0.81594	0.000737529
KLK7	KLK7	0.815877	0.000737393
ACSL1	ACSL1	0.815639	0.000736883
ANK3	ANK3	0.815426	0.000736415
MEF2A	MEF2A	0.815339	0.000736223
r_L1PA12	r_L1PA12	0.815206	0.000735926
FAM102A	FAM102A	0.815027	0.000735522
HSP90AB2P	HSP90AB2P	0.814946	0.000735338
DUOX1	DUOX1	0.814813	0.000735033
EPHX3	EPHX3	0.814321	0.000733881
GRHL1	GRHL1	0.814067	0.000733269
REXO1L1_loc2	REXO1L1	0.813772	0.000732547
LGALS7B	LGALS7B	0.813506	0.000731883
r_LTR12C	r_LTR12C	0.813263	0.000731267
HERC2P4	HERC2P4	0.813084	0.000730806
RAB3D	RAB3D	0.813084	0.000730806
ATP2B4	ATP2B4	0.812974	0.000730521
LOC285103	LOC285103	0.812968	0.000730506
KRT23	KRT23	0.812905	0.00073034
EEF2K	EEF2K	0.812292	0.000728705
CD74	CD74	0.812049	0.00072804
r_L1PA3	r_L1PA3	0.811777	0.000727284
APCDD1	APCDD1	0.811396	0.000726201
LOC100131257	LOC100131257	0.811211	0.000725667
TGM5	TGM5	0.811112	0.000725381
SHISA9	SHISA9	0.809441	0.000720263
PALMD	PALMD	0.809095	0.00071914
PLA2G4F	PLA2G4F	0.808545	0.000717318
LOC440970	LOC440970	0.808239	0.000716278
INO80D	INO80D	0.80747	0.000713595
LGALSL	LGALSL	0.807117	0.000712329
r_AluSg	r_AluSg	0.807002	0.000711909
COL6A2	COL6A2	0.806678	0.00071072
AKAP13	AKAP13	0.80666	0.000710656
RXRA	RXRA	0.805949	0.000707975
PDZD2	PDZD2	0.805475	0.000706137
FOXQ1	FOXQ1	0.80536	0.000705682
KLF3	KLF3	0.805354	0.000705659
CFH	CFH	0.805244	0.000705224
ITM2B	ITM2B	0.805169	0.000704926
r_L1PA8A	r_L1PA8A	0.805036	0.000704395
OVOL1	OVOL1	0.804174	0.000700876
PLLP	PLLP	0.803885	0.000699664
PSAPL1	PSAPL1	0.803683	0.000698806
RARG	RARG	0.803585	0.000698387
C15orf48	C15orf48	0.803562	0.000698288
r_AluSp	r_AluSp	0.803348	0.000697367
GAS1	GAS1	0.803093	0.000696262
TMEM212	TMEM212	0.803012	0.000695907
DEGS2	DEGS2	0.802943	0.000695602
r_L1PA5	r_L1PA5	0.80266	0.000694348
C2orf54	C2orf54	0.802365	0.000693026
ENTPD1	ENTPD1	0.802185	0.000692215
SPPL3	SPPL3	0.801943	0.000691105
KIF13B	KIF13B	0.801908	0.000690945
PTPN3	PTPN3	0.801891	0.000690866
r_L1PA16	r_L1PA16	0.801492	0.000689013
GLTSCR2	GLTSCR2	0.801469	0.000688905
KLF4	KLF4	0.801364	0.000688416
DGAT2	DGAT2	0.801312	0.000688171
VPS13D	VPS13D	0.801231	0.000687789
BPIFC	BPIFC	0.801203	0.000687652
r_SVA_D	r_SVA_D	0.800682	0.000685159
HDHD3	HDHD3	0.800185	0.000682726
COL6A1	COL6A1	0.799948	0.000681549
TIAM1	TIAM1	0.799711	0.000680361
HLA-DRB6_loc2	HLA-DRB6	0.799537	0.000679484
GAS7	GAS7	0.799445	0.000679014
r_L1P1	r_L1P1	0.799445	0.000679014
PDGFRB	PDGFRB	0.799196	0.000677741
SNTB1	SNTB1	0.798873	0.000676065
TNXA_loc6	TNXA	0.79819	0.000672463
r_AluSq	r_AluSq	0.797919	0.000671001
BMS1P5_loc1	BMS1P5	0.797259	0.000667392
r_AluSx3	r_AluSx3	0.797219	0.000667167
SCIN	SCIN	0.796837	0.000665032
THEM5	THEM5	0.796525	0.000663262
NFKBIA	NFKBIA	0.796277	0.000661837
MYO9A	MYO9A	0.796097	0.000660802
CD84	CD84	0.795999	0.000660232
ARID1B	ARID1B	0.795889	0.000659591
COBL	COBL	0.795779	0.000658949
ABCC9	ABCC9	0.795103	0.000654933
DIO2	DIO2	0.795016	0.00065441
C17orf109	C17orf109	0.794981	0.000654201
MAFB	MAFB	0.794843	0.000653361
r_MER30	r_MER30	0.794831	0.000653291
BGN	BGN	0.794716	0.000652588
ETV7	ETV7	0.794698	0.000652482
BAG1	BAG1	0.794588	0.00065181
RASSF5	RASSF5	0.794519	0.000651385
ADCK3	ADCK3	0.794455	0.000650994
NFIX	NFIX	0.793819	0.000647035
ATG2B	ATG2B	0.793698	0.00064627
DLX3	DLX3	0.793594	0.00064561
PNRC1	PNRC1	0.793149	0.000642763
CDON	CDON	0.792449	0.000638198
GLCCI1	GLCCI1	0.792183	0.000636433
ARHGEF26	ARHGEF26	0.792096	0.000635854
r_L1PA4	r_L1PA4	0.791617	0.000632619
RAB40C	RAB40C	0.791524	0.00063199
BSPRY	BSPRY	0.791507	0.000631871
ALDH3B2	ALDH3B2	0.791414	0.000631239
HLA-DRB1_loc3	HLA-DRB1	0.791327	0.000630645
r_L1MA1	r_L1MA1	0.791183	0.000629651
BMP7	BMP7	0.790981	0.00062825
IGFBP5	IGFBP5	0.790813	0.000627082
SMPDL3A	SMPDL3A	0.790391	0.000624114
POU2F3	POU2F3	0.790356	0.000623868
MYCL1	MYCL1	0.789847	0.00062023
RASGRP1	RASGRP1	0.789743	0.000619478
SPARCL1	SPARCL1	0.789743	0.000619478
PIK3C2B	PIK3C2B	0.789599	0.00061843
ZNF395	ZNF395	0.789287	0.000616148
CHP2	CHP2	0.788957	0.000613715
LOC284023	LOC284023	0.788847	0.000612898
PYDC1	PYDC1	0.788818	0.000612682
CELSR2	CELSR2	0.788385	0.000609426
LOC90834	LOC90834	0.788356	0.000609207
CREBBP	CREBBP	0.788281	0.000608637
ZCCHC6	ZCCHC6	0.788176	0.000607846
CALCOCO1	CALCOCO1	0.787419	0.00060201
ALOX12B	ALOX12B	0.787101	0.000599518
HMOX1	HMOX1	0.787078	0.000599336
BCL11A	BCL11A	0.78698	0.00059856
CCL19	CCL19	0.786933	0.000598194
ALS2CL	ALS2CL	0.786754	0.00059677
NEAT1	NEAT1	0.786633	0.000595802
MFAP4	MFAP4	0.786627	0.000595755
IFFO2	IFFO2	0.786517	0.000594876
IL20RA	IL20RA	0.786326	0.000593341
EPHX2	EPHX2	0.786286	0.000593014
A2M	A2M	0.785806	0.000589108
FLJ42102	FLJ42102	0.785291	0.000584855
ACSBG1	ACSBG1	0.785095	0.000583213
DLG2	DLG2	0.784921	0.000581755
PDCD4	PDCD4	0.784794	0.000580682
MAP3K8	MAP3K8	0.78465	0.000579457
FOXP2	FOXP2	0.784551	0.000578621
CEBPA	CEBPA	0.784343	0.000576842
LRRC8B	LRRC8B	0.784326	0.000576693
GLIPR1L2	GLIPR1L2	0.784297	0.000576445
MEGF6	MEGF6	0.784291	0.000576396
PTGIS	PTGIS	0.784141	0.000575102
FAM115C	FAM115C	0.784106	0.000574803
AQP1	AQP1	0.784071	0.000574503
SUSD2	SUSD2	0.78391	0.000573101
TPSB2	TPSB2	0.783736	0.000571591
ATP6V1C2	ATP6V1C2	0.783383	0.000568496
PECAM1	PECAM1	0.783291	0.000567679
ATP13A4	ATP13A4	0.783245	0.00056727
NRARP	NRARP	0.78321	0.000566963
WNT16	WNT16	0.783089	0.000565884
NOTCH2	NOTCH2	0.782979	0.000564906
FAM59A	FAM59A	0.782944	0.000564596
VSIG10L	VSIG10L	0.782649	0.00056195
TMEM79	TMEM79	0.782638	0.000561846
ATP2C2	ATP2C2	0.782586	0.000561376
r_AluSz6	r_AluSz6	0.782042	0.00055643
r_MSTA	r_MSTA	0.781886	0.000554995
BLMH	BLMH	0.781701	0.000553286
CHL1	CHL1	0.78166	0.000552911
LOC286437	LOC286437	0.781585	0.000552213
MSMB	MSMB	0.781528	0.000551675
r_MSTB2	r_MSTB2	0.781354	0.000550057
EPPK1	EPPK1	0.781314	0.000549678
MDM4	MDM4	0.781308	0.000549624
PSORS1C2_loc1	PSORS1C2	0.78129	0.000549461
TMEM176B	TMEM176B	0.781094	0.000547614
PPP1R14C	PPP1R14C	0.780857	0.000545372
FGL2	FGL2	0.780712	0.000543998
HDAC5	HDAC5	0.780493	0.000541898
ASAP3	ASAP3	0.77977	0.000534899
CGN	CGN	0.779637	0.000533596
ID2	ID2	0.779481	0.000532059
GPR172B	GPR172B	0.779186	0.000529139
r_AluSq2	r_AluSq2	0.77892	0.000526485
LAMA4	LAMA4	0.778625	0.00052352
CDHR1	CDHR1	0.778498	0.000522233
NTRK2	NTRK2	0.778498	0.000522233
NAB1	NAB1	0.77833	0.00052053
PDE4C	PDE4C	0.778313	0.000520354
SPN	SPN	0.778296	0.000520177
LOC400950	LOC400950	0.778163	0.00051882
HBA1	HBA1	0.778116	0.000518347
ZBTB43	ZBTB43	0.778041	0.000517576
PAIP2B	PAIP2B	0.777978	0.000516923
MED13L	MED13L	0.777723	0.000514299
LOC100128338	LOC100128338	0.777619	0.000513221
ANKH	ANKH	0.777278	0.000509665
SERPINA12	SERPINA12	0.777243	0.000509301
PVRL1	PVRL1	0.776862	0.00050528
CHST6	CHST6	0.776584	0.00050233
DLX5	DLX5	0.776	0.000496051
ALDH3A1	ALDH3A1	0.775798	0.000493852
F13A1	F13A1	0.775682	0.00049259
CHI3L1	CHI3L1	0.775358	0.000489037
ALOXE3	ALOXE3	0.775283	0.000488208
MAST3	MAST3	0.775017	0.000485261
CYP3A5	CYP3A5	0.775012	0.000485197
LOC219347	LOC219347	0.774867	0.000483587
r_MER11A	r_MER11A	0.774763	0.000482423
ANKHD1-EIF4EBP3	ANKHD1-EIF4EBP3	0.774549	0.000480022
C13orf15	C13orf15	0.774277	0.000476953
r_SVA_C	r_SVA_C	0.774196	0.000476035
TMPRSS13	TMPRSS13	0.773948	0.000473202
SFRP2	SFRP2	0.773913	0.000472805
ABCA12	ABCA12	0.773884	0.000472474
HS3ST6	HS3ST6	0.773769	0.000471149
UCKL1-AS1	UCKL1-AS1	0.773763	0.000471082
RUFY3	RUFY3	0.77374	0.000470816
LCE1A	LCE1A	0.773514	0.000468218
MAGI1	MAGI1	0.773381	0.000466678
FGFR2	FGFR2	0.773352	0.000466343
ADCY2	ADCY2	0.773109	0.000463516
LOC100170939	LOC100170939	0.773028	0.00046257
TEF	TEF	0.772936	0.000461486
HERC1	HERC1	0.772676	0.000458424
TET2	TET2	0.772468	0.00045596
RAB27B	RAB27B	0.772288	0.000453828
POU3F1	POU3F1	0.772127	0.000451894
ARHGEF37	ARHGEF37	0.772057	0.000451063
PERP	PERP	0.772005	0.000450439
TEC	TEC	0.771924	0.000449466
HLF	HLF	0.771907	0.000449257
CES4A	CES4A	0.77171	0.000446885
LOC645638	LOC645638	0.771652	0.000446186
LNX1	LNX1	0.77145	0.000443728
CCDC3	CCDC3	0.771323	0.000442177
SLC5A1	SLC5A1	0.771109	0.000439558
DARC	DARC	0.771097	0.000439416
ANGPT2	ANGPT2	0.77104	0.000438706
PRKCB	PRKCB	0.771016	0.000438421
SPON1	SPON1	0.770993	0.000438136
WNT4	WNT4	0.770947	0.000437567
FAM43A	FAM43A	0.770698	0.000434493
RASA4	RASA4	0.770172	0.000427926
CYP4F22	CYP4F22	0.770103	0.000427053
SSFA2	SSFA2	0.770091	0.000426908
ANKRD33B	ANKRD33B	0.770074	0.000426689
CREG1	CREG1	0.769924	0.000424793
IL16	IL16	0.769606	0.000420758
CXADR	CXADR	0.769525	0.000419726
SLC15A1	SLC15A1	0.769502	0.000419431
ULK1	ULK1	0.769398	0.000418101
r_THE1B-int	r_THE1B-int	0.769178	0.000415281
COL3A1	COL3A1	0.768617	0.000408015
INSR	INSR	0.768542	0.000407034
METRNL	METRNL	0.768363	0.000404687
ABCA5	ABCA5	0.768345	0.000404459
DENND4C	DENND4C	0.768178	0.000402253
HLA-DQB1_loc1	HLA-DQB1	0.768114	0.000401415
HOOK3	HOOK3	0.768102	0.000401262
DAPL1	DAPL1	0.768097	0.000401186
SPATA13	SPATA13	0.767929	0.000398967
PTGDS	PTGDS	0.767906	0.00039866
NDRG2	NDRG2	0.767524	0.000393575
GATM	GATM	0.767333	0.000391015
WNK1	WNK1	0.767235	0.000389692
RNASE1	RNASE1	0.766935	0.000385626
COL5A3	COL5A3	0.766865	0.000384684
L2HGDH	L2HGDH	0.766588	0.000380899
r_L1PA2	r_L1PA2	0.766368	0.000377885
UBE2Q2P1	UBE2Q2P1	0.76568	0.000368346
r_LTR5_Hs	r_LTR5_Hs	0.765304	0.000363072
GNRHR2	GNRHR2	0.765217	0.000361848
BHMT2	BHMT2	0.765067	0.000359721
C14orf23	C14orf23	0.76494	0.000357916
SLC16A10	SLC16A10	0.764928	0.000357752
LOC646214	LOC646214	0.764894	0.000357258
MAF	MAF	0.764801	0.000355941
SLC18A2	SLC18A2	0.764784	0.000355693
HBP1	HBP1	0.764628	0.000353463
MAP3K1	MAP3K1	0.764431	0.000350642
LIN7B	LIN7B	0.764339	0.000349311
ETS2	ETS2	0.764339	0.000349311
r_MER11C	r_MER11C	0.764321	0.000349061
ACPP	ACPP	0.764275	0.000348394
MARCH3	MARCH3	0.764258	0.000348143
TNNI2	TNNI2	0.764067	0.000345383
UBOX5	UBOX5	0.764044	0.000345048
COL1A1	COL1A1	0.764009	0.000344544
PRLR	PRLR	0.763864	0.000342442
EFS	EFS	0.763691	0.000339911
KLF9	KLF9	0.763454	0.000336436
LYNX1_loc2	LYNX1	0.763338	0.000334734
CD55	CD55	0.763327	0.000334563
KRT2	KRT2	0.763142	0.00033183
HLA-DRB5	HLA-DRB5	0.763015	0.000329944
LOC613037	LOC613037	0.762882	0.000327967
PTPRC	PTPRC	0.762789	0.000326588
DUOXA1	DUOXA1	0.762743	0.000325897
ITPR2	ITPR2	0.762639	0.000324341
USP54	USP54	0.76202	0.000315015
PER3	PER3	0.761985	0.000314488
C1S	C1S	0.761858	0.000312553
r_AluSx1	r_AluSx1	0.761829	0.000312113
STXBP6	STXBP6	0.761737	0.000310701
LIMCH1	LIMCH1	0.761442	0.000306182
MXI1	MXI1	0.761401	0.00030556
SCNN1A	SCNN1A	0.761228	0.000302886
IKZF2	IKZF2	0.761182	0.000302171
AFTPH	AFTPH	0.761124	0.000301276
ATXN7	ATXN7	0.761124	0.000301276
RPS6KL1	RPS6KL1	0.761118	0.000301187
PCSK2	PCSK2	0.761101	0.000300918
GIMAP7	GIMAP7	0.761095	0.000300828
LOC113230	LOC113230	0.761078	0.00030056
TNNC1	TNNC1	0.760598	0.000293083
LSP1	LSP1	0.760528	0.000291996
SOX21	SOX21	0.760424	0.000290361
CCL14	CCL14	0.760262	0.000287812
LIPM	LIPM	0.759887	0.000281858
FMO5	FMO5	0.759667	0.000278355
LOC100507577	LOC100507577	0.759505	0.000275763
TSC22D3	TSC22D3	0.759447	0.000274835
TNFRSF19	TNFRSF19	0.759441	0.000274743
ZNF471	ZNF471	0.759418	0.000274371
FCGRT	FCGRT	0.75917	0.000270365
HECTD1	HECTD1	0.758933	0.000266526
MAP3K2	MAP3K2	0.758806	0.000264458
GPNMB	GPNMB	0.758424	0.000258219
TNRC6B	TNRC6B	0.758418	0.000258124
LCE1B	LCE1B	0.758372	0.000257365
SMPD3	SMPD3	0.758343	0.000256889
LOC283688	LOC283688	0.758279	0.000255843
HAL	HAL	0.758233	0.000255081
AHNAK	AHNAK	0.757713	0.000246456
DSG1	DSG1	0.757534	0.000243464
H6PD	H6PD	0.757308	0.000239682
MLL5	MLL5	0.757308	0.000239682
NBPF16_loc1	NBPF16	0.757152	0.000237054
r_L1PA15	r_L1PA15	0.757077	0.000235785
NBPF10	NBPF10	0.756996	0.000234417
O3FAR1	O3FAR1	0.756996	0.000234417
r_L1PA13	r_L1PA13	0.756984	0.000234221
CMYA5	CMYA5	0.756926	0.000233242
r_L1M4	r_L1M4	0.756886	0.000232556
SNX21	SNX21	0.756851	0.000231967
LIPN	LIPN	0.756846	0.000231869
BNIPL	BNIPL	0.756788	0.000230887
EPB49	EPB49	0.756123	0.000219508
r_L1PA11	r_L1PA11	0.756053	0.000218311
AZGP1	AZGP1	0.755718	0.000212503
GRHL3	GRHL3	0.755608	0.000210592
CCDC144B	CCDC144B	0.755597	0.00021039
COL6A3	COL6A3	0.755371	0.000206452
MFSD6	MFSD6	0.755175	0.000203004
BSN-AS2	BSN-AS2	0.755163	0.0002028
IL1F10	IL1F10	0.755134	0.000202292
r_AluSx	r_AluSx	0.755134	0.000202292
C17orf69_loc1	C17orf69	0.755128	0.00020219
ADH1B	ADH1B	0.754822	0.000196782
TNFSF14	TNFSF14	0.754781	0.000196065
ELOVL4	ELOVL4	0.754776	0.000195962
AQP9	AQP9	0.754336	0.000188139
FAM74A1	FAM74A1	0.754319	0.000187829
MXRA5	MXRA5	0.754255	0.000186691
FBLN2	FBLN2	0.754099	0.00018389
SULT2A1	SULT2A1	0.753937	0.000180976
CNTNAP3B	CNTNAP3B	0.753856	0.000179515
SCNN1B	SCNN1B	0.753538	0.000173753
FLG2	FLG2	0.753469	0.000172491
PGLYRP4	PGLYRP4	0.753377	0.000170805
CABP4	CABP4	0.753342	0.000170172
ABHD12B	ABHD12B	0.75333	0.000169961
EPN2	EPN2	0.753006	0.000164031
TANC1	TANC1	0.752897	0.00016201
PRODH	PRODH	0.752827	0.000160731
KAT6A	KAT6A	0.752608	0.00015667
SEPT5	SEPT5	0.752596	0.000156456
LOC145663	LOC145663	0.752573	0.000156028
COL1A2	COL1A2	0.752463	0.000153989
SPTSSB	SPTSSB	0.752457	0.000153881
ASTN2	ASTN2	0.752266	0.000150329
HIPK1	HIPK1	0.752105	0.000147305
CTSG	CTSG	0.75192	0.000143836
NFAT5	NFAT5	0.751862	0.000142749
LAMB4	LAMB4	0.751775	0.000141117
SOD3	SOD3	0.75174	0.000140463
IL37	IL37	0.751625	0.000138281
ALDH3A2	ALDH3A2	0.75148	0.000135546
ASH1L	ASH1L	0.751399	0.000134011
C1orf198	C1orf198	0.751353	0.000133132
EPHB3	EPHB3	0.751307	0.000132253
MEGF9	MEGF9	0.751284	0.000131813
HLA-DPB2_loc6	HLA-DPB2	0.751272	0.000131593
r_L1MA2	r_L1MA2	0.75085	0.000123528
MCF2L	MCF2L	0.750382	0.0001145
CITED2	CITED2	0.750121	0.000109448
INMT	INMT	0.750093	0.000108885
IL17RE	IL17RE	0.75004	0.00010787
FRY	FRY	0.749936	0.000105839
ACVR1B	ACVR1B	0.749855	0.000104256
LOC729444	LOC729444	0.749821	0.000103577
BTC	BTC	0.749381	9.49345e-05
CAMK1D	CAMK1D	0.749347	9.4249e-05
PDGFRA	PDGFRA	0.749341	9.41348e-05
KIAA0240	KIAA0240	0.749202	9.13878e-05
LIPK	LIPK	0.749086	8.9093e-05
FAM135A	FAM135A	0.749052	8.84036e-05
RASGEF1B	RASGEF1B	0.749011	8.75986e-05
CSAD	CSAD	0.748861	8.46032e-05
HLA-DMA_loc1	HLA-DMA	0.748711	8.1599e-05
PIK3C2G	PIK3C2G	0.748468	7.67274e-05
DKFZP434L187	DKFZP434L187	0.748433	7.60296e-05
HLA-DQA1	HLA-DQA1	0.748393	7.52149e-05
NIPBL	NIPBL	0.74826	7.25334e-05
POF1B	POF1B	0.748225	7.18328e-05
KLF10	KLF10	0.747745	6.20921e-05
CLIC2	CLIC2	0.747635	5.98495e-05
SORBS1	SORBS1	0.747624	5.96132e-05
OCLN	OCLN	0.747601	5.91404e-05
ALDH5A1	ALDH5A1	0.747525	5.76022e-05
PLD1	PLD1	0.74719	5.07126e-05
LYZ	LYZ	0.747051	4.78486e-05
FLVCR2	FLVCR2	0.746618	3.88497e-05
C10orf103	C10orf103	0.746583	3.81265e-05
LYPD2	LYPD2	0.746548	3.74029e-05
TNFRSF1B	TNFRSF1B	0.746271	3.15966e-05
RAPGEF4	RAPGEF4	0.746045	2.68563e-05
LOC100190938	LOC100190938	0.745941	2.46616e-05
HPGD	HPGD	0.745924	2.42954e-05
MT1X	MT1X	0.745791	2.14838e-05
KCNK7	KCNK7	0.745756	2.07492e-05
CDSN_loc3	CDSN	0.745756	2.07492e-05
ARHGAP40	ARHGAP40	0.745589	1.71917e-05
TBC1D8	TBC1D8	0.745537	1.60854e-05
SPTBN2	SPTBN2	0.745485	1.49779e-05
LYPD6B	LYPD6B	0.745461	1.44854e-05
C5orf41	C5orf41	0.74534	1.1896e-05
CLU	CLU	0.744918	2.84858e-06
GPR115	GPR115	0.744912	2.72414e-06
LOC643406	LOC643406	0.744831	9.80599e-07
LOC100272216	LOC100272216	0.744687	0
APOBEC3A	APOBEC3A	0.744669	0
SYTL1	SYTL1	0.744577	0
MACF1	MACF1	0.744478	0
LSAMP	LSAMP	0.744265	0
RHBG	RHBG	0.744259	0
GP6	GP6	0.744132	0
C14orf132	C14orf132	0.744074	0
CYB561D1	CYB561D1	0.743999	0
CCL22	CCL22	0.743866	0
SULT2B1	SULT2B1	0.743866	0
KY	KY	0.743866	0
HIVEP3	HIVEP3	0.743802	0
FAM57A	FAM57A	0.74371	0
NAIP	NAIP	0.743704	0
HLA-B_loc1	HLA-B	0.743594	0
SEMA4G	SEMA4G	0.743501	0
C1QC	C1QC	0.743172	0
DUSP1	DUSP1	0.743016	0
CBX7	CBX7	0.742958	0
PTPN14	PTPN14	0.742894	0
r_AluSg4	r_AluSg4	0.742819	0
HLA-DRA_loc5	HLA-DRA	0.742675	0
HLA-DQB2_loc5	HLA-DQB2	0.742657	0
PLA2G4E	PLA2G4E	0.742634	0
C11orf80	C11orf80	0.742605	0
LOC100289019	LOC100289019	0.742553	0
KRT15	KRT15	0.742432	0
AKAP9	AKAP9	0.742397	0
ZNF117	ZNF117	0.74238	0
ZBTB44	ZBTB44	0.742374	0
SPRY1	SPRY1	0.742328	0
ARL5A	ARL5A	0.742316	0
IL34	IL34	0.742143	0
ELOVL7	ELOVL7	0.742143	0
WDR26	WDR26	0.742062	0
CAMKK1	CAMKK1	0.74201	0
SLC39A2	SLC39A2	0.742004	0
LOC643650	LOC643650	0.741987	0
FAM110A	FAM110A	0.741842	0
AIF1L	AIF1L	0.741692	0
FAM156A_loc1	FAM156A	0.741547	0
IGFBP3	IGFBP3	0.741397	0
ACBD7	ACBD7	0.741033	0
ISLR	ISLR	0.740796	0
CSNK2A2	CSNK2A2	0.74079	0
SNCG	SNCG	0.74072	0
METTL7A	METTL7A	0.740611	0
VSTM4	VSTM4	0.740535	0
EIF2C4	EIF2C4	0.740391	0
IL22RA1	IL22RA1	0.740379	0
ITIH5	ITIH5	0.740056	0
C7orf65	C7orf65	0.739876	0
OPHN1	OPHN1	0.739726	0
TMPRSS11F	TMPRSS11F	0.739703	0
LOC100233209	LOC100233209	0.739628	0
ARHGAP27_loc4	ARHGAP27	0.739599	0
CHMP4C	CHMP4C	0.739472	0
FCGBP	FCGBP	0.739367	0
PLEKHH1	PLEKHH1	0.738893	0
r_THE1D	r_THE1D	0.738812	0
LCE1D	LCE1D	0.738685	0
SOX5	SOX5	0.738685	0
GPR82	GPR82	0.738656	0
TCEA3	TCEA3	0.738575	0
KIAA1456	KIAA1456	0.738437	0
RHOV	RHOV	0.738431	0
C10orf26	C10orf26	0.738344	0
RHOBTB3	RHOBTB3	0.738223	0
SEPT8	SEPT8	0.737876	0
PTPN21	PTPN21	0.737673	0
ANKRD35	ANKRD35	0.737413	0
SLC46A2	SLC46A2	0.737286	0
MAPT_loc1	MAPT	0.737246	0
TNNT2	TNNT2	0.737147	0
YOD1	YOD1	0.736968	0
PLXNA4	PLXNA4	0.736904	0
GPLD1	GPLD1	0.736899	0
FMOD	FMOD	0.736841	0
ESYT3	ESYT3	0.736835	0
FMN1	FMN1	0.736789	0
LOC646851	LOC646851	0.736673	0
TOM1L2	TOM1L2	0.736656	0
GBP2	GBP2	0.736627	0
HCLS1	HCLS1	0.736482	0
HLA-DMB_loc2	HLA-DMB	0.736263	0
CRABP1	CRABP1	0.73602	0
LCE5A	LCE5A	0.736008	0
ABCA9	ABCA9	0.735875	0
CA12	CA12	0.735818	0
NHEG1	NHEG1	0.735517	0
BBOX1	BBOX1	0.73539	0
SYNGR1	SYNGR1	0.735367	0
r_L1M1	r_L1M1	0.735187	0
MIR210HG	MIR210HG	0.735124	0
SMARCA2	SMARCA2	0.735008	0
DNASE1L2	DNASE1L2	0.734574	0
LOC100128593	LOC100128593	0.734517	0
FCGR2C	FCGR2C	0.734413	0
PHYHIP	PHYHIP	0.734343	0
ASPA	ASPA	0.734176	0
CNFN	CNFN	0.734135	0
WFDC12	WFDC12	0.734008	0
HCST	HCST	0.733915	0
ARHGAP23	ARHGAP23	0.733852	0
PLCXD1_loc1	PLCXD1	0.733794	0
ATP7A	ATP7A	0.733707	0
ATP10B	ATP10B	0.73369	0
ZXDC	ZXDC	0.733678	0
ACER1	ACER1	0.733545	0
ZBTB20	ZBTB20	0.733268	0
PROM2	PROM2	0.733256	0
C1orf162	C1orf162	0.732875	0
LOC100287846	LOC100287846	0.732418	0
CD3G	CD3G	0.732366	0
RUNX3	RUNX3	0.732273	0
LRRC37A4_loc1	LRRC37A4	0.732268	0
NKPD1	NKPD1	0.731938	0
KPRP	KPRP	0.731926	0
KDM5A	KDM5A	0.731851	0
C10orf54	C10orf54	0.731759	0
SPRR2E	SPRR2E	0.731429	0
C12orf77	C12orf77	0.731406	0
LUM	LUM	0.731308	0
UGT8	UGT8	0.731285	0
MANSC1	MANSC1	0.731088	0
r_L1HS	r_L1HS	0.731001	0
FCER1G	FCER1G	0.730851	0
FBLN5	FBLN5	0.730764	0
PLA2G2F	PLA2G2F	0.730718	0
C1QTNF7	C1QTNF7	0.730481	0
CEACAM19	CEACAM19	0.730452	0
PLCXD1_loc2	PLCXD1	0.729799	0
GAL3ST4	GAL3ST4	0.729487	0
RDH12	RDH12	0.729377	0
SPNS2	SPNS2	0.729336	0
TGM3	TGM3	0.729261	0
PGLYRP3	PGLYRP3	0.729024	0
CYP3A4	CYP3A4	0.728984	0
CMAHP	CMAHP	0.728955	0
CA5B	CA5B	0.728822	0
CALML5	CALML5	0.728747	0
TOM1	TOM1	0.728747	0
APPL2	APPL2	0.728706	0
IMPA2	IMPA2	0.728677	0
MARCH1	MARCH1	0.728654	0
PIM1	PIM1	0.728579	0
GK5	GK5	0.728492	0
CRYM-AS1	CRYM-AS1	0.728371	0
LOC441461	LOC441461	0.728336	0
TMEM45A	TMEM45A	0.72822	0
ZNF292	ZNF292	0.728128	0
RASAL1	RASAL1	0.728001	0
PPP2R3A	PPP2R3A	0.727723	0
CPM	CPM	0.727556	0
C14orf182	C14orf182	0.72748	0
ARHGEF12	ARHGEF12	0.727376	0
r_AluSc8	r_AluSc8	0.72733	0
ENPP2	ENPP2	0.727226	0
r_L1MA3	r_L1MA3	0.727203	0
ATG9B	ATG9B	0.726954	0
NBPF16_loc2	NBPF16	0.726937	0
ALDH2	ALDH2	0.726856	0
BREA2	BREA2	0.726833	0
PPP2R2B	PPP2R2B	0.726787	0
MAML3	MAML3	0.726457	0
MRC1_loc1	MRC1	0.726445	0
LCE6A	LCE6A	0.726411	0
NFIB	NFIB	0.726312	0
MUC15	MUC15	0.726151	0
NIPAL1	NIPAL1	0.726139	0
CLDN1	CLDN1	0.725983	0
FABP7	FABP7	0.725914	0
TRAPPC6A	TRAPPC6A	0.725728	0
AR	AR	0.725578	0
TTC9	TTC9	0.725451	0
IL36RN	IL36RN	0.725382	0
r_AluSx4	r_AluSx4	0.725278	0
AGFG2	AGFG2	0.725249	0
IAPP	IAPP	0.725156	0
JHDM1D	JHDM1D	0.725	0
OR10Q1	OR10Q1	0.724734	0
OLFM2	OLFM2	0.724682	0
LOC157273	LOC157273	0.72467	0
LGALS2	LGALS2	0.72459	0
IL11RA	IL11RA	0.724543	0
TMEM213	TMEM213	0.724399	0
r_SVA_E	r_SVA_E	0.724381	0
CYP2E1	CYP2E1	0.7243	0
CD3D	CD3D	0.724295	0
FAAH2	FAAH2	0.724219	0
PBX1	PBX1	0.724162	0
LYPD5	LYPD5	0.723965	0
BTG1	BTG1	0.723705	0
KLK1	KLK1	0.723549	0
LOC100133331_loc1	LOC100133331	0.723497	0
CLCA4	CLCA4	0.723451	0
LCE1F	LCE1F	0.723451	0
CLIP1	CLIP1	0.723422	0
MAML2	MAML2	0.723318	0
HLA-DQA2_loc2	HLA-DQA2	0.723034	0
PDK4	PDK4	0.722907	0
NCOA1	NCOA1	0.722687	0
AIF1_loc5	AIF1	0.722525	0
ELN	ELN	0.722456	0
RALBP1	RALBP1	0.722375	0
RAB42	RAB42	0.722092	0
HCG11	HCG11	0.722034	0
CXCL12	CXCL12	0.721913	0
FAM153C	FAM153C	0.721849	0
SAPCD1_loc6	SAPCD1	0.721797	0
ZNF704	ZNF704	0.721728	0
HSD11B1	HSD11B1	0.721508	0
AMICA1	AMICA1	0.721491	0
PDZK1IP1	PDZK1IP1	0.721201	0
SMPD1	SMPD1	0.721149	0
EMCN	EMCN	0.721016	0
HYAL4	HYAL4	0.720907	0
FBXW4	FBXW4	0.720889	0
CD14	CD14	0.72082	0
PCDH1	PCDH1	0.720802	0
NCCRP1	NCCRP1	0.720727	0
C11orf2	C11orf2	0.720675	0
GUSBP3	GUSBP3	0.720583	0
BOC	BOC	0.720294	0
XKRX	XKRX	0.720247	0
CLDN4	CLDN4	0.719976	0
DNM3OS	DNM3OS	0.719889	0
FOXO3B	FOXO3B	0.719854	0
LOC202781	LOC202781	0.719727	0
PAR-SN	PAR-SN	0.71949	0
HLA-DPB1_loc6	HLA-DPB1	0.719484	0
LOC100287792	LOC100287792	0.719374	0
LY6G6C_loc1	LY6G6C	0.71927	0
C1R	C1R	0.718877	0
PGCP	PGCP	0.718831	0
FADS6	FADS6	0.718698	0
CLEC7A	CLEC7A	0.718617	0
FOLR2	FOLR2	0.718571	0
DPT	DPT	0.718316	0
LOC90784	LOC90784	0.718276	0
CPEB2	CPEB2	0.717623	0
KIT	KIT	0.717472	0
ARAP2	ARAP2	0.717455	0
TSIX	TSIX	0.71731	0
DSC1	DSC1	0.717206	0
TNS1	TNS1	0.717201	0
APOD	APOD	0.716859	0
CSF2RA_loc2	CSF2RA	0.716628	0
DNASE1L3	DNASE1L3	0.716576	0
SLCO3A1	SLCO3A1	0.716553	0
CCL5	CCL5	0.716553	0
SLC7A14	SLC7A14	0.716524	0
DHRS3	DHRS3	0.716374	0
PARD6G	PARD6G	0.716374	0
SYT8	SYT8	0.716356	0
ZC3H6	ZC3H6	0.716102	0
FOXO3	FOXO3	0.715952	0
TLCD2	TLCD2	0.715807	0
NFE2	NFE2	0.715801	0
AXIN2	AXIN2	0.715686	0
ANGPTL1	ANGPTL1	0.715599	0
JAK1	JAK1	0.715478	0
SMA4	SMA4	0.715472	0
UNC93A	UNC93A	0.715212	0
HSPA2	HSPA2	0.71505	0
STXBP5	STXBP5	0.714963	0
LOC100506776	LOC100506776	0.714795	0
LAPTM5	LAPTM5	0.714662	0
CNGA1	CNGA1	0.714639	0
ZEB1	ZEB1	0.714535	0
EIF4EBP2	EIF4EBP2	0.714367	0
FAM46B	FAM46B	0.714287	0
LOC100289341	LOC100289341	0.714078	0
RPS6KA5	RPS6KA5	0.713951	0
TNNC2	TNNC2	0.713668	0
ZKSCAN3	ZKSCAN3	0.713662	0
RNY5	RNY5	0.713616	0
DEFB1	DEFB1	0.713541	0
DDX17	DDX17	0.713396	0
MLLT4	MLLT4	0.713361	0
P2RY13	P2RY13	0.713136	0
APOBEC3D	APOBEC3D	0.712714	0
RMND5A	RMND5A	0.712673	0
CLCN3	CLCN3	0.712593	0
TCF4	TCF4	0.712477	0
IDE	IDE	0.712303	0
WFDC5	WFDC5	0.712263	0
KREMEN1	KREMEN1	0.712061	0
SCUBE2	SCUBE2	0.712049	0
PLXDC2	PLXDC2	0.711985	0
r_Tigger1	r_Tigger1	0.711933	0
PHACTR4	PHACTR4	0.71191	0
ZNF264	ZNF264	0.71191	0
GSTTP2	GSTTP2	0.711737	0
RNF157	RNF157	0.711338	0
HR	HR	0.711303	0
YPEL2	YPEL2	0.711124	0
C1orf106	C1orf106	0.711089	0
CD53	CD53	0.710904	0
KLF11	KLF11	0.710846	0
CYTIP	CYTIP	0.710656	0
r_MER2	r_MER2	0.710482	0
1/2-SBSRNA4	1/2-SBSRNA4	0.710401	0
ZNF493	ZNF493	0.710239	0
GPM6B	GPM6B	0.710187	0
MFAP3L	MFAP3L	0.71017	0
PRINS	PRINS	0.710008	0
SYNRG	SYNRG	0.710008	0
MYLK3	MYLK3	0.709892	0
NMNAT3	NMNAT3	0.709707	0
CYP39A1	CYP39A1	0.709615	0
CRIP1	CRIP1	0.709534	0
PLA2G3	PLA2G3	0.709488	0
HOPX	HOPX	0.709459	0
PUM2	PUM2	0.709436	0
GPR111	GPR111	0.709378	0
PGM5P2	PGM5P2	0.709071	0
EZH1	EZH1	0.70895	0
POU5F1_loc4	POU5F1	0.708811	0
GDPD2	GDPD2	0.708592	0
r_MSTB	r_MSTB	0.70854	0
GSG1	GSG1	0.708528	0
SERPINB12	SERPINB12	0.707967	0
BRWD1	BRWD1	0.707921	0
VWF	VWF	0.707846	0
ANKRD44	ANKRD44	0.70758	0
r_Tigger3a	r_Tigger3a	0.707273	0
C5orf46	C5orf46	0.707123	0
CLIC3	CLIC3	0.707088	0
CD86	CD86	0.70688	0
CSF1R	CSF1R	0.706846	0
CEACAM22P	CEACAM22P	0.706834	0
SEPP1	SEPP1	0.706822	0
NEB	NEB	0.706811	0
KCTD15	KCTD15	0.706562	0
CTSH	CTSH	0.706452	0
RB1CC1	RB1CC1	0.706354	0
CNTNAP3	CNTNAP3	0.706296	0
WNT3	WNT3	0.70629	0
DPYD	DPYD	0.706238	0
CTNNBIP1	CTNNBIP1	0.705961	0
FBXW7	FBXW7	0.705938	0
D4S234E	D4S234E	0.705909	0
LOC100507387	LOC100507387	0.705811	0
FAM13C	FAM13C	0.70566	0
COL14A1	COL14A1	0.705654	0
PPFIBP2	PPFIBP2	0.705614	0
LINC00324	LINC00324	0.705591	0
TSG1	TSG1	0.705469	0
MRC1_loc2	MRC1	0.705325	0
SYNE1	SYNE1	0.705215	0
APPL1	APPL1	0.705204	0
SLC4A5	SLC4A5	0.705123	0
CD4	CD4	0.704995	0
C5orf4	C5orf4	0.704966	0
DNAJB2	DNAJB2	0.704955	0
SLA	SLA	0.704949	0
NCOA2	NCOA2	0.704701	0
CPE	CPE	0.704689	0
CBFA2T2	CBFA2T2	0.704521	0
N4BP2L1	N4BP2L1	0.704278	0
PPARA	PPARA	0.70425	0
ZNF652	ZNF652	0.704232	0
RIC3	RIC3	0.704203	0
NEO1	NEO1	0.704169	0
EPHA4	EPHA4	0.704122	0
CTDSP2	CTDSP2	0.704018	0
RALGDS	RALGDS	0.703903	0
PLXDC1	PLXDC1	0.703718	0
MS4A4A	MS4A4A	0.703689	0
KIAA1244	KIAA1244	0.70366	0
KLC3	KLC3	0.703631	0
CACNB4	CACNB4	0.703602	0
ANP32A-IT1	ANP32A-IT1	0.7034	0
FAM59B	FAM59B	0.703388	0
B3GALT4_loc1	B3GALT4	0.703255	0
C3orf58	C3orf58	0.70318	0
ALDH3B1	ALDH3B1	0.702798	0
TEAD3	TEAD3	0.702712	0
SMAD5-AS1	SMAD5-AS1	0.702561	0
ITGB7	ITGB7	0.702532	0
C1QA	C1QA	0.702307	0
TLE4	TLE4	0.702295	0
LRCH1	LRCH1	0.702238	0
CTSA	CTSA	0.702174	0
CYP4B1	CYP4B1	0.701948	0
STX19	STX19	0.701787	0
SDR9C7	SDR9C7	0.701723	0
ARHGAP31	ARHGAP31	0.701451	0
CLEC4A	CLEC4A	0.701445	0
CD52	CD52	0.701266	0
FAM25A	FAM25A	0.700937	0
MS4A6A	MS4A6A	0.700914	0
IL33	IL33	0.700838	0
ZNF662	ZNF662	0.700763	0
JAK2	JAK2	0.700711	0
TMEM198B	TMEM198B	0.700549	0
r_L1PB2	r_L1PB2	0.700515	0
ARL11	ARL11	0.700075	0
USP2	USP2	0.69996	0
CXCL14	CXCL14	0.699902	0
DEPTOR	DEPTOR	0.699884	0
r_MLT2A2	r_MLT2A2	0.699798	0
BCL2	BCL2	0.699792	0
r_MLT1B	r_MLT1B	0.699457	0
BCAN	BCAN	0.699451	0
ARRB1	ARRB1	0.699399	0
IRX3	IRX3	0.698896	0
FRMD4A	FRMD4A	0.698861	0
FCGR2A	FCGR2A	0.698797	0
MFSD5	MFSD5	0.698763	0
CCDC64	CCDC64	0.698514	0
GMFG	GMFG	0.698479	0
CD207	CD207	0.698381	0
LOC147727	LOC147727	0.6983	0
MS4A2	MS4A2	0.698242	0
LOC253039	LOC253039	0.698127	0
SOSTDC1	SOSTDC1	0.698115	0
OR7D2	OR7D2	0.697953	0
SCCPDH	SCCPDH	0.697826	0
CYP2C18	CYP2C18	0.697774	0
DENND2C	DENND2C	0.697699	0
ANXA9	ANXA9	0.697647	0
SBSN	SBSN	0.697514	0
CXCR2	CXCR2	0.697462	0
LST1_loc7	LST1	0.697312	0
UG0898H09	UG0898H09	0.697312	0
TXNIP	TXNIP	0.697259	0
VAV3	VAV3	0.697155	0
CIRBP	CIRBP	0.697121	0
MATN2	MATN2	0.69697	0
ETFDH	ETFDH	0.696571	0
CST6	CST6	0.696438	0
PTGS1	PTGS1	0.696392	0
RNASE6	RNASE6	0.696097	0
STEAP4	STEAP4	0.695912	0
r_L1PA14	r_L1PA14	0.695808	0
SIGLEC8	SIGLEC8	0.69575	0
LY6D	LY6D	0.695583	0
STS	STS	0.695531	0
PLP1	PLP1	0.695184	0
LOC283553	LOC283553	0.694814	0
BCOR	BCOR	0.694802	0
FRRS1	FRRS1	0.694779	0
PPP1R1B	PPP1R1B	0.69464	0
r_AluSc	r_AluSc	0.69464	0
PLAGL1	PLAGL1	0.694571	0
ADCK2	ADCK2	0.694565	0
PPP2R2C	PPP2R2C	0.694484	0
ATP8A1	ATP8A1	0.694467	0
SATB1	SATB1	0.694299	0
EMP2	EMP2	0.694074	0
C1orf130	C1orf130	0.693582	0
EPHB1	EPHB1	0.693484	0
FAM189A2	FAM189A2	0.693276	0
SESN1	SESN1	0.693264	0
HLA-C_loc7	HLA-C	0.693195	0
LCE2A	LCE2A	0.693126	0
LINC00410	LINC00410	0.693016	0
MIR143HG	MIR143HG	0.69301	0
LCE1C	LCE1C	0.692952	0
TYROBP	TYROBP	0.692871	0
SSPN	SSPN	0.692773	0
RNF39_loc1	RNF39	0.692698	0
LINC00485	LINC00485	0.692646	0
PAPL	PAPL	0.692599	0
KRT78	KRT78	0.692484	0
GFOD2	GFOD2	0.692426	0
RCN3	RCN3	0.692368	0
NFAM1	NFAM1	0.692148	0
ABHD5	ABHD5	0.691946	0
PAK6	PAK6	0.6919	0
KIAA2026	KIAA2026	0.691807	0
PLEKHH2	PLEKHH2	0.69179	0
LPAL2	LPAL2	0.691449	0
FAM106A	FAM106A	0.691443	0
LIFR	LIFR	0.691229	0
TFAP2B	TFAP2B	0.690634	0
r_AluSq10	r_AluSq10	0.69031	0
LOC100288748	LOC100288748	0.690293	0
ADAM33	ADAM33	0.690142	0
LCE2D	LCE2D	0.690136	0
F10	F10	0.689975	0
PER2	PER2	0.689784	0
MPEG1	MPEG1	0.689749	0
CES1	CES1	0.689697	0
SNORD114-3	SNORD114-3	0.689437	0
APOL4	APOL4	0.689437	0
CSF2RA_loc1	CSF2RA	0.689263	0
ARID5B	ARID5B	0.689159	0
NPR3	NPR3	0.688552	0
CPVL	CPVL	0.688298	0
FBXO27	FBXO27	0.688101	0
PRAP1	PRAP1	0.687991	0
PLGLB1_loc1	PLGLB1	0.68798	0
SEC14L5	SEC14L5	0.687645	0
SNORA53	SNORA53	0.687627	0
GSTA3	GSTA3	0.68761	0
C15orf62	C15orf62	0.68746	0
NR1D2	NR1D2	0.687431	0
ARGFX	ARGFX	0.687419	0
KRTDAP	KRTDAP	0.687379	0
ERBB2IP	ERBB2IP	0.687379	0
CD1A	CD1A	0.687373	0
C10orf118	C10orf118	0.687014	0
ANO1	ANO1	0.686974	0
RASA4P	RASA4P	0.686893	0
CEP350	CEP350	0.686719	0
SGPL1	SGPL1	0.686592	0
DUXA	DUXA	0.686558	0
P2RY14	P2RY14	0.686419	0
SLC27A3	SLC27A3	0.686321	0
MAP3K6	MAP3K6	0.686049	0
SETD5	SETD5	0.685991	0
KIAA1468	KIAA1468	0.685465	0
FBXL16	FBXL16	0.685372	0
NDOR1	NDOR1	0.685297	0
CRABP2	CRABP2	0.685257	0
PRRX2	PRRX2	0.685014	0
SPTLC3	SPTLC3	0.684869	0
ELTD1	ELTD1	0.684812	0
CLCN5	CLCN5	0.684528	0
r_HERVE-int	r_HERVE-int	0.684494	0
RASAL2	RASAL2	0.684233	0
TULP4	TULP4	0.684043	0
PPAP2A	PPAP2A	0.683366	0
FNBP1	FNBP1	0.68332	0
LOC283299	LOC283299	0.683302	0
LOC283693	LOC283693	0.683008	0
IGSF6	IGSF6	0.682967	0
ABCA6	ABCA6	0.682811	0
CD2	CD2	0.682562	0
ERBB4	ERBB4	0.682221	0
CLDN16	CLDN16	0.682198	0
TMEM147	TMEM147	0.682123	0
CYP4F12	CYP4F12	0.682059	0
HSPB3	HSPB3	0.682048	0
CD1C	CD1C	0.681695	0
ERBB2	ERBB2	0.681643	0
GLI3	GLI3	0.681435	0
MEF2C	MEF2C	0.681406	0
TYRO3	TYRO3	0.681337	0
ASPRV1	ASPRV1	0.681105	0
PARM1	PARM1	0.68103	0
C9orf139	C9orf139	0.680834	0
NFIA	NFIA	0.680735	0
r_FRAM	r_FRAM	0.680735	0
ADAP2	ADAP2	0.680678	0
ACAD9	ACAD9	0.6804	0
PNPLA7	PNPLA7	0.680186	0
ENDOU	ENDOU	0.680146	0
AZGP1P1	AZGP1P1	0.680042	0
OLFML2A	OLFML2A	0.679984	0
THRB	THRB	0.679648	0
PANK1	PANK1	0.679533	0
UBE2Q2P3_loc2	UBE2Q2P3	0.679388	0
LOC100505495	LOC100505495	0.679273	0
IL1R1	IL1R1	0.67925	0
CPEB4	CPEB4	0.679163	0
ATP8B1	ATP8B1	0.678799	0
ERN2	ERN2	0.678677	0
DNAJA4	DNAJA4	0.678666	0
CDKN2C	CDKN2C	0.678498	0
FXYD6-FXYD2	FXYD6-FXYD2	0.678365	0
HLA-DPA1_loc2	HLA-DPA1	0.677995	0
NEURL1B	NEURL1B	0.677902	0
FBLN1	FBLN1	0.677897	0
PER1	PER1	0.67781	0
LOC729603	LOC729603	0.677636	0
LOC100505576	LOC100505576	0.677596	0
LOC100128573	LOC100128573	0.677556	0
CRIP2	CRIP2	0.677226	0
LOC100506746	LOC100506746	0.677226	0
C8orf44-SGK3	C8orf44-SGK3	0.677209	0
COL21A1	COL21A1	0.676862	0
KAT2B	KAT2B	0.676827	0
r_L1MB5	r_L1MB5	0.676792	0
TSPAN33	TSPAN33	0.676775	0
DCT	DCT	0.676266	0
CST7	CST7	0.676139	0
PLEKHA1	PLEKHA1	0.676006	0
ARG1	ARG1	0.675948	0
MTSS1	MTSS1	0.675682	0
GBP4	GBP4	0.675601	0
CXXC5	CXXC5	0.675445	0
ASMTL-AS1_loc1	ASMTL-AS1	0.675202	0
TMEM130	TMEM130	0.675116	0
HRH4	HRH4	0.674971	0
CDK19	CDK19	0.674734	0
CACNB2	CACNB2	0.67459	0
FOXN1	FOXN1	0.674445	0
SLC40A1	SLC40A1	0.674445	0
MACROD2	MACROD2	0.674376	0
BBS5	BBS5	0.674306	0
REL	REL	0.674162	0
TBL1X	TBL1X	0.673815	0
SLC44A1	SLC44A1	0.673653	0
LOC100302401	LOC100302401	0.673462	0
CTSF	CTSF	0.67337	0
AADAC	AADAC	0.673219	0
LOC646471	LOC646471	0.672878	0
BMP8A	BMP8A	0.672803	0
r_MER1B	r_MER1B	0.672797	0
LY86	LY86	0.672762	0
ACOX1	ACOX1	0.672647	0
MYEOV	MYEOV	0.672618	0
CLEC3B	CLEC3B	0.672618	0
ARID4A	ARID4A	0.672335	0
LRRC2	LRRC2	0.672231	0
CUX1	CUX1	0.671988	0
HTRA4	HTRA4	0.671918	0
TFAP2C	TFAP2C	0.671878	0
RDH13	RDH13	0.671571	0
LOC100505812	LOC100505812	0.671173	0
PTPRS	PTPRS	0.671161	0
C8orf31	C8orf31	0.670988	0
TNXB_loc8	TNXB	0.670855	0
HUNK	HUNK	0.670837	0
LOC284551	LOC284551	0.670727	0
EGLN3	EGLN3	0.670565	0
PELI1	PELI1	0.670334	0
LOC100129716	LOC100129716	0.670051	0
NPHS1	NPHS1	0.669981	0
LOC284950	LOC284950	0.669854	0
RCAN2	RCAN2	0.66964	0
ACADVL	ACADVL	0.669542	0
LFNG	LFNG	0.669363	0
NIPAL4	NIPAL4	0.669247	0
RHD	RHD	0.668582	0
GJA1	GJA1	0.668496	0
MYLIP	MYLIP	0.668334	0
LOC440354_loc2	LOC440354	0.668235	0
ALAD	ALAD	0.668218	0
PCF11	PCF11	0.667964	0
PRDM1	PRDM1	0.667842	0
FAM122C	FAM122C	0.667698	0
REV3L	REV3L	0.667484	0
SLC28A3	SLC28A3	0.667357	0
DNMBP-AS1	DNMBP-AS1	0.667264	0
FCHO1	FCHO1	0.667241	0
RALGAPA1	RALGAPA1	0.667148	0
DNASE1	DNASE1	0.667056	0
TREX1	TREX1	0.667044	0
PLA2G4D	PLA2G4D	0.6669	0
HBB	HBB	0.666738	0
SOS2	SOS2	0.666645	0
DOPEY2	DOPEY2	0.666414	0
PLVAP	PLVAP	0.66631	0
RAPH1	RAPH1	0.666206	0
ZDHHC9	ZDHHC9	0.665905	0
EFNA5	EFNA5	0.665709	0
SPTAN1	SPTAN1	0.665628	0
CXCR4	CXCR4	0.665599	0
SUFU	SUFU	0.665559	0
RORC	RORC	0.665402	0
CDH23	CDH23	0.665188	0
KIF1B	KIF1B	0.665108	0
FAM124A	FAM124A	0.664969	0
P2RX7	P2RX7	0.664576	0
SGCD	SGCD	0.664009	0
DOCK9	DOCK9	0.663986	0
FRMD8P1	FRMD8P1	0.663969	0
LCE2B	LCE2B	0.663888	0
SLAMF6	SLAMF6	0.663853	0
r_MER4-int	r_MER4-int	0.663853	0
GPT	GPT	0.663824	0
LOC400027	LOC400027	0.663656	0
MDN1	MDN1	0.663627	0
LPHN1	LPHN1	0.663523	0
LOC100128288	LOC100128288	0.663518	0
TSHZ2	TSHZ2	0.663234	0
KIFC3	KIFC3	0.663194	0
STX11	STX11	0.662899	0
FCAR	FCAR	0.662876	0
TMIGD2	TMIGD2	0.662835	0
GDPD3	GDPD3	0.662818	0
TUG1	TUG1	0.66265	0
MAP4K3	MAP4K3	0.662512	0
HYMAI	HYMAI	0.662413	0
MMP2	MMP2	0.662327	0
SCAPER	SCAPER	0.662199	0
DBP	DBP	0.661985	0
PHIP	PHIP	0.661754	0
ANKRD36BP1	ANKRD36BP1	0.66165	0
ARL4A	ARL4A	0.661592	0
CNOT6L	CNOT6L	0.661575	0
CLEC12B	CLEC12B	0.661378	0
TPRG1	TPRG1	0.661211	0
MYO5B	MYO5B	0.661164	0
PIKFYVE	PIKFYVE	0.66102	0
KLKP1	KLKP1	0.660956	0
ZNF800	ZNF800	0.660835	0
ZEB2	ZEB2	0.660794	0
DNAJB13	DNAJB13	0.660633	0
VIPR1	VIPR1	0.660291	0
LMOD3	LMOD3	0.66021	0
LRP4	LRP4	0.660118	0
C8orf80	C8orf80	0.66006	0
C18orf1	C18orf1	0.66002	0
DNAJB7	DNAJB7	0.659944	0
ALOX5	ALOX5	0.659904	0
NR1D1	NR1D1	0.659898	0
EEPD1	EEPD1	0.65965	0
MAP1LC3A	MAP1LC3A	0.659627	0
LCE2C	LCE2C	0.659522	0
MLL	MLL	0.659522	0
KCNMB4	KCNMB4	0.659222	0
SIRPB2	SIRPB2	0.65921	0
LDB2	LDB2	0.659147	0
CPA3	CPA3	0.659066	0
PCMTD2	PCMTD2	0.658881	0
MMP28	MMP28	0.65884	0
CTSS	CTSS	0.658511	0
LOC642236	LOC642236	0.65843	0
NGEF	NGEF	0.658326	0
SOX6	SOX6	0.658152	0
GP2	GP2	0.658077	0
CRX	CRX	0.658031	0
CDC42EP4	CDC42EP4	0.657967	0
CXADRP2	CXADRP2	0.657713	0
LOC647979	LOC647979	0.657406	0
GGTA1P	GGTA1P	0.657296	0
KDM3A	KDM3A	0.657146	0
PGAP1	PGAP1	0.657129	0
LOC100507117	LOC100507117	0.657036	0
SEMA5A	SEMA5A	0.65684	0
OR7E91P	OR7E91P	0.656736	0
NPY1R	NPY1R	0.656718	0
F5	F5	0.656707	0
DKK2	DKK2	0.656707	0
CCDC90A	CCDC90A	0.656672	0
PLEKHG1	PLEKHG1	0.656643	0
C14orf105	C14orf105	0.656458	0
SLC24A3	SLC24A3	0.656441	0
YPEL3	YPEL3	0.656435	0
HPGDS	HPGDS	0.656314	0
r_LTR13	r_LTR13	0.656267	0
CLN8	CLN8	0.656082	0
METTL21A	METTL21A	0.656007	0
GREM2	GREM2	0.655718	0
CACNA1H	CACNA1H	0.655695	0
DSTYK	DSTYK	0.655493	0
RRAGD	RRAGD	0.655493	0
GPR183	GPR183	0.655406	0
MASP1	MASP1	0.655094	0
TNFAIP8L3	TNFAIP8L3	0.654868	0
BTAF1	BTAF1	0.654596	0
NLRP12	NLRP12	0.654596	0
HIF3A	HIF3A	0.654544	0
PPIL6	PPIL6	0.654446	0
OGT	OGT	0.654342	0
LOC100216546	LOC100216546	0.654296	0
LOC285954	LOC285954	0.654174	0
KIAA1267_loc1	KIAA1267	0.653868	0
TBX1	TBX1	0.653741	0
OSBPL8	OSBPL8	0.653411	0
PRKCH	PRKCH	0.653411	0
ITSN2	ITSN2	0.653382	0
WDFY3	WDFY3	0.653145	0
VSIG1	VSIG1	0.652937	0
MAT1A	MAT1A	0.652486	0
SYTL2	SYTL2	0.652475	0
CAPN3	CAPN3	0.652434	0
IGFBP4	IGFBP4	0.652399	0
PMP22	PMP22	0.652394	0
ST3GAL6	ST3GAL6	0.652324	0
BIRC6	BIRC6	0.652313	0
ANKRD22	ANKRD22	0.652203	0
KCNK2	KCNK2	0.652191	0
C7orf59	C7orf59	0.652174	0
VSIG8	VSIG8	0.651885	0
AFF3	AFF3	0.651798	0
UBR3	UBR3	0.651706	0
RPL32P3	RPL32P3	0.6517	0
KIAA2018	KIAA2018	0.65144	0
r_AluY	r_AluY	0.651382	0
MNDA	MNDA	0.651376	0
HAVCR2	HAVCR2	0.651341	0
FAM156B_loc1	FAM156B	0.651324	0
CP	CP	0.651231	0
SLC22A23	SLC22A23	0.651174	0
CARD18	CARD18	0.650896	0
MKL2	MKL2	0.650752	0
AKAP5	AKAP5	0.650711	0
C6orf123	C6orf123	0.649549	0
TMEM184A	TMEM184A	0.649295	0
HSD3B7	HSD3B7	0.649185	0
GAB2	GAB2	0.64915	0
MAP3K9	MAP3K9	0.648849	0
KCNJ11	KCNJ11	0.648693	0
CD1E	CD1E	0.648607	0
CLIP4	CLIP4	0.648555	0
ARHGEF19	ARHGEF19	0.648479	0
FCER1A	FCER1A	0.648462	0
SCML4	SCML4	0.648427	0
SCARA5	SCARA5	0.648364	0
AKTIP	AKTIP	0.648271	0
BMS1P1_loc1	BMS1P1	0.648063	0
SIGLEC10	SIGLEC10	0.648028	0
COL15A1	COL15A1	0.647734	0
TMEM134	TMEM134	0.647624	0
MIR147B	MIR147B	0.647502	0
COX4I2	COX4I2	0.647485	0
FES	FES	0.647416	0
SYT15	SYT15	0.64734	0
CCDC30	CCDC30	0.647254	0
RNASE4	RNASE4	0.647155	0
C21orf62	C21orf62	0.647132	0
BPTF	BPTF	0.646994	0
GALNT1	GALNT1	0.646907	0
JAKMIP2	JAKMIP2	0.646866	0
ZNF554	ZNF554	0.646855	0
LCP1	LCP1	0.646849	0
LOC648691	LOC648691	0.646733	0
IRF1	IRF1	0.646733	0
C9orf169	C9orf169	0.646392	0
PELI2	PELI2	0.646329	0
r_L1P4	r_L1P4	0.646092	0
SLC47A1	SLC47A1	0.646063	0
ACPL2	ACPL2	0.645722	0
NOL3	NOL3	0.645542	0
STAT5A	STAT5A	0.645542	0
LOC100131564	LOC100131564	0.645467	0
ATAD2B	ATAD2B	0.645456	0
FLJ37453	FLJ37453	0.645438	0
STMN3	STMN3	0.645398	0
RUNX1T1	RUNX1T1	0.645328	0
FAM172A	FAM172A	0.645253	0
r_THE1C	r_THE1C	0.64497	0
NKTR	NKTR	0.644958	0
ZCCHC16	ZCCHC16	0.644779	0
LILRA5	LILRA5	0.64471	0
LOC494141	LOC494141	0.644635	0
PLEKHM3	PLEKHM3	0.6446	0
FAM83B	FAM83B	0.644369	0
UTRN	UTRN	0.644166	0
DYDC1	DYDC1	0.644143	0
GOLGA8B	GOLGA8B	0.643975	0
CCL13	CCL13	0.643854	0
LTB4R	LTB4R	0.643577	0
LINC00221	LINC00221	0.643577	0
RARRES3	RARRES3	0.643449	0
GLDN	GLDN	0.643438	0
GSDMA	GSDMA	0.643409	0
PARK2	PARK2	0.643299	0
PIK3CB	PIK3CB	0.643224	0
CD34	CD34	0.643016	0
CD36	CD36	0.64268	0
IL2RA	IL2RA	0.642663	0
UBE2Q2P3_loc1	UBE2Q2P3	0.642553	0
GPR34	GPR34	0.642536	0
LOC641298	LOC641298	0.642478	0
BICD2	BICD2	0.642438	0
C6orf124	C6orf124	0.642345	0
ASGR1	ASGR1	0.642068	0
AEBP1	AEBP1	0.641998	0
SLC2A13	SLC2A13	0.641813	0
CYBB	CYBB	0.641351	0
FAM214A	FAM214A	0.640963	0
WIF1	WIF1	0.640917	0
CRCT1	CRCT1	0.640911	0
RND2	RND2	0.640836	0
GNB4	GNB4	0.640611	0
PI16	PI16	0.640593	0
BCL11B	BCL11B	0.640431	0
TLR4	TLR4	0.640397	0
DSCR6	DSCR6	0.640281	0
SH3YL1	SH3YL1	0.639755	0
P2RY1	P2RY1	0.639593	0
CROCCP3	CROCCP3	0.639541	0
PCGF5	PCGF5	0.639443	0
EPM2AIP1	EPM2AIP1	0.639437	0
CLEC5A	CLEC5A	0.638997	0
CD37	CD37	0.638986	0
FPR3	FPR3	0.638928	0
DEGS1	DEGS1	0.63883	0
TMEM191A	TMEM191A	0.638587	0
r_MLT1A0	r_MLT1A0	0.638483	0
LOC283174	LOC283174	0.638466	0
GIMAP4	GIMAP4	0.638454	0
VCAM1	VCAM1	0.638373	0
MBTD1	MBTD1	0.638373	0
FAM117B	FAM117B	0.638275	0
CCRL1	CCRL1	0.638188	0
SLAMF8	SLAMF8	0.638165	0
CABLES1	CABLES1	0.638148	0
LINC00327	LINC00327	0.638003	0
SLC16A7	SLC16A7	0.637882	0
FAM156B_loc2	FAM156B	0.637795	0
PDXDC2P	PDXDC2P	0.637535	0
TRPM1	TRPM1	0.637355	0
SIRT1	SIRT1	0.637009	0
EPHA10	EPHA10	0.636957	0
RABGAP1L	RABGAP1L	0.636818	0
ZC3H12D	ZC3H12D	0.636812	0
AADACL2	AADACL2	0.636777	0
LBH	LBH	0.636644	0
C3orf52	C3orf52	0.63643	0
RASSF4	RASSF4	0.636378	0
FAM18B2	FAM18B2	0.636367	0
ASPN	ASPN	0.636315	0
NIPAL2	NIPAL2	0.636251	0
SLC16A14	SLC16A14	0.63602	0
SUCNR1	SUCNR1	0.635985	0
NLRC5	NLRC5	0.635956	0
LOC150622	LOC150622	0.635939	0
HSD17B13	HSD17B13	0.635806	0
SPINLW1	SPINLW1	0.635627	0
r_(GAAA)n	r_(GAAA)n	0.635552	0
CLDN8	CLDN8	0.635222	0
MACC1	MACC1	0.635187	0
DMXL1	DMXL1	0.635153	0
NKG7	NKG7	0.634933	0
GARNL3	GARNL3	0.634777	0
r_LTR5B	r_LTR5B	0.634592	0
TMC5	TMC5	0.634418	0
KLF8	KLF8	0.634418	0
C1orf54	C1orf54	0.634158	0
r_7SK	r_7SK	0.634158	0
KCNQ1OT1	KCNQ1OT1	0.634077	0
CD209	CD209	0.633967	0
ANTXR1	ANTXR1	0.633806	0
IQGAP2	IQGAP2	0.633707	0
HOOK1	HOOK1	0.633337	0
LOC401109	LOC401109	0.633222	0
TP73	TP73	0.632967	0
ARSF	ARSF	0.632343	0
C6orf25_loc7	C6orf25	0.632152	0
COL8A2	COL8A2	0.631591	0
FLJ35390	FLJ35390	0.631464	0
ECSCR	ECSCR	0.631077	0
LOC100132832	LOC100132832	0.630949	0
TNKS2	TNKS2	0.63055	0
ZNF107	ZNF107	0.630417	0
CCR6	CCR6	0.630198	0
ZNF37BP	ZNF37BP	0.630192	0
CYB561	CYB561	0.630076	0
C1orf96	C1orf96	0.62977	0
APOE	APOE	0.62977	0
CHURC1	CHURC1	0.629302	0
FLJ10038	FLJ10038	0.629105	0
SYNPO2	SYNPO2	0.628827	0
LAMC3	LAMC3	0.628648	0
LOC154761	LOC154761	0.628642	0
SH3GLB2	SH3GLB2	0.628573	0
C14orf43	C14orf43	0.628486	0
BCAS1	BCAS1	0.628457	0
MYL5	MYL5	0.628457	0
KDM4B	KDM4B	0.628423	0
DOCK10	DOCK10	0.628365	0
EDIL3	EDIL3	0.628197	0
GIPC2	GIPC2	0.627931	0
RAB11FIP4	RAB11FIP4	0.627891	0
r_U13	r_U13	0.627683	0
UCP2	UCP2	0.627671	0
LOC100505676	LOC100505676	0.627665	0
PAN3	PAN3	0.627654	0
ECM2	ECM2	0.62759	0
LOC642826_loc1	LOC642826	0.627573	0
TADA2B	TADA2B	0.627498	0
ETV6	ETV6	0.627492	0
FLJ90757	FLJ90757	0.627336	0
LINC00311	LINC00311	0.62729	0
FAM63A	FAM63A	0.627214	0
SGK494	SGK494	0.627087	0
DIP2B	DIP2B	0.62681	0
AHR	AHR	0.626781	0
TPPP	TPPP	0.626654	0
FAT2	FAT2	0.626654	0
CENPT	CENPT	0.626648	0
CGNL1	CGNL1	0.626463	0
P2RX5-TAX1BP3	P2RX5-TAX1BP3	0.626174	0
CAT	CAT	0.626104	0
EGR2	EGR2	0.62596	0
SGSM1	SGSM1	0.625665	0
LRMP	LRMP	0.625642	0
CRIPAK	CRIPAK	0.625173	0
MBNL3	MBNL3	0.625127	0
KIAA0247	KIAA0247	0.624873	0
FBXL20	FBXL20	0.624815	0
C9orf93	C9orf93	0.624775	0
MAPK13	MAPK13	0.624503	0
LOC100133331_loc3	LOC100133331	0.624248	0
TESK2	TESK2	0.624185	0
FMO1	FMO1	0.624023	0
SLC47A2	SLC47A2	0.624011	0
NMU	NMU	0.624011	0
PABPC1P2	PABPC1P2	0.623948	0
LOC100130581	LOC100130581	0.623549	0
r_THE1A	r_THE1A	0.623526	0
r_L1MB2	r_L1MB2	0.622803	0
DUSP2	DUSP2	0.622676	0
PGRMC2	PGRMC2	0.62256	0
PREX2	PREX2	0.622323	0
SLC35E2B	SLC35E2B	0.622248	0
CCL27	CCL27	0.622219	0
MIR3170	MIR3170	0.622092	0
ST8SIA4	ST8SIA4	0.621947	0
NOD2	NOD2	0.621803	0
MBNL1	MBNL1	0.621415	0
AKR1B10	AKR1B10	0.621167	0
LOC100294362	LOC100294362	0.620895	0
KIAA1377	KIAA1377	0.620872	0
FAM65B	FAM65B	0.620797	0
CMA1	CMA1	0.620427	0
OMD	OMD	0.620276	0
FOXJ2	FOXJ2	0.619976	0
IFLTD1	IFLTD1	0.619941	0
CXorf23	CXorf23	0.619721	0
STRN	STRN	0.619536	0
DMKN	DMKN	0.619178	0
CD48	CD48	0.618952	0
PREX1	PREX1	0.618929	0
MLLT6	MLLT6	0.61886	0
FOXRED2	FOXRED2	0.618843	0
PTPRJ	PTPRJ	0.618767	0
FAM107A	FAM107A	0.618571	0
FHDC1	FHDC1	0.618525	0
RPL36A	RPL36A	0.618409	0
IKBKB	IKBKB	0.618374	0
ZFP14	ZFP14	0.617767	0
PRRX1	PRRX1	0.617594	0
DISC2	DISC2	0.617461	0
CIDEB	CIDEB	0.617195	0
NLRP10	NLRP10	0.616946	0
PBRM1	PBRM1	0.616946	0
SIGLEC16	SIGLEC16	0.616929	0
LEPREL4	LEPREL4	0.616721	0
P4HTM	P4HTM	0.616703	0
RGS1	RGS1	0.616605	0
SHE	SHE	0.616541	0
LOC728640	LOC728640	0.61646	0
TMEM38A	TMEM38A	0.616426	0
SEC1	SEC1	0.61609	0
LRRC17	LRRC17	0.615986	0
ZNRF3	ZNRF3	0.615894	0
CDC14A	CDC14A	0.615784	0
SLC6A9	SLC6A9	0.615368	0
LOC100144595	LOC100144595	0.615316	0
SYK	SYK	0.615021	0
KCNJ13	KCNJ13	0.614923	0
TAC1	TAC1	0.61472	0
CLEC4GP1	CLEC4GP1	0.614605	0
KAT6B	KAT6B	0.614581	0
ABHD6	ABHD6	0.614287	0
UBAC1	UBAC1	0.614038	0
PLEK	PLEK	0.613864	0
ADAMTSL3	ADAMTSL3	0.613784	0
ASMTL-AS1_loc2	ASMTL-AS1	0.613627	0
IGSF9B	IGSF9B	0.613471	0
FGB	FGB	0.613414	0
r_(TA)n	r_(TA)n	0.613292	0
SEMA4A	SEMA4A	0.613217	0
JARID2	JARID2	0.613142	0
HOMER2	HOMER2	0.613113	0
ESPN	ESPN	0.613026	0
LOC729609	LOC729609	0.613015	0
r_Tigger2a	r_Tigger2a	0.61298	0
BRDT	BRDT	0.612905	0
ELMO1	ELMO1	0.612893	0
DKFZP686I15217	DKFZP686I15217	0.612789	0
KCNH6	KCNH6	0.612702	0
ITPRIPL2	ITPRIPL2	0.612124	0
POU2F1	POU2F1	0.611951	0
BLNK	BLNK	0.611766	0
SLCO2A1	SLCO2A1	0.611731	0
AGR3	AGR3	0.611454	0
ZDHHC21	ZDHHC21	0.611419	0
MAPRE2	MAPRE2	0.61128	0
PRR14L	PRR14L	0.611112	0
ATL1	ATL1	0.610956	0
TMEM45B	TMEM45B	0.610823	0
AFF1	AFF1	0.610789	0
FCHSD1	FCHSD1	0.610563	0
NFE2L2	NFE2L2	0.610528	0
AGPAT9	AGPAT9	0.610517	0
SPAG1	SPAG1	0.610511	0
r_AluSq4	r_AluSq4	0.610349	0
r_LTR7B	r_LTR7B	0.61032	0
ZMAT1	ZMAT1	0.610297	0
TMEM19	TMEM19	0.610274	0
ADAM28	ADAM28	0.610176	0
LOC100287015	LOC100287015	0.610101	0
LCORL	LCORL	0.609875	0
NRD1	NRD1	0.609719	0
C3orf62	C3orf62	0.609667	0
HCAR2	HCAR2	0.609499	0
FAM126B	FAM126B	0.609482	0
FAM109A	FAM109A	0.609245	0
MFSD4	MFSD4	0.609123	0
CARD14	CARD14	0.609083	0
TRIM66	TRIM66	0.609066	0
AS3MT	AS3MT	0.608962	0
EPB41	EPB41	0.608713	0
r_L1PB4	r_L1PB4	0.608707	0
DIRAS2	DIRAS2	0.608655	0
PMEL	PMEL	0.608418	0
MYOZ3	MYOZ3	0.608262	0
TREX2	TREX2	0.608164	0
JMJD1C	JMJD1C	0.60806	0
XIAP	XIAP	0.607973	0
PTN	PTN	0.607811	0
r_L1MC2	r_L1MC2	0.607695	0
SLC9A4	SLC9A4	0.607464	0
UGT3A2	UGT3A2	0.607412	0
ARID1A	ARID1A	0.607383	0
LRIG1	LRIG1	0.606863	0
HEATR5B	HEATR5B	0.606851	0
WWC3	WWC3	0.606574	0
LOC729987	LOC729987	0.606447	0
COL6A5	COL6A5	0.606337	0
LRP1	LRP1	0.606296	0
PURA	PURA	0.606296	0
PLA2G6	PLA2G6	0.606244	0
LOC100287722	LOC100287722	0.605909	0
NINJ2	NINJ2	0.605851	0
FAM84A	FAM84A	0.605597	0
TNFRSF9	TNFRSF9	0.605585	0
ABR	ABR	0.605348	0
EML1	EML1	0.605284	0
r_L1MB3	r_L1MB3	0.605261	0
DIRAS3	DIRAS3	0.605192	0
TNFAIP8L1	TNFAIP8L1	0.604932	0
C22orf32	C22orf32	0.604914	0
ARRDC4	ARRDC4	0.604903	0
MAP3K4	MAP3K4	0.604828	0
SSBP2	SSBP2	0.604787	0
SMOC2	SMOC2	0.604747	0
ORAI2	ORAI2	0.60462	0
MS4A7	MS4A7	0.604608	0
TCN2	TCN2	0.604608	0
SLC37A2	SLC37A2	0.604568	0
ARL17A_loc1	ARL17A	0.604562	0
RAB25	RAB25	0.604544	0
NT5C3	NT5C3	0.604492	0
PSG7	PSG7	0.604336	0
LOC401321	LOC401321	0.604296	0
FLT1	FLT1	0.603752	0
LOC100506990	LOC100506990	0.603735	0
MOG_loc5	MOG	0.603481	0
LGALS7	LGALS7	0.603394	0
LOC100507501	LOC100507501	0.603348	0
DOCK6	DOCK6	0.603307	0
ZG16B	ZG16B	0.603249	0
EDNRB	EDNRB	0.602983	0
BMS1P4	BMS1P4	0.60292	0
LOC100506023	LOC100506023	0.602816	0
GSTM5	GSTM5	0.602781	0
POSTN	POSTN	0.602717	0
PPP1R13L	PPP1R13L	0.602451	0
IDO1	IDO1	0.602347	0
SEC14L4	SEC14L4	0.602203	0
DENND2D	DENND2D	0.602139	0
AHDC1	AHDC1	0.601867	0
r_(TCTA)n	r_(TCTA)n	0.601856	0
PIK3R1	PIK3R1	0.601804	0
LOC338817	LOC338817	0.60133	0
ANKRD20A8P	ANKRD20A8P	0.601284	0
RHOB	RHOB	0.601104	0
BNC2	BNC2	0.600902	0
HCG26_loc1	HCG26	0.600734	0
LOC100130872	LOC100130872	0.600607	0
GPR12	GPR12	0.600515	0
LOC100128531	LOC100128531	0.600312	0
TRPC6	TRPC6	0.600191	0
DCLK1	DCLK1	0.600139	0
C2CD2L	C2CD2L	0.600087	0
ZNF185	ZNF185	0.599971	0
PCOLCE	PCOLCE	0.599965	0
HLA-DOA_loc1	HLA-DOA	0.599942	0
ACVR2A	ACVR2A	0.599728	0
ROBO2	ROBO2	0.599647	0
FLJ34690	FLJ34690	0.59963	0
AMY2B	AMY2B	0.59952	0
GFRA1	GFRA1	0.599462	0
GP1BB	GP1BB	0.599462	0
ARHGAP15	ARHGAP15	0.59941	0
CCDC142	CCDC142	0.599231	0
PCDH11X	PCDH11X	0.599006	0
LOC100506085	LOC100506085	0.598901	0
CD1B	CD1B	0.59889	0
ZNF431	ZNF431	0.598636	0
LCP2	LCP2	0.598624	0
LOC284276	LOC284276	0.598526	0
CXorf36	CXorf36	0.598398	0
SGMS1	SGMS1	0.598364	0
APOC2	APOC2	0.598231	0
IL2RG	IL2RG	0.597924	0
SLC9A9	SLC9A9	0.597843	0
PRSS27	PRSS27	0.597693	0
N4BP2L2	N4BP2L2	0.597612	0
r_HERVL-int	r_HERVL-int	0.59745	0
STARD5	STARD5	0.597416	0
RASSF2	RASSF2	0.597358	0
GPR124	GPR124	0.597317	0
FLJ30403	FLJ30403	0.597161	0
RUNDC1	RUNDC1	0.597098	0
ECHDC2	ECHDC2	0.596924	0
ZNF862	ZNF862	0.596918	0
PPIEL	PPIEL	0.596889	0
ATG14	ATG14	0.596849	0
FAM70A	FAM70A	0.596809	0
HLA-L_loc1	HLA-L	0.596358	0
HLA-A_loc1	HLA-A	0.596306	0
NFATC3	NFATC3	0.595808	0
ZNF204P	ZNF204P	0.595785	0
CLEC2A	CLEC2A	0.595629	0
TNFRSF18	TNFRSF18	0.595461	0
CYB5A	CYB5A	0.595409	0
FAM63B	FAM63B	0.595386	0
GUCY2C	GUCY2C	0.59519	0
ZNF333	ZNF333	0.595172	0
RERG	RERG	0.595091	0
EP300	EP300	0.594947	0
SNTB2	SNTB2	0.594814	0
EFHC2	EFHC2	0.594791	0
FAM134A	FAM134A	0.594652	0
IGJ	IGJ	0.594635	0
ZNF429	ZNF429	0.594502	0
PRND	PRND	0.594409	0
UBE4B	UBE4B	0.594392	0
IL18BP	IL18BP	0.59423	0
AVIL	AVIL	0.594201	0
r_MLT2A1	r_MLT2A1	0.594045	0
SYNGR2	SYNGR2	0.59401	0
LMO1	LMO1	0.593947	0
ST8SIA1	ST8SIA1	0.593663	0
LOC728558	LOC728558	0.593652	0
LOC100506241	LOC100506241	0.59327	0
MEOX2	MEOX2	0.593189	0
r_Tigger3b	r_Tigger3b	0.593149	0
OR6W1P	OR6W1P	0.593108	0
ZRANB1	ZRANB1	0.593045	0
ZBTB7B	ZBTB7B	0.593016	0
VSIG4	VSIG4	0.592889	0
FBXL13	FBXL13	0.592819	0
DMD	DMD	0.592495	0
PPAP2C	PPAP2C	0.59231	0
LOC100132077	LOC100132077	0.59194	0
r_L1MA7	r_L1MA7	0.591917	0
SZT2	SZT2	0.591894	0
ANKRD30BP2	ANKRD30BP2	0.591744	0
LOC100093631_loc1	LOC100093631	0.591721	0
r_(GGAA)n	r_(GGAA)n	0.591663	0
ABCA10	ABCA10	0.591403	0
HSPA1B_loc1	HSPA1B	0.591391	0
LOC100270804	LOC100270804	0.591206	0
LINC00346	LINC00346	0.591131	0
EVL	EVL	0.590963	0
CAMSAP3	CAMSAP3	0.590703	0
PLK3	PLK3	0.590576	0
LY75	LY75	0.59042	0
SLC16A12	SLC16A12	0.590241	0
EXOC6	EXOC6	0.590194	0
JMY	JMY	0.590165	0
C1QTNF3	C1QTNF3	0.590142	0
WNT2	WNT2	0.58994	0
SH3D19	SH3D19	0.589755	0
ABCG1	ABCG1	0.589512	0
R3HDM2	R3HDM2	0.58946	0
C1orf21	C1orf21	0.589385	0
ALDH8A1	ALDH8A1	0.589385	0
ARHGAP24	ARHGAP24	0.589298	0
NPTX2	NPTX2	0.588963	0
SVEP1	SVEP1	0.588922	0
CTSW	CTSW	0.588651	0
FLJ42627	FLJ42627	0.588627	0
SNRK	SNRK	0.588604	0
C9orf125	C9orf125	0.588494	0
CCDC114	CCDC114	0.588442	0
SLC10A3	SLC10A3	0.588171	0
LOC100507062	LOC100507062	0.588003	0
TBC1D4	TBC1D4	0.58798	0
WIPF2	WIPF2	0.587841	0
ACBD4	ACBD4	0.587795	0
LOC100506649	LOC100506649	0.587783	0
NTM	NTM	0.587679	0
DOPEY1	DOPEY1	0.587633	0
GNAI1	GNAI1	0.587454	0
PDE4DIP	PDE4DIP	0.587425	0
RAB3B	RAB3B	0.587251	0
ZBTB34	ZBTB34	0.587113	0
PXMP4	PXMP4	0.587107	0
PAG1	PAG1	0.586974	0
EPB41L4A	EPB41L4A	0.586899	0
TTC19	TTC19	0.586887	0
C17orf77	C17orf77	0.586789	0
TLE3	TLE3	0.586673	0
RPS10P7	RPS10P7	0.586604	0
ACBD5	ACBD5	0.586546	0
LRRC58	LRRC58	0.586517	0
ATP13A5	ATP13A5	0.586506	0
NYAP2	NYAP2	0.586454	0
MAP3K5	MAP3K5	0.586205	0
CDC42BPG	CDC42BPG	0.586031	0
GATAD1	GATAD1	0.586026	0
ZCCHC11	ZCCHC11	0.585979	0
LOC100506472	LOC100506472	0.585962	0
SEMA6C	SEMA6C	0.585904	0
RPH3AL	RPH3AL	0.585823	0
ACVRL1	ACVRL1	0.585673	0
KDELC2	KDELC2	0.585476	0
HSPA7	HSPA7	0.58543	0
GPC3	GPC3	0.585424	0
CERS6	CERS6	0.58532	0
r_Tigger4b	r_Tigger4b	0.585193	0
SLC6A17	SLC6A17	0.585153	0
r_(CAGG)n	r_(CAGG)n	0.585002	0
r_L1MA4A	r_L1MA4A	0.584973	0
LOC100505696	LOC100505696	0.584956	0
MIR1293	MIR1293	0.584927	0
DAK	DAK	0.584904	0
DCAF16	DCAF16	0.584748	0
ZNF439	ZNF439	0.584713	0
LOC389791	LOC389791	0.584632	0
LOC643623	LOC643623	0.584499	0
S100P	S100P	0.58443	0
ATCAY	ATCAY	0.584031	0
PCSK6	PCSK6	0.584019	0
SPDYE7P	SPDYE7P	0.583915	0
TSC2	TSC2	0.583863	0
EIF4E3	EIF4E3	0.583696	0
r_LTR17	r_LTR17	0.583632	0
ALOX12	ALOX12	0.583609	0
LOC283104	LOC283104	0.58343	0
MAPK3	MAPK3	0.583407	0
GOLGA2	GOLGA2	0.583389	0
LOC100190939	LOC100190939	0.583256	0
EFNA4	EFNA4	0.582956	0
GRIN2A	GRIN2A	0.582932	0
MAP1LC3C	MAP1LC3C	0.582927	0
SP6	SP6	0.582909	0
C20orf166-AS1	C20orf166-AS1	0.582771	0
AIM1L	AIM1L	0.582724	0
CA14	CA14	0.582487	0
NPIPL3	NPIPL3	0.582366	0
LOC401052	LOC401052	0.58232	0
RALGAPB	RALGAPB	0.582291	0
FAM8A1	FAM8A1	0.582123	0
STAR	STAR	0.581932	0
ERG	ERG	0.581828	0
SCAI	SCAI	0.581626	0
PLA2G2D	PLA2G2D	0.581475	0
RARRES1	RARRES1	0.581447	0
PLEKHA5	PLEKHA5	0.581175	0
FLJ45340	FLJ45340	0.581105	0
WNT10A	WNT10A	0.581001	0
FAM83C	FAM83C	0.580892	0
SGPP2	SGPP2	0.58084	0
r_L1MEg	r_L1MEg	0.580759	0
SCNN1D	SCNN1D	0.580712	0
NUMA1	NUMA1	0.580654	0
TMEM236_loc2	TMEM236	0.580626	0
KLF13	KLF13	0.580539	0
LOC202181	LOC202181	0.580452	0
AGAP5	AGAP5	0.580412	0
KAZN	KAZN	0.580157	0
PGAP2	PGAP2	0.579781	0
PKIA	PKIA	0.579781	0
SERINC5	SERINC5	0.579776	0
ALOX5AP	ALOX5AP	0.57933	0
TMEM47	TMEM47	0.579325	0
GALNTL1	GALNTL1	0.579313	0
CYP1A2	CYP1A2	0.579134	0
KIAA1919	KIAA1919	0.579122	0
CCL28	CCL28	0.578556	0
WNT7B	WNT7B	0.578521	0
MAMDC2	MAMDC2	0.578515	0
CACNG8	CACNG8	0.578469	0
KCTD20	KCTD20	0.578457	0
MAGEB10	MAGEB10	0.578423	0
FAM179B	FAM179B	0.578191	0
FIBIN	FIBIN	0.578047	0
KIAA0913	KIAA0913	0.577983	0
SCARNA9	SCARNA9	0.57792	0
XCR1	XCR1	0.57785	0
KCNMB1	KCNMB1	0.577636	0
GPR126	GPR126	0.577423	0
ACAP2	ACAP2	0.577411	0
SIK1	SIK1	0.57729	0
FFAR2	FFAR2	0.57722	0
SLC19A3	SLC19A3	0.57718	0
PLGLB1_loc2	PLGLB1	0.577174	0
STAG1	STAG1	0.576879	0
ABCA8	ABCA8	0.576752	0
EMR4P	EMR4P	0.576503	0
LPHN2	LPHN2	0.576295	0
SPRR2G	SPRR2G	0.57622	0
LOC100289178	LOC100289178	0.576214	0
C20orf11	C20orf11	0.576162	0
LRRC37A2_loc2	LRRC37A2	0.576151	0
ZNF331	ZNF331	0.576151	0
C1QTNF9B-AS1	C1QTNF9B-AS1	0.576041	0
r_THE1C-int	r_THE1C-int	0.576041	0
SECISBP2	SECISBP2	0.576018	0
HMGB3P1	HMGB3P1	0.575833	0
r_L1ME1	r_L1ME1	0.575804	0
USP49	USP49	0.575757	0
TTC39A	TTC39A	0.575642	0
FAM153B	FAM153B	0.57563	0
GPR116	GPR116	0.575515	0
r_LTR12	r_LTR12	0.575364	0
ZCCHC14	ZCCHC14	0.575237	0
r_AluSg7	r_AluSg7	0.575202	0
NWD1	NWD1	0.575191	0
GPCPD1	GPCPD1	0.575179	0
WASF2	WASF2	0.575156	0
MGC14436	MGC14436	0.575104	0
ZMIZ2	ZMIZ2	0.57478	0
STK40	STK40	0.57463	0
CPEB3	CPEB3	0.57463	0
NFIC	NFIC	0.574624	0
NR2C2	NR2C2	0.574624	0
LOC100506710	LOC100506710	0.574572	0
CCL17	CCL17	0.57441	0
SLC24A5	SLC24A5	0.574318	0
SNHG7	SNHG7	0.5743	0
FOSB	FOSB	0.574179	0
SELENBP1	SELENBP1	0.574144	0
ACSL5	ACSL5	0.574127	0
MDFIC	MDFIC	0.574023	0
r_L1PREC2	r_L1PREC2	0.573844	0
ZNF302	ZNF302	0.573728	0
IGFL4	IGFL4	0.573699	0
LAIR1	LAIR1	0.573543	0
[truncated: 1,611 more rows]

## Sheet: PC1 negative correlation
Local Gene ID	Gene Symbol	Score	Local FDR
PRDX3	PRDX3	-0.922074	0.000867648
SEC61G	SEC61G	-0.914015	0.000901298
NDUFB3	NDUFB3	-0.913726	0.000902501
FXC1	FXC1	-0.912772	0.000906468
ATP5J	ATP5J	-0.911425	0.000912064
GNG10	GNG10	-0.911401	0.00091216
TXNDC9	TXNDC9	-0.910858	0.000914415
MRPS23	MRPS23	-0.910239	0.00091698
ENY2	ENY2	-0.909817	0.000918729
PSMB2	PSMB2	-0.909494	0.00092007
S100A2	S100A2	-0.909349	0.000920668
ADK	ADK	-0.908915	0.000922463
SNRPG	SNRPG	-0.907863	0.000926813
B9D1	B9D1	-0.907042	0.000930202
CHCHD1	CHCHD1	-0.905787	0.000935373
RAN	RAN	-0.905215	0.000937728
TPI1	TPI1	-0.905059	0.00093837
EEF1E1-MUTED	EEF1E1-MUTED	-0.904498	0.000940675
LDHB	LDHB	-0.904088	0.000942361
TIMM17A	TIMM17A	-0.903579	0.000944449
MRPL13	MRPL13	-0.903579	0.000944449
SUB1	SUB1	-0.90303	0.0009467
NME1	NME1	-0.902821	0.000947553
DCAF13	DCAF13	-0.901723	0.000952046
SUMO1	SUMO1	-0.901682	0.000952211
SSR3	SSR3	-0.900416	0.000957374
PSMA5	PSMA5	-0.899884	0.000959538
POLR2F	POLR2F	-0.899607	0.000960665
ATP5G3	ATP5G3	-0.899514	0.00096104
SNRPE	SNRPE	-0.899462	0.000961252
HSPE1-MOB4	HSPE1-MOB4	-0.899283	0.000961979
FAM165B	FAM165B	-0.89911	0.000962682
CYCS	CYCS	-0.898774	0.00096404
PHPT1	PHPT1	-0.898427	0.000965444
TXN	TXN	-0.89819	0.000966402
GTF2A2	GTF2A2	-0.898179	0.000966449
BOLA3	BOLA3	-0.897838	0.000967826
TRAPPC4	TRAPPC4	-0.897751	0.000968176
FARSB	FARSB	-0.897734	0.000968245
ECHDC1	ECHDC1	-0.89756	0.000968945
EMG1	EMG1	-0.897179	0.000970481
SOD1	SOD1	-0.897167	0.000970528
PTRH2	PTRH2	-0.897161	0.000970551
SNRPD2	SNRPD2	-0.897074	0.0009709
EIF4E2	EIF4E2	-0.896918	0.000971527
NDUFAF3	NDUFAF3	-0.896895	0.00097162
ATP5J2-PTCD1	ATP5J2-PTCD1	-0.896537	0.00097306
CCT5	CCT5	-0.895901	0.000975607
VBP1	VBP1	-0.895698	0.000976417
POMP	POMP	-0.895594	0.000976832
MED28	MED28	-0.895537	0.000977063
COX7A2	COX7A2	-0.895005	0.000979185
H2AFZ	H2AFZ	-0.894802	0.00097999
NME7	NME7	-0.894577	0.000980887
CCT2	CCT2	-0.89386	0.00098373
BBIP1	BBIP1	-0.8936	0.000984759
MKI67IP	MKI67IP	-0.893022	0.000987041
RPS17_loc1	RPS17	-0.89301	0.000987086
OAT	OAT	-0.892802	0.000987906
EIF3I	EIF3I	-0.892426	0.000989383
C11orf74	C11orf74	-0.892414	0.000989428
PPIB	PPIB	-0.892253	0.000990063
MORF4L2	MORF4L2	-0.89164	0.000992462
PNP	PNP	-0.891611	0.000992575
CALM2	CALM2	-0.891368	0.000993522
ANXA2	ANXA2	-0.891316	0.000993725
RPS10	RPS10	-0.891154	0.000994356
SF3B14	SF3B14	-0.890472	0.000997006
TCEB1	TCEB1	-0.890408	0.000997252
HPRT1	HPRT1	-0.890281	0.000997744
ENO1	ENO1	-0.889547	0.00100058
UQCRB	UQCRB	-0.889506	0.00100073
SPA17	SPA17	-0.889327	0.00100142
SLIRP	SLIRP	-0.88931	0.00100149
PSENEN	PSENEN	-0.889171	0.00100202
TOMM5	TOMM5	-0.88909	0.00100233
NDUFS5	NDUFS5	-0.889026	0.00100258
MRPL33	MRPL33	-0.888876	0.00100315
RPS17L_loc1	RPS17L	-0.888789	0.00100349
SKA2	SKA2	-0.888784	0.00100351
ATP5O	ATP5O	-0.888697	0.00100384
ARL3	ARL3	-0.888656	0.00100399
TCTEX1D2	TCTEX1D2	-0.888506	0.00100457
C6orf115	C6orf115	-0.888269	0.00100547
SNRPC	SNRPC	-0.888153	0.00100591
TXNDC17	TXNDC17	-0.887887	0.00100693
PRDX1	PRDX1	-0.887702	0.00100763
ACAT2	ACAT2	-0.887292	0.00100918
NUTF2	NUTF2	-0.88717	0.00100964
NUDT5	NUDT5	-0.886708	0.00101139
LOC728855_loc1	LOC728855	-0.886575	0.00101189
ALDH7A1	ALDH7A1	-0.886459	0.00101232
SSBP1	SSBP1	-0.886419	0.00101247
PPIL1	PPIL1	-0.886321	0.00101284
RPL26L1	RPL26L1	-0.886292	0.00101295
ANXA2P2	ANXA2P2	-0.885933	0.00101429
PHB	PHB	-0.885523	0.00101582
NPM1	NPM1	-0.885372	0.00101638
EBP	EBP	-0.884372	0.00102008
NDUFA7	NDUFA7	-0.884355	0.00102014
METTL5	METTL5	-0.883586	0.00102296
TIMM8A	TIMM8A	-0.883534	0.00102315
MRPS36	MRPS36	-0.88332	0.00102393
CHCHD7	CHCHD7	-0.883268	0.00102412
MRPL1	MRPL1	-0.883158	0.00102452
NAA20	NAA20	-0.883129	0.00102463
RPL22L1	RPL22L1	-0.883129	0.00102463
OSTC	OSTC	-0.882927	0.00102536
NIP7	NIP7	-0.882568	0.00102666
USMG5	USMG5	-0.88251	0.00102687
MTCH2	MTCH2	-0.882401	0.00102727
PAICS	PAICS	-0.88225	0.00102781
APOBEC3C	APOBEC3C	-0.881973	0.0010288
UBE2V2	UBE2V2	-0.881834	0.0010293
PIGP	PIGP	-0.881759	0.00102957
CCT8	CCT8	-0.881435	0.00103073
MRPS28	MRPS28	-0.881227	0.00103147
ERH	ERH	-0.881192	0.00103159
ESD	ESD	-0.881186	0.00103162
DPY30	DPY30	-0.881071	0.00103203
NDUFB6	NDUFB6	-0.880845	0.00103283
TIMM10	TIMM10	-0.880828	0.00103289
C19orf53	C19orf53	-0.880469	0.00103416
NEDD8-MDP1	NEDD8-MDP1	-0.880412	0.00103436
FDPS	FDPS	-0.87966	0.001037
DYNLT1	DYNLT1	-0.879556	0.00103736
MCTS1	MCTS1	-0.87944	0.00103776
PIGF	PIGF	-0.87929	0.00103829
ZNF195	ZNF195	-0.87914	0.00103881
SSR4	SSR4	-0.879122	0.00103887
OCIAD2	OCIAD2	-0.878654	0.00104049
MYL12B	MYL12B	-0.878625	0.00104059
NDUFA1	NDUFA1	-0.87859	0.00104071
UBE2L3	UBE2L3	-0.878527	0.00104093
APOO	APOO	-0.87822	0.00104198
RPL36AL	RPL36AL	-0.87796	0.00104287
UBE2N	UBE2N	-0.877879	0.00104315
COPB2	COPB2	-0.877717	0.0010437
MYCBP	MYCBP	-0.877556	0.00104425
CETN2	CETN2	-0.877446	0.00104462
NME2	NME2	-0.877347	0.00104496
ROMO1	ROMO1	-0.877301	0.00104511
SNRPD3	SNRPD3	-0.877081	0.00104585
SDHC	SDHC	-0.877	0.00104613
TAF9	TAF9	-0.87696	0.00104626
MRPS14	MRPS14	-0.876735	0.00104702
NDUFB2	NDUFB2	-0.876694	0.00104716
SARNP	SARNP	-0.876567	0.00104759
CBX3	CBX3	-0.876087	0.00104919
MRPL39	MRPL39	-0.876081	0.00104921
STARD4	STARD4	-0.876081	0.00104921
TATDN1	TATDN1	-0.875815	0.00105009
CDC123	CDC123	-0.875474	0.00105122
NDUFAF4	NDUFAF4	-0.87537	0.00105156
ATP5E	ATP5E	-0.875237	0.001052
AK2	AK2	-0.87515	0.00105228
NDUFA12	NDUFA12	-0.875075	0.00105253
TPMT	TPMT	-0.875035	0.00105266
ISG15	ISG15	-0.874971	0.00105287
ANAPC11	ANAPC11	-0.874902	0.0010531
CHCHD8	CHCHD8	-0.87452	0.00105434
VPS29	VPS29	-0.874439	0.0010546
NHP2	NHP2	-0.874248	0.00105522
HMGB3	HMGB3	-0.874075	0.00105578
ACOT13	ACOT13	-0.874017	0.00105597
PARK7	PARK7	-0.873994	0.00105604
PDCD5	PDCD5	-0.873821	0.0010566
RPE	RPE	-0.873583	0.00105736
NHP2L1	NHP2L1	-0.873572	0.0010574
TUBB_loc5	TUBB	-0.873456	0.00105777
SRA1	SRA1	-0.873115	0.00105886
C14orf119	C14orf119	-0.873104	0.00105889
ATP5G1	ATP5G1	-0.873092	0.00105893
MMADHC	MMADHC	-0.873034	0.00105911
BCCIP	BCCIP	-0.872976	0.0010593
SSB	SSB	-0.872953	0.00105937
PSMD14	PSMD14	-0.872815	0.00105981
TIMMDC1	TIMMDC1	-0.872635	0.00106037
COX16	COX16	-0.872485	0.00106085
MRPL47	MRPL47	-0.872462	0.00106092
AASDHPPT	AASDHPPT	-0.872404	0.0010611
HMOX2	HMOX2	-0.872404	0.0010611
DUSP11	DUSP11	-0.871629	0.00106351
IFI27L2	IFI27L2	-0.871514	0.00106387
RPL23A	RPL23A	-0.871467	0.00106401
RDH11	RDH11	-0.871334	0.00106442
HN1	HN1	-0.871334	0.00106442
MED31	MED31	-0.871306	0.00106451
SNRPD1	SNRPD1	-0.871005	0.00106544
PSMB5	PSMB5	-0.870866	0.00106586
NAA38	NAA38	-0.870693	0.00106639
RGS10	RGS10	-0.870617	0.00106662
ECE2_loc1	ECE2	-0.870565	0.00106678
UBL5	UBL5	-0.870479	0.00106704
SHFM1	SHFM1	-0.870456	0.00106711
BUD31	BUD31	-0.870409	0.00106725
SEC61B	SEC61B	-0.870247	0.00106774
CBWD5	CBWD5	-0.870039	0.00106836
DAD1	DAD1	-0.869935	0.00106868
BLVRA	BLVRA	-0.869814	0.00106904
C1D	C1D	-0.869762	0.0010692
TIMM23	TIMM23	-0.869675	0.00106945
IFITM3	IFITM3	-0.869675	0.00106945
PSMA1	PSMA1	-0.869617	0.00106963
MIR3652	MIR3652	-0.869346	0.00107043
TMSB10	TMSB10	-0.86934	0.00107045
BZW1	BZW1	-0.869184	0.00107091
COX6C	COX6C	-0.868906	0.00107173
MT2A	MT2A	-0.868866	0.00107185
MRPL32	MRPL32	-0.868663	0.00107244
DPH5	DPH5	-0.868657	0.00107246
METTL11A	METTL11A	-0.868536	0.00107281
MEMO1	MEMO1	-0.868426	0.00107313
RBX1	RBX1	-0.868345	0.00107337
FDFT1	FDFT1	-0.868212	0.00107375
GNG5	GNG5	-0.868183	0.00107384
SPCS2	SPCS2	-0.868137	0.00107397
EIF2S1	EIF2S1	-0.867854	0.00107479
CAV1	CAV1	-0.867744	0.0010751
C16orf61	C16orf61	-0.867651	0.00107537
MRTO4	MRTO4	-0.867628	0.00107543
ACP1	ACP1	-0.867501	0.0010758
SEP15	SEP15	-0.86749	0.00107583
MRPL22	MRPL22	-0.867455	0.00107593
STMN1	STMN1	-0.867328	0.00107629
GAPDH	GAPDH	-0.867068	0.00107703
MRPS10	MRPS10	-0.866871	0.00107758
CCDC72	CCDC72	-0.866755	0.00107791
MRPL51	MRPL51	-0.866686	0.0010781
LOC728855_loc2	LOC728855	-0.866593	0.00107836
SNRPF	SNRPF	-0.866565	0.00107844
AIMP2	AIMP2	-0.866432	0.00107881
MRPL27	MRPL27	-0.866154	0.00107958
FKBP3	FKBP3	-0.865923	0.00108022
PSMB3	PSMB3	-0.865905	0.00108027
CCDC90B	CCDC90B	-0.865853	0.00108041
SUMO1P3	SUMO1P3	-0.865842	0.00108044
NDUFA13	NDUFA13	-0.865703	0.00108082
DGUOK	DGUOK	-0.865663	0.00108094
PFDN1	PFDN1	-0.865506	0.00108136
ORMDL2	ORMDL2	-0.86542	0.0010816
PTS	PTS	-0.865345	0.0010818
DNAJA1	DNAJA1	-0.865293	0.00108194
IAH1	IAH1	-0.865252	0.00108205
LRR1	LRR1	-0.865102	0.00108246
MRPL17	MRPL17	-0.86505	0.0010826
TRIAP1	TRIAP1	-0.864963	0.00108283
RPS17_loc2	RPS17	-0.864917	0.00108296
ACADM	ACADM	-0.864818	0.00108322
ACOT9	ACOT9	-0.864645	0.00108369
UTP6	UTP6	-0.864633	0.00108372
COX6A1	COX6A1	-0.864599	0.00108381
UQCR10	UQCR10	-0.864454	0.00108419
RPS27L	RPS27L	-0.864304	0.00108459
HINT1	HINT1	-0.864287	0.00108464
RPS7	RPS7	-0.864252	0.00108473
MLLT11	MLLT11	-0.863888	0.00108569
GEMIN6	GEMIN6	-0.86387	0.00108573
CACYBP	CACYBP	-0.863847	0.00108579
MKKS	MKKS	-0.863841	0.00108581
C6orf125	C6orf125	-0.863755	0.00108603
C7orf44	C7orf44	-0.863731	0.00108609
VPS25	VPS25	-0.863726	0.00108611
NOP16	NOP16	-0.863691	0.0010862
UFM1	UFM1	-0.8635	0.0010867
UQCRQ	UQCRQ	-0.863442	0.00108684
LSM5	LSM5	-0.863419	0.0010869
PDCD10	PDCD10	-0.863385	0.00108699
MINOS1	MINOS1	-0.863321	0.00108716
ARL1	ARL1	-0.863142	0.00108762
GPX8	GPX8	-0.863084	0.00108777
HMGA2	HMGA2	-0.86298	0.00108803
JKAMP	JKAMP	-0.862974	0.00108805
CCDC58	CCDC58	-0.862801	0.00108849
PSMB1	PSMB1	-0.86261	0.00108897
PDZD11	PDZD11	-0.862575	0.00108906
ADH5	ADH5	-0.862373	0.00108957
PLSCR1	PLSCR1	-0.862269	0.00108983
CLIC1_loc3	CLIC1	-0.862263	0.00108984
DYNC1I2	DYNC1I2	-0.861904	0.00109074
RUVBL1	RUVBL1	-0.861818	0.00109095
RPS17L_loc2	RPS17L	-0.861454	0.00109184
ATP5I	ATP5I	-0.861396	0.00109199
MRPL14	MRPL14	-0.861378	0.00109203
CASP3	CASP3	-0.861297	0.00109222
CCT3	CCT3	-0.861136	0.00109262
ZBTB8OS	ZBTB8OS	-0.861101	0.0010927
TMEM126A	TMEM126A	-0.860922	0.00109313
PLK1S1	PLK1S1	-0.86091	0.00109316
POLR2L	POLR2L	-0.860875	0.00109324
TMEM242	TMEM242	-0.860748	0.00109355
PGM3	PGM3	-0.860644	0.0010938
OST4	OST4	-0.860592	0.00109392
HSPA8	HSPA8	-0.860563	0.00109399
NDUFAF2	NDUFAF2	-0.860459	0.00109423
BAK1	BAK1	-0.860332	0.00109453
VDAC1	VDAC1	-0.860118	0.00109504
PRPS1	PRPS1	-0.860118	0.00109504
HAX1	HAX1	-0.86006	0.00109517
SMS	SMS	-0.859962	0.0010954
MRPS35	MRPS35	-0.859141	0.00109728
ARF4	ARF4	-0.859141	0.00109728
TMEM40	TMEM40	-0.858904	0.00109782
MYL6	MYL6	-0.85884	0.00109796
ZBED2	ZBED2	-0.858811	0.00109802
NDUFA11	NDUFA11	-0.858794	0.00109806
C13orf27	C13orf27	-0.858765	0.00109813
TGDS	TGDS	-0.858626	0.00109843
ANXA5	ANXA5	-0.858603	0.00109848
MNAT1	MNAT1	-0.858511	0.00109869
RPF2	RPF2	-0.858274	0.00109921
UFD1L	UFD1L	-0.858262	0.00109924
CNIH4	CNIH4	-0.858112	0.00109956
ECI2	ECI2	-0.857944	0.00109993
LOC550643	LOC550643	-0.857828	0.00110018
ZCCHC17	ZCCHC17	-0.857742	0.00110036
MRPL42	MRPL42	-0.85773	0.00110039
MDH1	MDH1	-0.85773	0.00110039
C6orf211	C6orf211	-0.857661	0.00110054
MED21	MED21	-0.857609	0.00110065
RPL36A-HNRNPH2	RPL36A-HNRNPH2	-0.857551	0.00110077
COX7B	COX7B	-0.857476	0.00110093
NIT2	NIT2	-0.857453	0.00110098
SKP1	SKP1	-0.857216	0.00110148
NDUFB9	NDUFB9	-0.856522	0.00110291
HNRNPK	HNRNPK	-0.856487	0.00110298
MRPS16	MRPS16	-0.856412	0.00110314
MRPL18	MRPL18	-0.856273	0.00110342
SDHB	SDHB	-0.855834	0.00110429
C15orf63	C15orf63	-0.855816	0.00110433
PSMA2	PSMA2	-0.855735	0.00110449
MOCS2	MOCS2	-0.855678	0.0011046
PSMA3	PSMA3	-0.855313	0.00110531
NSDHL	NSDHL	-0.855198	0.00110553
LSM6	LSM6	-0.854718	0.00110644
PTTG1	PTTG1	-0.854718	0.00110644
ATP5H	ATP5H	-0.854533	0.00110679
CYP27B1	CYP27B1	-0.854406	0.00110703
SELT	SELT	-0.8544	0.00110704
MRPS7	MRPS7	-0.854278	0.00110726
RPS27A	RPS27A	-0.854278	0.00110726
C12orf45	C12orf45	-0.854221	0.00110737
STAMBP	STAMBP	-0.854186	0.00110743
FXYD5	FXYD5	-0.854036	0.0011077
MRPS18A	MRPS18A	-0.853978	0.00110781
C8orf59	C8orf59	-0.853758	0.0011082
TUBB6	TUBB6	-0.853648	0.0011084
SF3A3	SF3A3	-0.853556	0.00110856
HSPD1	HSPD1	-0.853527	0.00110861
LLPH	LLPH	-0.853405	0.00110883
RPL23P8	RPL23P8	-0.853272	0.00110906
NOP10	NOP10	-0.853232	0.00110913
KIAA1586	KIAA1586	-0.853122	0.00110932
ELOVL5	ELOVL5	-0.853006	0.00110952
G3BP1	G3BP1	-0.852509	0.00111036
RANGRF	RANGRF	-0.852342	0.00111064
PCMT1	PCMT1	-0.852203	0.00111086
RPL17	RPL17	-0.852047	0.00111112
NDUFV2	NDUFV2	-0.851989	0.00111121
WDR41	WDR41	-0.851954	0.00111127
SELK	SELK	-0.851804	0.00111151
SLC2A9	SLC2A9	-0.851648	0.00111176
LSM3	LSM3	-0.851607	0.00111182
SLC25A17	SLC25A17	-0.851231	0.00111241
SRP19	SRP19	-0.850885	0.00111293
COPS8	COPS8	-0.850659	0.00111327
ZNF271	ZNF271	-0.850451	0.00111358
PWP1	PWP1	-0.850422	0.00111362
ALG5	ALG5	-0.850399	0.00111365
MORN2	MORN2	-0.850399	0.00111365
BTBD10	BTBD10	-0.850295	0.0011138
SUMO2	SUMO2	-0.85004	0.00111417
MRPL24	MRPL24	-0.849902	0.00111436
COPZ1	COPZ1	-0.849879	0.00111439
LDHA	LDHA	-0.849763	0.00111456
THBS1	THBS1	-0.849757	0.00111456
ABCE1	ABCE1	-0.849751	0.00111457
ARPC1B	ARPC1B	-0.849636	0.00111473
FAM118B	FAM118B	-0.849433	0.00111501
REEP5	REEP5	-0.849422	0.00111502
C1orf201	C1orf201	-0.848988	0.0011156
SEC22B	SEC22B	-0.848688	0.00111599
DYRK4	DYRK4	-0.848636	0.00111605
LOC100505854	LOC100505854	-0.848636	0.00111605
RPL15	RPL15	-0.848248	0.00111654
MPHOSPH6	MPHOSPH6	-0.848115	0.0011167
PSMB6	PSMB6	-0.847855	0.00111701
ATP6V1D	ATP6V1D	-0.847791	0.00111709
NTPCR	NTPCR	-0.847739	0.00111715
IMMT	IMMT	-0.847601	0.00111731
GTPBP4	GTPBP4	-0.847543	0.00111737
COX6B1	COX6B1	-0.847462	0.00111747
ANAPC10	ANAPC10	-0.847312	0.00111764
MRPL36	MRPL36	-0.847173	0.00111779
HDDC2	HDDC2	-0.84704	0.00111794
TBCA	TBCA	-0.846872	0.00111812
BTF3L4	BTF3L4	-0.846543	0.00111847
LYRM4	LYRM4	-0.846375	0.00111864
FGFBP1	FGFBP1	-0.846358	0.00111866
SNRNP27	SNRNP27	-0.846323	0.00111869
NQO1	NQO1	-0.846178	0.00111884
TMEM167A	TMEM167A	-0.846161	0.00111886
PPIH	PPIH	-0.846045	0.00111897
GTF2H5	GTF2H5	-0.846045	0.00111897
AIG1	AIG1	-0.845849	0.00111916
C1orf31	C1orf31	-0.845594	0.0011194
CMC1	CMC1	-0.845594	0.0011194
SAP30BP	SAP30BP	-0.845404	0.00111958
TTC4	TTC4	-0.845323	0.00111965
YWHAE	YWHAE	-0.845317	0.00111965
NOP2	NOP2	-0.845132	0.00111982
RFC4	RFC4	-0.844814	0.00112009
MTIF3	MTIF3	-0.844635	0.00112024
LOC96610	LOC96610	-0.844548	0.00112031
TIMM9	TIMM9	-0.844536	0.00112032
UTP11L	UTP11L	-0.844467	0.00112037
MRPL44	MRPL44	-0.844259	0.00112054
C14orf2	C14orf2	-0.843993	0.00112074
DPM1	DPM1	-0.843698	0.00112095
UQCRBP1	UQCRBP1	-0.843692	0.00112095
FBXO16	FBXO16	-0.843675	0.00112096
WARS	WARS	-0.843663	0.00112097
SERF1B_loc2	SERF1B	-0.843623	0.001121
CCT7	CCT7	-0.843577	0.00112103
LSM1	LSM1	-0.843542	0.00112106
CXCL1	CXCL1	-0.843501	0.00112108
NPM3	NPM3	-0.843316	0.00112121
CHAC2	CHAC2	-0.843282	0.00112123
CFL2	CFL2	-0.843091	0.00112135
LOC100216001	LOC100216001	-0.842836	0.00112151
IFI6	IFI6	-0.842802	0.00112153
ALG8	ALG8	-0.842663	0.00112161
DECR1	DECR1	-0.842623	0.00112163
ARPC3	ARPC3	-0.842449	0.00112173
ZNF544	ZNF544	-0.842258	0.00112183
CISD1	CISD1	-0.842247	0.00112183
TMEM126B	TMEM126B	-0.841802	0.00112205
SNAP23	SNAP23	-0.841698	0.0011221
OLA1	OLA1	-0.841518	0.00112218
TMED10	TMED10	-0.841501	0.00112218
PKM2	PKM2	-0.841414	0.00112222
MIF	MIF	-0.841252	0.00112228
TMEM69	TMEM69	-0.841241	0.00112229
CAPZA1	CAPZA1	-0.841235	0.00112229
HSBP1	HSBP1	-0.841154	0.00112232
CCNH	CCNH	-0.841108	0.00112234
SEPT9	SEPT9	-0.841033	0.00112237
NGFRAP1	NGFRAP1	-0.841033	0.00112237
ATOX1	ATOX1	-0.840917	0.00112241
CKS2	CKS2	-0.8409	0.00112241
TIMM13	TIMM13	-0.840587	0.00112251
SYPL1	SYPL1	-0.840559	0.00112252
SS18L2	SS18L2	-0.840518	0.00112253
RPL36	RPL36	-0.840362	0.00112258
HIGD1A	HIGD1A	-0.840003	0.00112267
SPTSSA	SPTSSA	-0.839853	0.0011227
SERF1B_loc1	SERF1B	-0.839801	0.00112271
EIF3M	EIF3M	-0.839778	0.00112271
SNHG13	SNHG13	-0.839749	0.00112272
AIMP1	AIMP1	-0.839703	0.00112273
CHMP5	CHMP5	-0.839633	0.00112274
NARS	NARS	-0.839616	0.00112274
UBE2T	UBE2T	-0.839541	0.00112275
PGD	PGD	-0.839385	0.00112278
KPNA2	KPNA2	-0.839362	0.00112278
NUPL2	NUPL2	-0.839055	0.00112281
BRIX1	BRIX1	-0.838778	0.00112283
DERL2	DERL2	-0.838743	0.00112283
RHOC	RHOC	-0.83839	0.00112284
FAM200B	FAM200B	-0.83824	0.00112284
AGPAT5	AGPAT5	-0.8382	0.00112284
WNT7A	WNT7A	-0.838003	0.00112283
GLA	GLA	-0.837841	0.00112282
COX8A	COX8A	-0.837697	0.00112281
YIPF5	YIPF5	-0.837673	0.0011228
MYBPHL	MYBPHL	-0.83746	0.00112278
CINP	CINP	-0.837384	0.00112277
RPSAP52	RPSAP52	-0.837101	0.00112272
TCEAL8	TCEAL8	-0.836488	0.00112257
OAZ2	OAZ2	-0.836425	0.00112256
GART	GART	-0.836095	0.00112245
SLC27A6	SLC27A6	-0.836083	0.00112245
UQCRH	UQCRH	-0.835927	0.00112239
C3orf26	C3orf26	-0.835893	0.00112238
POLR2H	POLR2H	-0.835569	0.00112225
MRPL40	MRPL40	-0.835216	0.0011221
GRPEL1	GRPEL1	-0.835164	0.00112207
NUDCD1	NUDCD1	-0.8348	0.00112189
NDUFA3	NDUFA3	-0.834788	0.00112188
PSMD7	PSMD7	-0.834731	0.00112185
C14orf166	C14orf166	-0.834586	0.00112177
SAR1B	SAR1B	-0.834337	0.00112162
UROD	UROD	-0.83432	0.00112161
GHITM	GHITM	-0.834303	0.0011216
MED7	MED7	-0.834303	0.0011216
MRPL35	MRPL35	-0.834291	0.00112159
PRDX4	PRDX4	-0.834245	0.00112156
C16orf87	C16orf87	-0.834228	0.00112155
CCNC	CCNC	-0.83417	0.00112152
SPCS1	SPCS1	-0.834089	0.00112147
LPPR5	LPPR5	-0.833915	0.00112135
PLRG1	PLRG1	-0.833852	0.00112131
IFNK	IFNK	-0.833644	0.00112116
NEFL	NEFL	-0.83336	0.00112095
EXOSC1	EXOSC1	-0.833164	0.0011208
KRTCAP2	KRTCAP2	-0.8331	0.00112075
PROCR	PROCR	-0.833031	0.00112069
ACN9	ACN9	-0.832765	0.00112047
RRAS	RRAS	-0.832742	0.00112045
TMEM14C	TMEM14C	-0.832377	0.00112012
FBXO22	FBXO22	-0.831973	0.00111974
PA2G4	PA2G4	-0.831863	0.00111963
CNDP2	CNDP2	-0.831741	0.0011195
SRP14	SRP14	-0.831684	0.00111944
STOML2	STOML2	-0.831655	0.00111941
DLD	DLD	-0.831637	0.0011194
CCDC104	CCDC104	-0.831435	0.00111918
AMIGO2	AMIGO2	-0.831412	0.00111916
PPHLN1	PPHLN1	-0.8314	0.00111914
TMED9	TMED9	-0.831094	0.0011188
NAE1	NAE1	-0.831088	0.0011188
MIR221	MIR221	-0.831065	0.00111877
CCDC167	CCDC167	-0.830967	0.00111866
ERGIC2	ERGIC2	-0.83092	0.00111861
DNAJC8	DNAJC8	-0.830828	0.0011185
PRMT1	PRMT1	-0.830718	0.00111837
CUTA_loc1	CUTA	-0.83029	0.00111784
SPINT2	SPINT2	-0.830192	0.00111771
OGFOD1	OGFOD1	-0.830036	0.00111751
MRPS33	MRPS33	-0.829891	0.00111732
CCDC127	CCDC127	-0.829874	0.00111729
TIMM17B	TIMM17B	-0.829654	0.001117
MTFR1	MTFR1	-0.829637	0.00111697
CCNB1	CCNB1	-0.829458	0.00111672
PCSK9	PCSK9	-0.829388	0.00111662
CHCHD3	CHCHD3	-0.829186	0.00111633
CAP1	CAP1	-0.829041	0.00111612
NDUFS4	NDUFS4	-0.828585	0.00111542
EIF5B	EIF5B	-0.828515	0.00111531
COPS5	COPS5	-0.828336	0.00111502
C15orf23	C15orf23	-0.827862	0.00111424
ZCCHC10	ZCCHC10	-0.827746	0.00111404
ADSL	ADSL	-0.827665	0.0011139
POLR3K	POLR3K	-0.827428	0.00111349
CGRRF1	CGRRF1	-0.827197	0.00111307
DDOST	DDOST	-0.827191	0.00111306
VMP1	VMP1	-0.827029	0.00111277
C9orf46	C9orf46	-0.827	0.00111271
POP5	POP5	-0.826983	0.00111268
NSA2	NSA2	-0.826948	0.00111262
PGAM1	PGAM1	-0.826867	0.00111247
SFXN4	SFXN4	-0.826798	0.00111233
TAGLN2	TAGLN2	-0.826735	0.00111221
CALR	CALR	-0.826723	0.00111219
UBA52	UBA52	-0.826717	0.00111218
MTX1	MTX1	-0.826544	0.00111185
FAM83A	FAM83A	-0.826399	0.00111157
CLNS1A	CLNS1A	-0.826295	0.00111136
MYL12A	MYL12A	-0.826272	0.00111132
NCBP2	NCBP2	-0.826168	0.00111111
HSP90B3P	HSP90B3P	-0.826127	0.00111103
HSP90B1	HSP90B1	-0.826087	0.00111095
STT3A	STT3A	-0.826023	0.00111082
G0S2	G0S2	-0.825711	0.00111017
BUB3	BUB3	-0.825584	0.00110991
UAP1	UAP1	-0.825567	0.00110987
STRAP	STRAP	-0.825434	0.00110959
VAMP3	VAMP3	-0.825312	0.00110932
CARHSP1	CARHSP1	-0.82515	0.00110897
COPB1	COPB1	-0.825069	0.00110879
ACTL6A	ACTL6A	-0.82504	0.00110873
IDI1	IDI1	-0.824954	0.00110854
SLC7A5	SLC7A5	-0.824792	0.00110817
CCNG1	CCNG1	-0.824618	0.00110778
RPS19	RPS19	-0.824601	0.00110774
HBXIP	HBXIP	-0.824387	0.00110724
PDRG1	PDRG1	-0.824324	0.00110709
ZMPSTE24	ZMPSTE24	-0.824318	0.00110708
XRCC6	XRCC6	-0.824254	0.00110693
COX7C	COX7C	-0.824133	0.00110664
FADS2	FADS2	-0.823994	0.00110631
ATP5F1	ATP5F1	-0.823722	0.00110564
DPCD	DPCD	-0.823711	0.00110561
MRPL50	MRPL50	-0.823664	0.0011055
NMT1	NMT1	-0.823595	0.00110533
POLR1C	POLR1C	-0.823531	0.00110517
CD59	CD59	-0.823451	0.00110496
SHMT2	SHMT2	-0.823329	0.00110466
HMGN4	HMGN4	-0.823323	0.00110464
FAM96A	FAM96A	-0.823289	0.00110455
CKS1B	CKS1B	-0.823265	0.00110449
ATIC	ATIC	-0.823115	0.00110411
IER3IP1	IER3IP1	-0.823017	0.00110385
NSMCE1	NSMCE1	-0.822994	0.00110379
VDAC3	VDAC3	-0.822994	0.00110379
TOM1L1	TOM1L1	-0.822913	0.00110358
PSMD13	PSMD13	-0.822838	0.00110338
NT5E	NT5E	-0.822745	0.00110314
SF3B5	SF3B5	-0.822734	0.00110311
PPIA	PPIA	-0.822601	0.00110275
DUS2L	DUS2L	-0.82245	0.00110234
C1QBP	C1QBP	-0.822427	0.00110228
LOC401397	LOC401397	-0.822381	0.00110216
MX1	MX1	-0.822213	0.00110169
RAP1GDS1	RAP1GDS1	-0.822161	0.00110155
LOC387647	LOC387647	-0.822144	0.0011015
GEMIN7	GEMIN7	-0.822022	0.00110116
PDIA4	PDIA4	-0.822022	0.00110116
MIR3917	MIR3917	-0.821907	0.00110084
WDR75	WDR75	-0.821548	0.00109981
RPA3	RPA3	-0.821537	0.00109978
RARS	RARS	-0.821479	0.00109961
PDIA6	PDIA6	-0.821433	0.00109948
NDUFC1	NDUFC1	-0.821196	0.00109878
MVD	MVD	-0.821173	0.00109871
BET1	BET1	-0.821161	0.00109867
PCNP	PCNP	-0.821028	0.00109828
TMEM208	TMEM208	-0.820988	0.00109815
MYL6B	MYL6B	-0.820918	0.00109795
TOMM6	TOMM6	-0.82086	0.00109777
COPS6	COPS6	-0.82067	0.00109719
PSMA4	PSMA4	-0.820664	0.00109717
N6AMT2	N6AMT2	-0.820565	0.00109687
EDARADD	EDARADD	-0.82056	0.00109685
PTCD2	PTCD2	-0.820444	0.00109649
MT1L	MT1L	-0.820427	0.00109643
YBX1	YBX1	-0.820213	0.00109576
TNFSF9	TNFSF9	-0.820103	0.00109541
NDUFA6	NDUFA6	-0.820045	0.00109523
r_LTR10C	r_LTR10C	-0.82001	0.00109511
SNRPA	SNRPA	-0.819929	0.00109485
NAP1L1	NAP1L1	-0.819843	0.00109457
TMX1	TMX1	-0.819773	0.00109435
ATP6V0E1	ATP6V0E1	-0.819334	0.00109289
WRB	WRB	-0.819317	0.00109283
RNF34	RNF34	-0.819305	0.0010928
C8orf76	C8orf76	-0.819305	0.0010928
WDR12	WDR12	-0.81927	0.00109268
KRTCAP3	KRTCAP3	-0.819016	0.00109182
NDUFV3	NDUFV3	-0.818941	0.00109156
CBWD1	CBWD1	-0.818871	0.00109132
GOLT1B	GOLT1B	-0.818837	0.0010912
ACTR1A	ACTR1A	-0.818686	0.00109068
SNRPB2	SNRPB2	-0.818663	0.0010906
NDUFS8	NDUFS8	-0.818623	0.00109046
SFTA1P	SFTA1P	-0.818605	0.00109039
GSS	GSS	-0.818392	0.00108964
RSL1D1	RSL1D1	-0.818357	0.00108952
TMSB4X	TMSB4X	-0.818316	0.00108937
IFT43	IFT43	-0.818253	0.00108914
CBY1	CBY1	-0.818178	0.00108887
UQCRC1	UQCRC1	-0.818045	0.00108839
MRPL21	MRPL21	-0.817877	0.00108778
NDUFA2	NDUFA2	-0.817877	0.00108778
N6AMT1	N6AMT1	-0.81764	0.00108691
TMED5	TMED5	-0.817628	0.00108687
UMPS	UMPS	-0.817495	0.00108637
PDAP1	PDAP1	-0.817449	0.0010862
COMMD1	COMMD1	-0.81731	0.00108567
SPCS3	SPCS3	-0.817264	0.0010855
ZNRD1_loc2	ZNRD1	-0.817033	0.00108461
MRPS12	MRPS12	-0.816715	0.00108338
CCDC99	CCDC99	-0.816559	0.00108277
GPN1	GPN1	-0.816304	0.00108176
TAF13	TAF13	-0.816299	0.00108173
METTL2A	METTL2A	-0.816293	0.00108171
CETN3	CETN3	-0.816108	0.00108096
DYNLT3	DYNLT3	-0.816021	0.00108061
RPL23AP82	RPL23AP82	-0.815865	0.00107997
CAPG	CAPG	-0.815778	0.00107962
ZCRB1	ZCRB1	-0.815634	0.00107902
GNPNAT1	GNPNAT1	-0.815576	0.00107878
MTFP1	MTFP1	-0.815553	0.00107868
RPS15A	RPS15A	-0.815501	0.00107847
ATG12	ATG12	-0.815489	0.00107842
CNIH	CNIH	-0.815269	0.00107749
S100A10	S100A10	-0.815188	0.00107715
CBWD6	CBWD6	-0.815113	0.00107683
MRPS21	MRPS21	-0.815084	0.00107671
RBM34	RBM34	-0.814842	0.00107566
CTPS	CTPS	-0.814801	0.00107548
SLC27A5	SLC27A5	-0.81472	0.00107513
MGC72080	MGC72080	-0.814645	0.0010748
GTF2H3	GTF2H3	-0.81457	0.00107448
C6orf225	C6orf225	-0.814362	0.00107356
PSMB7	PSMB7	-0.814252	0.00107307
TARS	TARS	-0.814206	0.00107286
ZNF480	ZNF480	-0.81413	0.00107252
RSL24D1	RSL24D1	-0.813905	0.00107151
FUNDC2	FUNDC2	-0.813864	0.00107132
BTF3	BTF3	-0.813703	0.00107058
SCG5	SCG5	-0.813685	0.0010705
PLEK2	PLEK2	-0.813668	0.00107042
PFDN4	PFDN4	-0.813535	0.00106981
TXNRD1	TXNRD1	-0.813529	0.00106978
PRR13	PRR13	-0.813396	0.00106916
SEC14L2	SEC14L2	-0.813338	0.00106889
KCNJ15	KCNJ15	-0.813321	0.00106881
PSME2	PSME2	-0.813281	0.00106862
RBM7	RBM7	-0.813205	0.00106827
CHCHD2	CHCHD2	-0.813182	0.00106816
LAMC2	LAMC2	-0.813032	0.00106745
MRPL20	MRPL20	-0.81298	0.0010672
RG9MTD2	RG9MTD2	-0.812957	0.00106709
KIAA0040	KIAA0040	-0.812795	0.00106632
AP1S1	AP1S1	-0.812731	0.00106601
SEPT2	SEPT2	-0.812645	0.0010656
ATP5SL	ATP5SL	-0.812309	0.00106396
MRPS18C	MRPS18C	-0.812292	0.00106388
CCND2	CCND2	-0.812222	0.00106354
ERCC8	ERCC8	-0.812188	0.00106336
FHL2	FHL2	-0.812142	0.00106314
NOLC1	NOLC1	-0.81209	0.00106288
POLR2G	POLR2G	-0.812078	0.00106282
SQRDL	SQRDL	-0.812043	0.00106265
PLSCR3	PLSCR3	-0.81191	0.00106198
C19orf10	C19orf10	-0.811876	0.00106181
C20orf24	C20orf24	-0.811737	0.00106111
C11orf10	C11orf10	-0.811563	0.00106023
SMN2_loc1	SMN2	-0.811216	0.00105845
COX7A2L	COX7A2L	-0.811193	0.00105833
ERP44	ERP44	-0.81113	0.001058
DIABLO	DIABLO	-0.811107	0.00105788
ANXA2P3	ANXA2P3	-0.810991	0.00105728
RPL38	RPL38	-0.810789	0.00105622
ITGA6	ITGA6	-0.810771	0.00105613
MAPRE1	MAPRE1	-0.810713	0.00105582
NDUFA8	NDUFA8	-0.810465	0.0010545
DCBLD2	DCBLD2	-0.810407	0.00105419
NUCB2	NUCB2	-0.81032	0.00105372
HDAC8	HDAC8	-0.810315	0.00105369
PSMG2	PSMG2	-0.810072	0.00105238
CHURC1-FNTB	CHURC1-FNTB	-0.81006	0.00105231
RPP21_loc5	RPP21	-0.81006	0.00105231
SNORD86	SNORD86	-0.809875	0.0010513
LAMA3	LAMA3	-0.809748	0.0010506
SLC16A1	SLC16A1	-0.80965	0.00105006
MCFD2	MCFD2	-0.809615	0.00104987
ATPIF1	ATPIF1	-0.809413	0.00104874
DSTN	DSTN	-0.809176	0.0010474
CCBL2	CCBL2	-0.808915	0.00104592
CD274	CD274	-0.808811	0.00104532
SNURF	SNURF	-0.808759	0.00104502
SEC13	SEC13	-0.808198	0.00104175
CAPZA2	CAPZA2	-0.807927	0.00104013
PSMD10	PSMD10	-0.807788	0.0010393
IL24	IL24	-0.807626	0.00103833
AMZ2	AMZ2	-0.80747	0.00103738
ZNF146	ZNF146	-0.807458	0.00103731
ANXA1	ANXA1	-0.807354	0.00103667
SAP18	SAP18	-0.807349	0.00103664
AP1M2	AP1M2	-0.807349	0.00103664
ADAMTS6	ADAMTS6	-0.807331	0.00103653
CSE1L	CSE1L	-0.807227	0.00103589
TMCO1	TMCO1	-0.80721	0.00103578
C14orf1	C14orf1	-0.807088	0.00103503
SMN2_loc2	SMN2	-0.807054	0.00103482
PHF5A	PHF5A	-0.807042	0.00103475
NAA10	NAA10	-0.807042	0.00103475
BBS7	BBS7	-0.807031	0.00103468
TRMT11	TRMT11	-0.806903	0.00103389
DPAGT1	DPAGT1	-0.806869	0.00103367
DFNA5	DFNA5	-0.806863	0.00103363
UGP2	UGP2	-0.806528	0.00103152
GSTP1	GSTP1	-0.806383	0.00103061
MIR1181	MIR1181	-0.80625	0.00102976
RPF1	RPF1	-0.806111	0.00102887
r_tRNA-Phe-TTY	r_tRNA-Phe-TTY	-0.805978	0.00102801
MESDC2	MESDC2	-0.805811	0.00102692
HSPA5	HSPA5	-0.805683	0.00102609
CYB5B	CYB5B	-0.805631	0.00102574
TRNT1	TRNT1	-0.805626	0.00102571
YAE1D1	YAE1D1	-0.80551	0.00102494
CHCHD5	CHCHD5	-0.8054	0.00102422
MRPL30	MRPL30	-0.805313	0.00102364
RNF7	RNF7	-0.80529	0.00102349
SRP9	SRP9	-0.804972	0.00102136
HMBS	HMBS	-0.804972	0.00102136
BRK1	BRK1	-0.804943	0.00102116
SRPRB	SRPRB	-0.804886	0.00102077
ILF2	ILF2	-0.804839	0.00102046
FTSJ1	FTSJ1	-0.804816	0.0010203
CNN2	CNN2	-0.80466	0.00101924
RHOA	RHOA	-0.804614	0.00101892
ATP5L	ATP5L	-0.804608	0.00101888
CFL1	CFL1	-0.804562	0.00101857
SNX6	SNX6	-0.804151	0.00101573
ZNF22	ZNF22	-0.804128	0.00101557
FUBP1	FUBP1	-0.804065	0.00101513
SARS	SARS	-0.803943	0.00101428
ACTR6	ACTR6	-0.803943	0.00101428
PLAU	PLAU	-0.803845	0.00101359
BCAP31	BCAP31	-0.803822	0.00101342
TP53I3	TP53I3	-0.803602	0.00101187
LGALS1	LGALS1	-0.803457	0.00101084
NOP56	NOP56	-0.803342	0.00101001
ATP5C1	ATP5C1	-0.803313	0.0010098
OAZ1	OAZ1	-0.803249	0.00100934
PTHLH	PTHLH	-0.80285	0.00100644
TFPI2	TFPI2	-0.802845	0.0010064
RPL11	RPL11	-0.802758	0.00100577
DNTTIP2	DNTTIP2	-0.802631	0.00100483
ANAPC13	ANAPC13	-0.802579	0.00100445
C14orf142	C14orf142	-0.802544	0.00100419
EXOSC8	EXOSC8	-0.802475	0.00100367
ANXA2P1	ANXA2P1	-0.802457	0.00100355
CCDC59	CCDC59	-0.802376	0.00100294
C12orf62	C12orf62	-0.802324	0.00100256
LPXN	LPXN	-0.802191	0.00100156
TWF1	TWF1	-0.802012	0.00100021
PELO	PELO	-0.801966	0.000999861
VRK1	VRK1	-0.801815	0.000998721
DLST	DLST	-0.801642	0.000997397
IFIT1	IFIT1	-0.801509	0.000996376
ACY1	ACY1	-0.801353	0.000995171
PSMC1	PSMC1	-0.801266	0.000994499
GLO1	GLO1	-0.801197	0.00099396
PTPLAD1	PTPLAD1	-0.801122	0.000993374
DNAJC15	DNAJC15	-0.801058	0.000992877
RPL22	RPL22	-0.801029	0.00099265
DCTN6	DCTN6	-0.800752	0.000990466
CTNNAL1	CTNNAL1	-0.800648	0.000989641
RPSA	RPSA	-0.800572	0.000989043
NRSN2	NRSN2	-0.800289	0.000986776
LSM2_loc1	LSM2	-0.800278	0.000986682
ANXA3	ANXA3	-0.799965	0.000984155
G3BP2	G3BP2	-0.799832	0.00098307
CTSL1	CTSL1	-0.799803	0.000982834
RANBP1	RANBP1	-0.799786	0.000982692
GOSR2	GOSR2	-0.79948	0.000980168
TMEM14B	TMEM14B	-0.799422	0.000979689
PSMD9	PSMD9	-0.79941	0.000979593
MRPL48	MRPL48	-0.799318	0.000978823
BOLA2B_loc1	BOLA2B	-0.799295	0.000978631
TRMT112	TRMT112	-0.799185	0.000977713
LAMTOR2	LAMTOR2	-0.799167	0.000977568
TNFRSF6B	TNFRSF6B	-0.799162	0.000977519
SERF2-C15ORF63	SERF2-C15ORF63	-0.799086	0.000976889
C9orf30	C9orf30	-0.799069	0.000976743
SAA1	SAA1	-0.798225	0.000969544
MAD2L1BP	MAD2L1BP	-0.798063	0.000968139
SLC1A5	SLC1A5	-0.798023	0.000967787
GPATCH4	GPATCH4	-0.797994	0.000967535
FH	FH	-0.797577	0.000963877
HAUS1	HAUS1	-0.797543	0.00096357
LYPLA1	LYPLA1	-0.797543	0.00096357
STIP1	STIP1	-0.797502	0.000963211
TOMM22	TOMM22	-0.797491	0.000963108
PAK1IP1	PAK1IP1	-0.797479	0.000963006
POLR2K	POLR2K	-0.797479	0.000963006
IL1B	IL1B	-0.797364	0.000961977
POLR2I	POLR2I	-0.797352	0.000961874
ZNF330	ZNF330	-0.797312	0.000961513
HYOU1	HYOU1	-0.797086	0.000959491
MRPL53	MRPL53	-0.797086	0.000959491
FXR1	FXR1	-0.797074	0.000959387
ACTR2	ACTR2	-0.797034	0.000959022
C11orf73	C11orf73	-0.796953	0.000958291
PSMC4	PSMC4	-0.796953	0.000958291
C18orf21	C18orf21	-0.796947	0.000958239
L3MBTL3	L3MBTL3	-0.796809	0.000956982
MRPS9	MRPS9	-0.79678	0.000956719
CHORDC1	CHORDC1	-0.796577	0.000954872
COX17	COX17	-0.796514	0.000954289
PPA1	PPA1	-0.79641	0.000953333
FUNDC1	FUNDC1	-0.796323	0.000952533
TCEAL4	TCEAL4	-0.796294	0.000952266
NDUFB8	NDUFB8	-0.796173	0.000951141
MCART1	MCART1	-0.796149	0.000950927
EIF1AD	EIF1AD	-0.796126	0.000950712
POLR3G	POLR3G	-0.795895	0.000948554
DRAM1	DRAM1	-0.795866	0.000948283
FKBP2	FKBP2	-0.795768	0.00094736
ZNHIT3	ZNHIT3	-0.795762	0.000947305
PSMA6	PSMA6	-0.795687	0.000946597
DNAJC19	DNAJC19	-0.795554	0.00094534
TMEM14A	TMEM14A	-0.795467	0.000944517
PFN1	PFN1	-0.795432	0.000944188
C19orf70	C19orf70	-0.795404	0.000943912
SNORA18	SNORA18	-0.795317	0.000943085
JPX	JPX	-0.795247	0.000942422
SEC11A	SEC11A	-0.795242	0.000942367
LOC100506233	LOC100506233	-0.795126	0.000941258
PGK1	PGK1	-0.795109	0.000941091
KIAA1609	KIAA1609	-0.794987	0.000939922
MRPL15	MRPL15	-0.794889	0.000938971
NOP58	NOP58	-0.794814	0.000938243
COPS4	COPS4	-0.794814	0.000938243
CDC42	CDC42	-0.794513	0.00093531
DCTPP1	DCTPP1	-0.794369	0.000933889
TPRKB	TPRKB	-0.794357	0.000933775
PDHA1	PDHA1	-0.794265	0.000932863
NEDD4L	NEDD4L	-0.79416	0.000931832
KARS	KARS	-0.794045	0.000930684
FBXL2	FBXL2	-0.794045	0.000930684
ASAH2B	ASAH2B	-0.79401	0.000930338
EIF2B2	EIF2B2	-0.794004	0.000930281
DARS2	DARS2	-0.793923	0.000929473
WDR54	WDR54	-0.793773	0.000927967
GGPS1	GGPS1	-0.793767	0.000927909
MELK	MELK	-0.79349	0.00092511
MAGOHB	MAGOHB	-0.793472	0.000924934
OAS1	OAS1	-0.793363	0.000923819
MTHFD1	MTHFD1	-0.793259	0.000922758
RG9MTD1	RG9MTD1	-0.793207	0.000922227
SNORD80	SNORD80	-0.793068	0.000920805
GPX1	GPX1	-0.792952	0.000919615
UBE2L6	UBE2L6	-0.792946	0.000919556
PFDN2	PFDN2	-0.792917	0.000919257
PINX1	PINX1	-0.792889	0.000918959
PMM1	PMM1	-0.792836	0.000918421
SH2D5	SH2D5	-0.792796	0.000918002
LY6E	LY6E	-0.792744	0.000917463
C20orf30	C20orf30	-0.792646	0.000916442
DDX39A	DDX39A	-0.792524	0.000915176
XRCC5	XRCC5	-0.79249	0.000914813
TFB2M	TFB2M	-0.792426	0.000914147
ACLY	ACLY	-0.792426	0.000914147
PIN4	PIN4	-0.792345	0.000913298
EIF4A1	EIF4A1	-0.79231	0.000912933
MOB4	MOB4	-0.792091	0.000910615
ARTN	ARTN	-0.79201	0.000909757
C12orf73	C12orf73	-0.79201	0.000909757
SDHAF2	SDHAF2	-0.791981	0.00090945
MRPS11	MRPS11	-0.791888	0.000908465
HNRNPC	HNRNPC	-0.791773	0.000907231
SMURF2	SMURF2	-0.791715	0.000906612
GANC	GANC	-0.791686	0.000906302
PSMC6	PSMC6	-0.791674	0.000906178
SFR1	SFR1	-0.791593	0.000905309
HEPHL1	HEPHL1	-0.791553	0.000904873
BOLA2_loc2	BOLA2	-0.791541	0.000904748
MRPS22	MRPS22	-0.791536	0.000904686
FKBP11	FKBP11	-0.791472	0.000904
ALAS1	ALAS1	-0.791443	0.000903688
GTPBP8	GTPBP8	-0.791385	0.000903063
MTAP	MTAP	-0.791322	0.000902374
HSP90AB1	HSP90AB1	-0.791293	0.00090206
EWSR1	EWSR1	-0.791223	0.000901306
LOC440335	LOC440335	-0.791194	0.000900992
S100A13	S100A13	-0.791027	0.000899161
RPL41	RPL41	-0.791027	0.000899161
CSRP2	CSRP2	-0.791021	0.000899098
THOC7	THOC7	-0.790848	0.000897194
PNPT1	PNPT1	-0.790269	0.000890776
CAMTA1	CAMTA1	-0.790223	0.000890257
NDUFA4	NDUFA4	-0.790183	0.000889803
MYH10	MYH10	-0.790021	0.000887981
BCYRN1	BCYRN1	-0.789957	0.000887262
GTF3C6	GTF3C6	-0.789928	0.000886935
BNIP1	BNIP1	-0.789784	0.000885296
KIF2A	KIF2A	-0.789778	0.00088523
C7orf73	C7orf73	-0.78957	0.000882857
YIF1B	YIF1B	-0.789524	0.000882328
IPO5	IPO5	-0.789495	0.000881996
ACTN1	ACTN1	-0.789495	0.000881996
BCAT1	BCAT1	-0.789373	0.000880602
CD151	CD151	-0.789304	0.000879803
HSD17B7P2	HSD17B7P2	-0.789229	0.000878935
SUGT1	SUGT1	-0.789223	0.000878868
PFN2	PFN2	-0.789171	0.000878266
CWC15	CWC15	-0.789096	0.000877395
S100A11	S100A11	-0.789055	0.000876925
ELOF1	ELOF1	-0.788986	0.000876119
BFAR	BFAR	-0.788974	0.000875984
MMP1	MMP1	-0.788963	0.000875849
SUPT3H	SUPT3H	-0.788945	0.000875647
RAB13	RAB13	-0.788847	0.0008745
PLOD2	PLOD2	-0.788772	0.000873621
C4orf43	C4orf43	-0.788766	0.000873553
RBM18	RBM18	-0.788379	0.000868988
PPP1R7	PPP1R7	-0.788367	0.000868851
DPP3	DPP3	-0.788338	0.000868509
CCDC56	CCDC56	-0.788228	0.000867203
EIF4E	EIF4E	-0.788119	0.000865893
WDR66	WDR66	-0.788049	0.000865064
SDCBP	SDCBP	-0.788015	0.000864649
SLC13A3	SLC13A3	-0.787928	0.000863609
ETHE1	ETHE1	-0.787835	0.000862496
YWHAZ	YWHAZ	-0.787725	0.000861171
RPL34	RPL34	-0.787679	0.000860612
CEBPZ	CEBPZ	-0.787598	0.000859632
LSMD1	LSMD1	-0.787575	0.000859351
PMM2	PMM2	-0.787552	0.000859071
C2orf49	C2orf49	-0.787535	0.00085886
SWI5	SWI5	-0.787535	0.00085886
NDUFB1	NDUFB1	-0.787517	0.000858649
C1orf174	C1orf174	-0.787246	0.000855334
C3orf78	C3orf78	-0.787113	0.000853702
POLR1D	POLR1D	-0.787084	0.000853346
FAM204A	FAM204A	-0.786818	0.00085006
LIMA1	LIMA1	-0.786783	0.00084963
LOC390940	LOC390940	-0.78665	0.000847976
FAM92A1	FAM92A1	-0.786644	0.000847904
POP4	POP4	-0.786586	0.000847183
FAM82B	FAM82B	-0.78654	0.000846605
TBCB	TBCB	-0.786448	0.000845447
HADH	HADH	-0.786292	0.000843486
DCTN5	DCTN5	-0.78624	0.00084283
EIF4EBP1	EIF4EBP1	-0.786216	0.000842538
ARMCX2	ARMCX2	-0.786147	0.000841662
UBXN8	UBXN8	-0.786107	0.00084115
TMEM141	TMEM141	-0.785794	0.000837181
GMPR2	GMPR2	-0.785586	0.000834515
INHBA	INHBA	-0.785448	0.00083273
SNRPB	SNRPB	-0.785424	0.000832431
LPIN1	LPIN1	-0.785245	0.000830113
RABAC1	RABAC1	-0.785187	0.000829362
ZNF229	ZNF229	-0.785153	0.000828911
HSPA4	HSPA4	-0.785112	0.000828385
OXNAD1	OXNAD1	-0.784892	0.000825516
SNAI2	SNAI2	-0.784407	0.000819112
GEMIN2	GEMIN2	-0.784291	0.000817574
ITGA2	ITGA2	-0.784228	0.000816726
RAB3GAP1	RAB3GAP1	-0.784164	0.000815877
ATP6V1E1	ATP6V1E1	-0.784071	0.000814639
DEPDC7	DEPDC7	-0.783973	0.00081332
RCC1	RCC1	-0.78391	0.000812465
DEF8	DEF8	-0.783863	0.000811842
C17orf75	C17orf75	-0.783846	0.000811608
FST	FST	-0.783794	0.000810906
CDH13	CDH13	-0.783736	0.000810124
CALM3	CALM3	-0.783736	0.000810124
TAF12	TAF12	-0.783586	0.000808087
TBPL1	TBPL1	-0.783268	0.00080375
METTL22	METTL22	-0.783164	0.000802322
ERVMER34-1	ERVMER34-1	-0.783117	0.000801686
TSPAN6	TSPAN6	-0.783077	0.000801129
MRPL12	MRPL12	-0.782973	0.000799694
TIPRL	TIPRL	-0.782886	0.000798495
RPL35A	RPL35A	-0.782846	0.000797934
ASNS	ASNS	-0.782828	0.000797694
SRSF7	SRSF7	-0.782776	0.000796972
ATG4B	ATG4B	-0.78273	0.000796329
ARCN1	ARCN1	-0.782724	0.000796249
TM2D1	TM2D1	-0.782464	0.000792619
NCL	NCL	-0.782441	0.000792295
SDF2	SDF2	-0.782429	0.000792133
UQCR11	UQCR11	-0.782152	0.000788229
IARS	IARS	-0.782111	0.000787657
WDYHV1	WDYHV1	-0.781892	0.000784542
RAC2	RAC2	-0.781851	0.000783966
MT1E	MT1E	-0.781793	0.000783143
IDH3A	IDH3A	-0.781741	0.0007824
METAP1	METAP1	-0.781718	0.00078207
PMS1	PMS1	-0.781678	0.000781491
CIB1	CIB1	-0.781632	0.00078083
DFFA	DFFA	-0.781591	0.00078025
CEP70	CEP70	-0.781551	0.000779669
TEX10	TEX10	-0.781383	0.000777258
POLR2E	POLR2E	-0.781215	0.000774836
MED10	MED10	-0.781215	0.000774836
MICA_loc5	MICA	-0.781019	0.000771982
MEST	MEST	-0.78099	0.000771561
RPL27	RPL27	-0.780897	0.000770212
NPHP1	NPHP1	-0.780828	0.000769198
SNORA40	SNORA40	-0.780822	0.000769114
RPN1	RPN1	-0.780782	0.000768521
TXNDC12	TXNDC12	-0.780735	0.000767844
SEC23B	SEC23B	-0.780585	0.000765635
CSRP1	CSRP1	-0.780579	0.00076555
SAT1	SAT1	-0.780469	0.00076393
EIF3G	EIF3G	-0.780389	0.000762733
RPL31	RPL31	-0.780348	0.000762134
NDUFC2-KCTD14	NDUFC2-KCTD14	-0.780244	0.00076059
PPIE	PPIE	-0.780232	0.000760419
RFXANK	RFXANK	-0.780094	0.000758353
PRMT5	PRMT5	-0.780082	0.000758181
RPL14	RPL14	-0.779949	0.000756194
ULBP2	ULBP2	-0.779926	0.000755847
LAMB3	LAMB3	-0.779909	0.000755587
C12orf60	C12orf60	-0.779897	0.000755414
C17orf61-PLSCR3	C17orf61-PLSCR3	-0.779868	0.000754981
RSU1	RSU1	-0.779701	0.00075246
TRIM21	TRIM21	-0.77966	0.00075185
COX5B	COX5B	-0.779134	0.00074386
RNF181	RNF181	-0.779059	0.00074271
ITGB4	ITGB4	-0.779053	0.000742621
CEP89	CEP89	-0.778995	0.000741735
MAOA	MAOA	-0.778984	0.000741557
ARMCX3	ARMCX3	-0.778897	0.000740225
OCIAD1	OCIAD1	-0.778856	0.000739602
MRPS17	MRPS17	-0.778799	0.000738711
NAMPT	NAMPT	-0.778677	0.000736835
BLZF1	BLZF1	-0.778642	0.000736298
GNL3	GNL3	-0.778567	0.000735133
TMSB15B	TMSB15B	-0.778562	0.000735044
ENC1	ENC1	-0.778504	0.000734146
AHCY	AHCY	-0.778469	0.000733607
TAX1BP3	TAX1BP3	-0.778405	0.000732617
EIF5A	EIF5A	-0.778301	0.000730993
OTUB1	OTUB1	-0.778267	0.000730451
BPGM	BPGM	-0.778209	0.000729547
MTIF2	MTIF2	-0.778168	0.000728913
IL1A	IL1A	-0.778151	0.000728641
ETV4	ETV4	-0.777902	0.00072473
GADD45GIP1	GADD45GIP1	-0.777827	0.000723543
FAHD2A	FAHD2A	-0.777764	0.000722537
C19orf42	C19orf42	-0.777758	0.000722445
CAV2	CAV2	-0.777654	0.000720795
TMEM138	TMEM138	-0.777573	0.000719508
DEPDC1B	DEPDC1B	-0.777556	0.000719232
C12orf65	C12orf65	-0.777365	0.000716188
EIF3E	EIF3E	-0.777295	0.000715077
GFM2	GFM2	-0.777226	0.000713964
NDUFB4	NDUFB4	-0.77722	0.000713871
SEC62	SEC62	-0.777203	0.000713593
MIR31HG	MIR31HG	-0.777052	0.000711174
RPGRIP1L	RPGRIP1L	-0.777	0.000710334
SUPT4H1	SUPT4H1	-0.776948	0.000709494
TAF1B	TAF1B	-0.776856	0.000707997
OAS2	OAS2	-0.776758	0.000706402
DKK1	DKK1	-0.776636	0.000704427
SCOC	SCOC	-0.776625	0.000704239
GMPPA	GMPPA	-0.776526	0.000702635
AMD1	AMD1	-0.776376	0.000700175
WDR77	WDR77	-0.776208	0.00069742
S100A6	S100A6	-0.776127	0.000696086
C11orf58	C11orf58	-0.776122	0.00069599
TIMM44	TIMM44	-0.776116	0.000695895
FOPNL	FOPNL	-0.776058	0.00069494
CSNK2A1	CSNK2A1	-0.776035	0.000694558
CWC27	CWC27	-0.775844	0.000691395
XRN2	XRN2	-0.775746	0.00068976
DUSP4	DUSP4	-0.775607	0.000687445
BRMS1	BRMS1	-0.775549	0.000686478
DUSP14	DUSP14	-0.775538	0.000686285
DDX50	DDX50	-0.775439	0.000684637
BANF1	BANF1	-0.775358	0.000683277
COMMD10	COMMD10	-0.775058	0.000678203
FIBP	FIBP	-0.774988	0.000677027
ZNF215	ZNF215	-0.774913	0.00067575
TFB1M	TFB1M	-0.774873	0.000675062
TRIM22	TRIM22	-0.774821	0.000674176
TMBIM6	TMBIM6	-0.774717	0.0006724
EFCAB11	EFCAB11	-0.774509	0.000668836
TNFRSF10B	TNFRSF10B	-0.774243	0.000664255
TMED7-TICAM2	TMED7-TICAM2	-0.774237	0.000664155
FSCN1	FSCN1	-0.77415	0.000662655
LOC100506844	LOC100506844	-0.774063	0.000661151
C3orf23	C3orf23	-0.773815	0.000656823
LSM12	LSM12	-0.773745	0.000655611
DNM1L	DNM1L	-0.773647	0.00065389
RPAIN	RPAIN	-0.773549	0.000652165
ALDOA	ALDOA	-0.773491	0.000651148
RAD51C	RAD51C	-0.773462	0.000650639
PRR9	PRR9	-0.773254	0.000646965
AP2S1	AP2S1	-0.773144	0.000645018
LSM7	LSM7	-0.773109	0.000644403
RAB7L1	RAB7L1	-0.77308	0.000643889
HYI	HYI	-0.773063	0.000643581
RPL17-C18ORF32	RPL17-C18ORF32	-0.773	0.000642449
VDAC2	VDAC2	-0.772861	0.000639975
C7orf50	C7orf50	-0.772849	0.000639768
RIT1	RIT1	-0.772843	0.000639665
HAS3	HAS3	-0.772751	0.00063801
GPX2	GPX2	-0.77263	0.000635832
MMP10	MMP10	-0.772577	0.000634897
YARS2	YARS2	-0.772468	0.000632918
SGCB	SGCB	-0.77241	0.000631875
RBM8A	RBM8A	-0.772225	0.000628527
ITGB1	ITGB1	-0.772098	0.000626217
SLC31A2	SLC31A2	-0.771982	0.00062411
AP2B1	AP2B1	-0.77193	0.000623161
RPS16	RPS16	-0.77193	0.000623161
PXN	PXN	-0.771716	0.000619244
CALU	CALU	-0.771699	0.000618926
PPID	PPID	-0.771693	0.00061882
VEZT	VEZT	-0.771467	0.000614668
WBP5	WBP5	-0.771277	0.000611137
ADAM9	ADAM9	-0.771173	0.000609205
TSN	TSN	-0.771074	0.000607375
METTL23	METTL23	-0.771045	0.000606837
RPL29	RPL29	-0.771016	0.000606297
SUMO3	SUMO3	-0.770878	0.000603704
HNRNPA2B1	HNRNPA2B1	-0.77056	0.00059773
MAK16	MAK16	-0.770531	0.000597184
C1orf52	C1orf52	-0.770427	0.000595218
UGDH	UGDH	-0.770357	0.000593905
HSP90AA1	HSP90AA1	-0.770346	0.000593685
NCEH1	NCEH1	-0.770039	0.000587857
VTA1	VTA1	-0.769999	0.000587084
CCNK	CCNK	-0.769958	0.000586311
ERCC1	ERCC1	-0.769895	0.000585094
TAGLN3	TAGLN3	-0.769877	0.000584762
TMEM9	TMEM9	-0.769866	0.00058454
ZMYM6NB	ZMYM6NB	-0.769854	0.000584318
C5orf15	C5orf15	-0.769675	0.000580876
IFI27	IFI27	-0.769444	0.000576412
LAMTOR3	LAMTOR3	-0.769369	0.000574956
LYAR	LYAR	-0.769236	0.000572375
BSG	BSG	-0.769184	0.000571362
FSTL3	FSTL3	-0.768889	0.000565603
PSMA7	PSMA7	-0.768808	0.000564015
EIF2AK4	EIF2AK4	-0.768629	0.000560489
RRAS2	RRAS2	-0.768525	0.000558434
TCEB2	TCEB2	-0.76834	0.00055477
TMEM85	TMEM85	-0.768282	0.000553622
TCP1	TCP1	-0.768085	0.000549707
GNL2	GNL2	-0.768079	0.000549592
ARG2	ARG2	-0.768004	0.00054809
PIGL	PIGL	-0.76786	0.000545195
ZC3H15	ZC3H15	-0.767831	0.000544614
ADORA2B	ADORA2B	-0.767808	0.00054415
PCK2	PCK2	-0.767784	0.000543685
EBNA1BP2	EBNA1BP2	-0.767657	0.000541125
FAM24B-CUZD1	FAM24B-CUZD1	-0.767646	0.000540892
DKC1	DKC1	-0.767594	0.000539843
HGS	HGS	-0.76753	0.000538558
NFYB	NFYB	-0.767368	0.00053528
INO80C	INO80C	-0.767333	0.000534576
FBN2	FBN2	-0.767085	0.000529514
MET	MET	-0.766767	0.000522999
RPL23	RPL23	-0.766721	0.000522047
GSTO1	GSTO1	-0.766443	0.000516317
ITGA3	ITGA3	-0.766351	0.000514399
CKLF-CMTM1	CKLF-CMTM1	-0.766339	0.000514159
IFI16	IFI16	-0.766287	0.000513078
OBFC2A	OBFC2A	-0.766281	0.000512958
FAU	FAU	-0.766125	0.000509707
LOC100507246	LOC100507246	-0.766009	0.000507292
MRPS15	MRPS15	-0.765992	0.000506929
MRPL45	MRPL45	-0.765952	0.000506082
HDGFRP3	HDGFRP3	-0.765917	0.000505355
KRT3	KRT3	-0.7659	0.000504992
LYPLA2	LYPLA2	-0.765691	0.000500618
CERS2	CERS2	-0.765547	0.000497569
ELK3	ELK3	-0.765466	0.000495857
TIMM21	TIMM21	-0.765287	0.000492056
CDK2AP2	CDK2AP2	-0.765269	0.000491688
FAR1	FAR1	-0.765183	0.000489842
SH2D2A	SH2D2A	-0.765079	0.000487623
DHRS7	DHRS7	-0.765015	0.000486264
STEAP1	STEAP1	-0.76498	0.000485522
SLC38A5	SLC38A5	-0.76494	0.000484656
PDCD1LG2	PDCD1LG2	-0.76487	0.000483169
SLC6A15	SLC6A15	-0.764772	0.000481059
MANBAL	MANBAL	-0.764732	0.000480189
UGT1A6	UGT1A6	-0.764703	0.000479567
MRGPRX3	MRGPRX3	-0.764645	0.000478322
RPN2	RPN2	-0.764333	0.00047157
TRIM5	TRIM5	-0.764217	0.000469057
CEP41	CEP41	-0.764142	0.000467421
LSM4	LSM4	-0.763778	0.000459452
ADRM1	ADRM1	-0.763743	0.00045869
VEGFC	VEGFC	-0.763714	0.000458054
LTBP2	LTBP2	-0.763506	0.000453466
PHLDA2	PHLDA2	-0.763414	0.00045142
ELMOD2	ELMOD2	-0.763408	0.000451292
MPV17L2	MPV17L2	-0.763344	0.000449883
SNHG15	SNHG15	-0.763327	0.000449498
MPV17	MPV17	-0.763252	0.00044783
RNASEK-C17ORF49	RNASEK-C17ORF49	-0.763182	0.000446287
STARD3NL	STARD3NL	-0.763078	0.000443969
MRPL52	MRPL52	-0.763015	0.00044255
PRTFDC1	PRTFDC1	-0.762893	0.000439835
LOC728758	LOC728758	-0.76276	0.000436853
POLB	POLB	-0.762685	0.000435164
C12orf5	C12orf5	-0.762673	0.000434904
CISD2	CISD2	-0.762656	0.000434514
LRRC40	LRRC40	-0.762512	0.000431256
GNPDA2	GNPDA2	-0.7625	0.000430995
GSTO2	GSTO2	-0.762298	0.000426416
FAM36A	FAM36A	-0.762188	0.000423922
CYB561D2	CYB561D2	-0.76217	0.000423528
ZNF267	ZNF267	-0.762101	0.000421949
C6orf164	C6orf164	-0.761962	0.000418784
GMFB	GMFB	-0.761824	0.00041561
C1orf123	C1orf123	-0.761777	0.00041455
ANP32A	ANP32A	-0.761772	0.000414417
TM2D2	TM2D2	-0.761494	0.000408034
NUDT15	NUDT15	-0.761477	0.000407634
BCAT2	BCAT2	-0.761471	0.0004075
SERINC2	SERINC2	-0.76143	0.000406566
TRAF4	TRAF4	-0.761309	0.000403757
EIF2S2	EIF2S2	-0.76128	0.000403088
SCFD1	SCFD1	-0.761083	0.000398522
SBDS	SBDS	-0.761037	0.000397446
RWDD1	RWDD1	-0.760997	0.000396502
SPESP1	SPESP1	-0.760979	0.000396098
PHAX	PHAX	-0.760939	0.000395154
APIP	APIP	-0.760933	0.000395019
TYW5	TYW5	-0.76076	0.000390962
TSFM	TSFM	-0.760679	0.000389064
AGTRAP	AGTRAP	-0.760673	0.000388928
LOC728875_loc2	LOC728875	-0.760609	0.000387434
NAT6	NAT6	-0.76054	0.000385802
SSR1	SSR1	-0.760523	0.000385393
LINC00116	LINC00116	-0.760419	0.00038294
CDC26	CDC26	-0.760349	0.000381301
BRP44L	BRP44L	-0.760315	0.000380481
FAT1	FAT1	-0.76028	0.00037966
EIF3D	EIF3D	-0.760187	0.000377469
PDIA5	PDIA5	-0.760037	0.000373898
COTL1	COTL1	-0.759904	0.00037073
SOX15	SOX15	-0.759875	0.00037004
PPIG	PPIG	-0.7598	0.000368244
SP110	SP110	-0.759725	0.000366446
TDG	TDG	-0.759702	0.000365892
C2orf74	C2orf74	-0.759609	0.000363673
COPE	COPE	-0.759592	0.000363257
CARD10	CARD10	-0.75958	0.000362979
G6PC3	G6PC3	-0.759413	0.000358945
TPD52L2	TPD52L2	-0.759384	0.000358248
GOT2	GOT2	-0.759337	0.000357132
LRRIQ3	LRRIQ3	-0.759303	0.000356294
MAP7D3	MAP7D3	-0.759181	0.000353357
KCTD14	KCTD14	-0.759123	0.000351956
ALG14	ALG14	-0.759066	0.000350553
FAM86FP	FAM86FP	-0.758898	0.000346475
PRDX6	PRDX6	-0.758886	0.000346194
TMEM106C	TMEM106C	-0.758834	0.000344925
CCDC28B	CCDC28B	-0.758753	0.000342949
C19orf33	C19orf33	-0.758713	0.000341959
C5orf28	C5orf28	-0.758366	0.000333445
C6orf57	C6orf57	-0.75836	0.000333302
SSR2	SSR2	-0.75832	0.000332305
ACTR10	ACTR10	-0.75832	0.000332305
MORF4L1	MORF4L1	-0.758262	0.000330879
SBDSP1	SBDSP1	-0.758227	0.000330022
COPS2	COPS2	-0.758158	0.000328307
RECQL	RECQL	-0.757632	0.00031522
PDIA3	PDIA3	-0.757557	0.000313339
LOC646329	LOC646329	-0.757505	0.000312035
TMED10P1	TMED10P1	-0.757389	0.000309133
SFN	SFN	-0.757296	0.000306806
ARF1	ARF1	-0.757279	0.000306369
CUEDC2	CUEDC2	-0.757262	0.000305932
FGFR1OP2	FGFR1OP2	-0.757187	0.000304036
ATP5B	ATP5B	-0.757146	0.000303015
MRPL28	MRPL28	-0.757146	0.000303015
RPL27A	RPL27A	-0.756851	0.000295545
SERPINB1	SERPINB1	-0.756753	0.000293045
LOC339803	LOC339803	-0.756713	0.000292014
PDLIM7	PDLIM7	-0.756626	0.000289802
NMD3	NMD3	-0.756608	0.000289359
RPL26	RPL26	-0.756545	0.000287734
LAMP2	LAMP2	-0.756545	0.000287734
RWDD2B	RWDD2B	-0.756464	0.000285663
AKR1B1	AKR1B1	-0.756366	0.000283143
LOC550112	LOC550112	-0.756285	0.000281064
VKORC1	VKORC1	-0.756019	0.00027421
LOC440173	LOC440173	-0.756007	0.000273911
NDUFB5	NDUFB5	-0.755961	0.000272715
MLX	MLX	-0.755793	0.000268369
PYGL	PYGL	-0.755331	0.000256306
DRG2	DRG2	-0.755302	0.000255548
OGG1	OGG1	-0.755209	0.000253121
RIOK2	RIOK2	-0.755007	0.000247795
KRBOX1	KRBOX1	-0.754648	0.000238307
ASCC1	ASCC1	-0.75462	0.000237539
SLC39A14	SLC39A14	-0.75425	0.000227668
KRT18	KRT18	-0.754244	0.000227513
PLS1	PLS1	-0.754198	0.000226274
PYGB	PYGB	-0.754186	0.000225964
POC5	POC5	-0.754174	0.000225654
HADHB	HADHB	-0.753671	0.000212098
FAM161B	FAM161B	-0.753654	0.000211628
SERPINE2	SERPINE2	-0.753648	0.000211472
SLC38A7	SLC38A7	-0.753596	0.000210061
HADHA	HADHA	-0.753498	0.000207392
COX4I1	COX4I1	-0.753469	0.000206607
MAP9	MAP9	-0.75344	0.00020582
MAD2L1	MAD2L1	-0.753238	0.000200304
MARS	MARS	-0.753186	0.000198881
FAM169A	FAM169A	-0.752954	0.000192543
UTP14A	UTP14A	-0.752793	0.000188089
DRAP1	DRAP1	-0.752787	0.00018793
CENPK	CENPK	-0.752729	0.000186336
RPS20	RPS20	-0.752688	0.000185218
ARL6IP1	ARL6IP1	-0.752584	0.000182342
GALE	GALE	-0.752573	0.000182022
IDH1	IDH1	-0.752544	0.000181222
SMYD5	SMYD5	-0.752469	0.000179139
PDHB	PDHB	-0.75244	0.000178337
ZNF576	ZNF576	-0.752336	0.000175446
AAMP	AAMP	-0.752336	0.000175446
DPM2	DPM2	-0.752324	0.000175125
r_LTR7Y	r_LTR7Y	-0.752226	0.000172389
DRG1	DRG1	-0.752052	0.000167548
MTERF	MTERF	-0.752041	0.000167224
SHC1	SHC1	-0.752	0.000166092
TGFBR1	TGFBR1	-0.751948	0.000164635
EMP3	EMP3	-0.751844	0.000161717
LRRC8D	LRRC8D	-0.751781	0.00015993
EAF2	EAF2	-0.751567	0.000153905
ZC3HC1	ZC3HC1	-0.751492	0.000151782
LRRC59	LRRC59	-0.751451	0.000150638
ARPC5	ARPC5	-0.751376	0.00014851
TTC8	TTC8	-0.751301	0.00014638
TRNAU1AP	TRNAU1AP	-0.751289	0.000146052
MFSD3	MFSD3	-0.751231	0.00014441
NKIRAS1	NKIRAS1	-0.751133	0.000141615
ARPC4-TTLL3	ARPC4-TTLL3	-0.750879	0.000134357
RABGGTB	RABGGTB	-0.750659	0.00012806
ABCA11P	ABCA11P	-0.75059	0.000126066
TNFRSF12A	TNFRSF12A	-0.750584	0.0001259
KXD1	KXD1	-0.750439	0.000121737
SNORA76	SNORA76	-0.750121	0.000112536
NANOGNB	NANOGNB	-0.750093	0.000111697
NDUFAB1	NDUFAB1	-0.750046	0.000110354
SAR1A	SAR1A	-0.749971	0.000108168
CDC42EP2	CDC42EP2	-0.749798	0.000103111
CTNNBL1	CTNNBL1	-0.749665	9.92235e-05
BAX	BAX	-0.749335	8.95456e-05
SLMO2-ATP5E	SLMO2-ATP5E	-0.749202	8.56233e-05
MIR611	MIR611	-0.749144	8.39149e-05
CHEK1	CHEK1	-0.749011	7.99784e-05
TATDN3	TATDN3	-0.748815	7.4141e-05
CDH3	CDH3	-0.748745	7.20756e-05
C16orf80	C16orf80	-0.748699	7.06971e-05
AURKA	AURKA	-0.748612	6.81092e-05
LMAN1	LMAN1	-0.748572	6.69001e-05
CEPT1	CEPT1	-0.74852	6.53442e-05
PNPO	PNPO	-0.748508	6.49982e-05
SLC35B1	SLC35B1	-0.748427	6.25743e-05
METTL3	METTL3	-0.748306	5.89314e-05
TMX3	TMX3	-0.748283	5.82366e-05
SERPINE1	SERPINE1	-0.748127	5.35387e-05
P4HA2	P4HA2	-0.748098	5.26672e-05
RPP40	RPP40	-0.74804	5.09228e-05
IQCA1	IQCA1	-0.748023	5.03991e-05
DPH3	DPH3	-0.747913	4.70784e-05
GALNT14	GALNT14	-0.747791	4.34001e-05
DUSP6	DUSP6	-0.747589	3.72511e-05
SUCLA2	SUCLA2	-0.747589	3.72511e-05
COMMD6	COMMD6	-0.747577	3.68991e-05
DCPS	DCPS	-0.747554	3.61947e-05
MRPS24	MRPS24	-0.747514	3.49613e-05
C4orf3	C4orf3	-0.747485	3.40797e-05
C3orf75	C3orf75	-0.74741	3.17854e-05
LOC150381	LOC150381	-0.747392	3.12555e-05
DDX10	DDX10	-0.747277	2.77183e-05
C8orf83	C8orf83	-0.747271	2.75413e-05
LOC401242_loc1	LOC401242	-0.747231	2.63013e-05
PKP2	PKP2	-0.74719	2.50605e-05
AP3M2	AP3M2	-0.747179	2.47058e-05
C17orf89	C17orf89	-0.747155	2.39961e-05
FAH	FAH	-0.747127	2.31086e-05
CXorf26	CXorf26	-0.747069	2.13322e-05
COMMD8	COMMD8	-0.746999	1.9198e-05
TMEM60	TMEM60	-0.746941	1.74174e-05
PFKP	PFKP	-0.746791	1.27788e-05
NDUFA9	NDUFA9	-0.746733	1.09913e-05
NETO2	NETO2	-0.746664	8.84377e-06
NACA	NACA	-0.746525	4.54037e-06
C19orf48	C19orf48	-0.746242	0
IER3_loc1	IER3	-0.746005	0
LIN7C	LIN7C	-0.745982	0
CXorf40B	CXorf40B	-0.745878	0
MYH9	MYH9	-0.745502	0
FLOT1_loc2	FLOT1	-0.745456	0
ZNF607	ZNF607	-0.745392	0
ATP5A1	ATP5A1	-0.745288	0
SOAT1	SOAT1	-0.745103	0
PIGK	PIGK	-0.744687	0
GTF2H2D	GTF2H2D	-0.744687	0
SLFN5	SLFN5	-0.744652	0
FEZ1	FEZ1	-0.744571	0
CARS	CARS	-0.744559	0
INTS12	INTS12	-0.744293	0
MTHFD1L	MTHFD1L	-0.744265	0
P4HA1	P4HA1	-0.744114	0
CSTF3	CSTF3	-0.74408	0
ARL2-SNX15	ARL2-SNX15	-0.744062	0
CDA	CDA	-0.743952	0
NME4	NME4	-0.743877	0
FAM126A	FAM126A	-0.743871	0
ACACA	ACACA	-0.74371	0
AKAP2	AKAP2	-0.743397	0
SRXN1	SRXN1	-0.743276	0
PAM16	PAM16	-0.743091	0
ALKBH6	ALKBH6	-0.743091	0
SC5DL	SC5DL	-0.743068	0
ACOT7	ACOT7	-0.742946	0
CCK	CCK	-0.742935	0
HSPA9	HSPA9	-0.742894	0
BLOC1S2	BLOC1S2	-0.742877	0
C3orf55	C3orf55	-0.742669	0
MANF	MANF	-0.742623	0
CLEC2D	CLEC2D	-0.742594	0
HUS1	HUS1	-0.742565	0
MITD1	MITD1	-0.742501	0
BNC1	BNC1	-0.74249	0
TMED2	TMED2	-0.742443	0
CCT6A	CCT6A	-0.742374	0
BID	BID	-0.742357	0
PYCR1	PYCR1	-0.742322	0
SOX4	SOX4	-0.742102	0
SRP54	SRP54	-0.742085	0
ZNF93	ZNF93	-0.742085	0
FAM136A	FAM136A	-0.74205	0
PLOD1	PLOD1	-0.742044	0
SDHD	SDHD	-0.742039	0
C9orf123	C9orf123	-0.741998	0
LOC148189	LOC148189	-0.741883	0
UCK2	UCK2	-0.741715	0
DBN1	DBN1	-0.741686	0
TOMM34	TOMM34	-0.74164	0
CABYR	CABYR	-0.741536	0
PCID2	PCID2	-0.741472	0
PMAIP1	PMAIP1	-0.741408	0
LOC644936	LOC644936	-0.74138	0
LOC100505817	LOC100505817	-0.741085	0
DDX39B_loc2	DDX39B	-0.741027	0
FAM86C2P	FAM86C2P	-0.740981	0
TUBG1	TUBG1	-0.740969	0
ARHGDIA	ARHGDIA	-0.740952	0
IL23A	IL23A	-0.740911	0
C16orf57	C16orf57	-0.740905	0
C11orf46	C11orf46	-0.740749	0
PSMD6	PSMD6	-0.740686	0
NIT1	NIT1	-0.740616	0
CHPF	CHPF	-0.740564	0
ARHGAP5-AS1	ARHGAP5-AS1	-0.7402	0
MIR4741	MIR4741	-0.740021	0
ATL3	ATL3	-0.739899	0
WDR83OS	WDR83OS	-0.739842	0
ETFB	ETFB	-0.7395	0
INSIG1	INSIG1	-0.739373	0
GTF2H1	GTF2H1	-0.739211	0
PSMB4	PSMB4	-0.739113	0
RBM4	RBM4	-0.739084	0
IRF9	IRF9	-0.738882	0
UBE2A	UBE2A	-0.738812	0
COL8A1	COL8A1	-0.738778	0
NOC3L	NOC3L	-0.738772	0
C19orf21	C19orf21	-0.738731	0
CSTB	CSTB	-0.738599	0
CANX	CANX	-0.738361	0
CSF2	CSF2	-0.73835	0
HNRPDL	HNRPDL	-0.7382	0
MRPS27	MRPS27	-0.738055	0
MGST3	MGST3	-0.737951	0
PMS2P1	PMS2P1	-0.737864	0
CCT4	CCT4	-0.737569	0
GPR87	GPR87	-0.737344	0
IGF2BP2	IGF2BP2	-0.737217	0
CD63	CD63	-0.737194	0
S100A9	S100A9	-0.736957	0
DTD1	DTD1	-0.736922	0
FAM69A	FAM69A	-0.736881	0
CUTC	CUTC	-0.736783	0
ATP6V1F	ATP6V1F	-0.73661	0
RBMS2	RBMS2	-0.736373	0
RABL5	RABL5	-0.736361	0
HSPB11	HSPB11	-0.736321	0
ZDHHC4	ZDHHC4	-0.73628	0
UBE2E3	UBE2E3	-0.736257	0
NRG1	NRG1	-0.736118	0
ACSL4	ACSL4	-0.736031	0
NECAP2	NECAP2	-0.735852	0
TFG	TFG	-0.735841	0
ODZ2	ODZ2	-0.735737	0
OXSM	OXSM	-0.735719	0
KIAA1143	KIAA1143	-0.73569	0
FAM18B1	FAM18B1	-0.735349	0
ZNF675	ZNF675	-0.735291	0
LUZP1	LUZP1	-0.735066	0
RRM2B	RRM2B	-0.735043	0
PTGFRN	PTGFRN	-0.735031	0
HSD17B12	HSD17B12	-0.735014	0
IGFL1	IGFL1	-0.734852	0
MRPS25	MRPS25	-0.734696	0
ODZ3	ODZ3	-0.734667	0
ATP6V1C1	ATP6V1C1	-0.734494	0
RPL19	RPL19	-0.73447	0
MRPS5	MRPS5	-0.734424	0
DSG2	DSG2	-0.734366	0
SPATA24	SPATA24	-0.734309	0
ACBD6	ACBD6	-0.734285	0
F3	F3	-0.734274	0
ARSJ	ARSJ	-0.734193	0
CRELD2	CRELD2	-0.734106	0
YWHAQ	YWHAQ	-0.734095	0
RUVBL2	RUVBL2	-0.733898	0
ATP6V0D1	ATP6V0D1	-0.733886	0
UBE2W	UBE2W	-0.733817	0
DDX5	DDX5	-0.733736	0
MAPK12	MAPK12	-0.733696	0
RIN2	RIN2	-0.733181	0
NUDT3	NUDT3	-0.732857	0
TBRG4	TBRG4	-0.732684	0
TWISTNB	TWISTNB	-0.732678	0
HEATR5A	HEATR5A	-0.73258	0
XDH	XDH	-0.732441	0
PFN1P2	PFN1P2	-0.732337	0
IFI27L1	IFI27L1	-0.732308	0
ARMC1	ARMC1	-0.732123	0
THYN1	THYN1	-0.732031	0
DNAJB11	DNAJB11	-0.732007	0
SCML1	SCML1	-0.731874	0
ORC3	ORC3	-0.731811	0
NEK6	NEK6	-0.731741	0
EIF6	EIF6	-0.731707	0
LOC654342	LOC654342	-0.731655	0
SEC61A1	SEC61A1	-0.73158	0
TMBIM1	TMBIM1	-0.731441	0
SNX7	SNX7	-0.731412	0
TRAPPC3	TRAPPC3	-0.73136	0
RPAP3	RPAP3	-0.731186	0
LOC100506668	LOC100506668	-0.731123	0
LDLR	LDLR	-0.730949	0
MTHFS	MTHFS	-0.730874	0
S100A14	S100A14	-0.730741	0
SH3BGRL3	SH3BGRL3	-0.73066	0
DDX60L	DDX60L	-0.730527	0
TRMT5	TRMT5	-0.730504	0
CENPN	CENPN	-0.730423	0
NLE1	NLE1	-0.730348	0
AREG_loc2	AREG	-0.730342	0
SERPINB2	SERPINB2	-0.730284	0
MUTED-TXNDC5	MUTED-TXNDC5	-0.730186	0
GJA5	GJA5	-0.729984	0
MRPL3	MRPL3	-0.729984	0
RBFOX2	RBFOX2	-0.729903	0
PES1	PES1	-0.729868	0
DDX31	DDX31	-0.729828	0
SNORD17	SNORD17	-0.729643	0
EFTUD2	EFTUD2	-0.729515	0
TMEM171	TMEM171	-0.729429	0
TRNP1	TRNP1	-0.7294	0
STK3	STK3	-0.729348	0
CDK2AP1	CDK2AP1	-0.729313	0
SND1	SND1	-0.729296	0
CREM	CREM	-0.729198	0
OSBPL10	OSBPL10	-0.728966	0
RPL24	RPL24	-0.728949	0
ADAMTS1	ADAMTS1	-0.728891	0
PEX14	PEX14	-0.728833	0
SSSCA1	SSSCA1	-0.728775	0
FASTKD1	FASTKD1	-0.728585	0
TFAM	TFAM	-0.728556	0
APOA1BP	APOA1BP	-0.728509	0
DDX24	DDX24	-0.728509	0
PXDN	PXDN	-0.728481	0
PTPRK	PTPRK	-0.728388	0
UQCRFS1	UQCRFS1	-0.728267	0
CDC6	CDC6	-0.728261	0
TIPIN	TIPIN	-0.728244	0
RAD1	RAD1	-0.728186	0
C20orf197	C20orf197	-0.728059	0
UBLCP1	UBLCP1	-0.728018	0
DDX56	DDX56	-0.727949	0
CHCHD4	CHCHD4	-0.727931	0
ATG5	ATG5	-0.727856	0
C2orf28	C2orf28	-0.727423	0
ZNF585A	ZNF585A	-0.72737	0
MGST1	MGST1	-0.727058	0
ACTR8	ACTR8	-0.727035	0
MICB_loc1	MICB	-0.727018	0
SCRN1	SCRN1	-0.727006	0
FAM60A	FAM60A	-0.726931	0
PSMF1	PSMF1	-0.72692	0
YWHAH	YWHAH	-0.726763	0
ITGB3BP	ITGB3BP	-0.726694	0
LILRB1	LILRB1	-0.726694	0
TRAPPC1	TRAPPC1	-0.726659	0
HRSP12	HRSP12	-0.72663	0
CYP51A1	CYP51A1	-0.726538	0
RPL37	RPL37	-0.726428	0
HARS	HARS	-0.726324	0
DDX18	DDX18	-0.726041	0
ECD	ECD	-0.725971	0
FBXO2	FBXO2	-0.725966	0
FAM103A1	FAM103A1	-0.725914	0
MRS2	MRS2	-0.725885	0
ZNF33A	ZNF33A	-0.725861	0
CHEK2	CHEK2	-0.725671	0
TYW3	TYW3	-0.725636	0
RPS23	RPS23	-0.725619	0
AREG_loc1	AREG	-0.725578	0
HSPA14	HSPA14	-0.725538	0
VPS26A	VPS26A	-0.725457	0
MPI	MPI	-0.725347	0
UBE2F-SCLY	UBE2F-SCLY	-0.725347	0
HAT1	HAT1	-0.725225	0
SDCCAG8	SDCCAG8	-0.725093	0
AMN1	AMN1	-0.724977	0
APEX1	APEX1	-0.72489	0
IFT46	IFT46	-0.724792	0
HIGD2A	HIGD2A	-0.724769	0
STK17A	STK17A	-0.724595	0
SEL1L3	SEL1L3	-0.724457	0
MFAP5	MFAP5	-0.724364	0
PSMD2	PSMD2	-0.724225	0
TSPO	TSPO	-0.724046	0
CLIC4	CLIC4	-0.724029	0
TNFRSF10A	TNFRSF10A	-0.724011	0
FKBP14	FKBP14	-0.723982	0
UCHL1	UCHL1	-0.723936	0
HIST2H4B_loc1	HIST2H4B	-0.723919	0
NDUFB11	NDUFB11	-0.723896	0
SREK1IP1	SREK1IP1	-0.723849	0
TPM3	TPM3	-0.723826	0
CCAR1	CCAR1	-0.723734	0
UBE2V1	UBE2V1	-0.723705	0
PHB2	PHB2	-0.72367	0
PSMD12	PSMD12	-0.723659	0
SFXN1	SFXN1	-0.723578	0
CTC1	CTC1	-0.723531	0
PCBD1	PCBD1	-0.723439	0
SRSF10	SRSF10	-0.723393	0
SELRC1	SELRC1	-0.723352	0
MKNK1	MKNK1	-0.723202	0
PPIL3	PPIL3	-0.722849	0
SNHG3	SNHG3	-0.722774	0
DDX21	DDX21	-0.72256	0
MSN	MSN	-0.722531	0
EXOSC10	EXOSC10	-0.722404	0
NOB1	NOB1	-0.722387	0
FADS1	FADS1	-0.722277	0
C3orf38	C3orf38	-0.722219	0
EXT2	EXT2	-0.72215	0
PMEPA1	PMEPA1	-0.722127	0
SH2D3A	SH2D3A	-0.722011	0
MPDU1	MPDU1	-0.721959	0
CAPN2	CAPN2	-0.721866	0
RPS15	RPS15	-0.721826	0
MSMO1	MSMO1	-0.721809	0
ETV5	ETV5	-0.72178	0
ARL6	ARL6	-0.721745	0
HMGN3	HMGN3	-0.721716	0
ACYP1	ACYP1	-0.721473	0
HAUS6	HAUS6	-0.721444	0
COQ3	COQ3	-0.721369	0
KIAA0101	KIAA0101	-0.721334	0
C7orf49	C7orf49	-0.721248	0
SCARNA22	SCARNA22	-0.721184	0
PRSS3	PRSS3	-0.72108	0
TOR1AIP1	TOR1AIP1	-0.72082	0
SPTLC1	SPTLC1	-0.720797	0
RUNX1	RUNX1	-0.720617	0
RPL19P12	RPL19P12	-0.720409	0
GALNT3	GALNT3	-0.720317	0
U2AF2	U2AF2	-0.720213	0
SLC7A1	SLC7A1	-0.720201	0
STAG3L4	STAG3L4	-0.720114	0
PSAT1	PSAT1	-0.720109	0
NUDT21	NUDT21	-0.71997	0
DERL1	DERL1	-0.719727	0
HDX	HDX	-0.719478	0
TES	TES	-0.719426	0
LOC728554	LOC728554	-0.719351	0
ALDH1A3	ALDH1A3	-0.719201	0
ATP6V0B	ATP6V0B	-0.719143	0
SEC11C	SEC11C	-0.719033	0
ELOVL1	ELOVL1	-0.71901	0
C6orf48_loc3	C6orf48	-0.718871	0
SLC5A3	SLC5A3	-0.71886	0
MAP3K13	MAP3K13	-0.718779	0
SLC39A7_loc4	SLC39A7	-0.718507	0
TGFA	TGFA	-0.718282	0
TINAGL1	TINAGL1	-0.71827	0
AP3S2	AP3S2	-0.718253	0
UCHL3	UCHL3	-0.718137	0
MTHFD2	MTHFD2	-0.718108	0
CKAP2	CKAP2	-0.718027	0
SMTN	SMTN	-0.718027	0
KIF23	KIF23	-0.717761	0
LARP7	LARP7	-0.717657	0
KLF7	KLF7	-0.717651	0
EEF1D	EEF1D	-0.717443	0
CD82	CD82	-0.717414	0
TKT	TKT	-0.717183	0
FMNL2	FMNL2	-0.71716	0
PRR3_loc5	PRR3	-0.717096	0
CALD1	CALD1	-0.717091	0
SLC50A1	SLC50A1	-0.717079	0
C14orf149	C14orf149	-0.716952	0
SLC25A30	SLC25A30	-0.716917	0
DLEU1	DLEU1	-0.716761	0
SPHK1	SPHK1	-0.716698	0
LOC440894_loc2	LOC440894	-0.716565	0
STEAP1B	STEAP1B	-0.716541	0
NFU1	NFU1	-0.716484	0
OSTF1	OSTF1	-0.716368	0
SCO2	SCO2	-0.716085	0
ANXA4	ANXA4	-0.715986	0
MLF2	MLF2	-0.715923	0
ATF4	ATF4	-0.715911	0
AAAS	AAAS	-0.715703	0
DLG1	DLG1	-0.715645	0
FLJ27352	FLJ27352	-0.715622	0
CBS	CBS	-0.715518	0
LACTB2	LACTB2	-0.715235	0
C7orf10	C7orf10	-0.715113	0
NIPA2	NIPA2	-0.714969	0
PJA1	PJA1	-0.714876	0
CENPW	CENPW	-0.714795	0
PIGB	PIGB	-0.714778	0
GLB1	GLB1	-0.714581	0
GPR110	GPR110	-0.714506	0
EPRS	EPRS	-0.714489	0
PLCD4	PLCD4	-0.714466	0
LRRC42	LRRC42	-0.714362	0
POLR2C	POLR2C	-0.714235	0
SIL1	SIL1	-0.714003	0
HIST2H4A_loc1	HIST2H4A	-0.713963	0
NUDC	NUDC	-0.713864	0
RAB32	RAB32	-0.713801	0
TALDO1	TALDO1	-0.71313	0
GNB2L1	GNB2L1	-0.713096	0
RPL23AP7	RPL23AP7	-0.713067	0
POLR2J	POLR2J	-0.713055	0
LITAF	LITAF	-0.713032	0
SAA2-SAA4	SAA2-SAA4	-0.712986	0
DGKA	DGKA	-0.712939	0
FJX1	FJX1	-0.712783	0
C6orf203	C6orf203	-0.712754	0
SLC25A19	SLC25A19	-0.712714	0
TPM1	TPM1	-0.71265	0
NPC2	NPC2	-0.712604	0
HDLBP	HDLBP	-0.712523	0
SDF2L1	SDF2L1	-0.712517	0
UPP1	UPP1	-0.712454	0
SLC25A5	SLC25A5	-0.712448	0
LAMTOR1	LAMTOR1	-0.712344	0
HHLA2	HHLA2	-0.712211	0
SNAPC5	SNAPC5	-0.712136	0
AK1	AK1	-0.712037	0
ZDHHC6	ZDHHC6	-0.712032	0
EDEM2	EDEM2	-0.712026	0
ZNHIT1	ZNHIT1	-0.71176	0
ADAM8	ADAM8	-0.711546	0
STAM	STAM	-0.71143	0
SLC25A3	SLC25A3	-0.711407	0
POC1A	POC1A	-0.711332	0
PDPN	PDPN	-0.711309	0
KIAA0020	KIAA0020	-0.711089	0
PABPC4	PABPC4	-0.711049	0
BCAR1	BCAR1	-0.711008	0
MAGOH	MAGOH	-0.71087	0
STX1A	STX1A	-0.71087	0
ASNSD1	ASNSD1	-0.710841	0
POLR1E	POLR1E	-0.710742	0
HYLS1	HYLS1	-0.710685	0
RPS21	RPS21	-0.710638	0
PRELID1	PRELID1	-0.710552	0
EIF2B3	EIF2B3	-0.710517	0
AAGAB	AAGAB	-0.710494	0
CREB3	CREB3	-0.710494	0
IGF2BP3	IGF2BP3	-0.710488	0
MRPL41	MRPL41	-0.710459	0
PDCD11	PDCD11	-0.710442	0
CTSC	CTSC	-0.710372	0
BPNT1	BPNT1	-0.710315	0
HAUS2	HAUS2	-0.71028	0
TMEM139	TMEM139	-0.710234	0
GPR89A	GPR89A	-0.710158	0
SPATS2L	SPATS2L	-0.709823	0
E2F7	E2F7	-0.709632	0
BCAS2	BCAS2	-0.709528	0
ODC1	ODC1	-0.70947	0
PPAT	PPAT	-0.709447	0
SORL1	SORL1	-0.709418	0
DRAM2	DRAM2	-0.709349	0
C12orf24	C12orf24	-0.709251	0
CAPNS1	CAPNS1	-0.709251	0
VPS35	VPS35	-0.709228	0
TMEM97	TMEM97	-0.709216	0
KRR1	KRR1	-0.709031	0
WDR1	WDR1	-0.709019	0
DDX52	DDX52	-0.708898	0
PCTP	PCTP	-0.708846	0
FLJ39739_loc2	FLJ39739	-0.708742	0
RNF8	RNF8	-0.708678	0
CDK7	CDK7	-0.70862	0
BAG2	BAG2	-0.708592	0
ATP6V1G1	ATP6V1G1	-0.708586	0
PRSS23	PRSS23	-0.708511	0
C14orf109	C14orf109	-0.708511	0
PSMG1	PSMG1	-0.708435	0
LRRC49	LRRC49	-0.708424	0
TNPO1	TNPO1	-0.708424	0
TP53TG1	TP53TG1	-0.708308	0
CPSF2	CPSF2	-0.708216	0
RPS14	RPS14	-0.708152	0
LOC100505633	LOC100505633	-0.707794	0
CLDN12	CLDN12	-0.707724	0
SPR	SPR	-0.707649	0
ZNFX1-AS1	ZNFX1-AS1	-0.707586	0
KRT25	KRT25	-0.707187	0
VASP	VASP	-0.70714	0
RTTN	RTTN	-0.707007	0
TIMM8B	TIMM8B	-0.706973	0
SATL1	SATL1	-0.706955	0
UBA6	UBA6	-0.706834	0
RAB8B	RAB8B	-0.706822	0
WDR6	WDR6	-0.706695	0
IL31RA	IL31RA	-0.706678	0
FAM98A	FAM98A	-0.706591	0
CLP1	CLP1	-0.706528	0
IFI35	IFI35	-0.706435	0
TSPAN31	TSPAN31	-0.7064	0
FLNB	FLNB	-0.706227	0
FPGS	FPGS	-0.706129	0
TMEM39A	TMEM39A	-0.706117	0
CTSB	CTSB	-0.706053	0
TMEM200A	TMEM200A	-0.706025	0
CNGB1	CNGB1	-0.705897	0
QPRT	QPRT	-0.705678	0
TMEM50B	TMEM50B	-0.70562	0
DNAJB6	DNAJB6	-0.705498	0
IGFL3	IGFL3	-0.705082	0
ASUN	ASUN	-0.704909	0
TXN2	TXN2	-0.704862	0
PLEKHF1	PLEKHF1	-0.704741	0
IFI44	IFI44	-0.704706	0
ERO1L	ERO1L	-0.704625	0
DSCR3	DSCR3	-0.704573	0
HIST1H2BC	HIST1H2BC	-0.704487	0
PDLIM1	PDLIM1	-0.704452	0
PLEKHB2	PLEKHB2	-0.704359	0
EXOSC2	EXOSC2	-0.704169	0
ZNF468	ZNF468	-0.704036	0
RPS26P11	RPS26P11	-0.70403	0
M6PR	M6PR	-0.703972	0
NONO	NONO	-0.703891	0
COL4A6	COL4A6	-0.70388	0
PITRM1	PITRM1	-0.703833	0
CRYZ	CRYZ	-0.703741	0
MTRNR2L6	MTRNR2L6	-0.703556	0
ERAL1	ERAL1	-0.703244	0
SMARCAL1	SMARCAL1	-0.703157	0
UBC	UBC	-0.703151	0
LARS	LARS	-0.702885	0
SNX2	SNX2	-0.70285	0
TMEM99	TMEM99	-0.702475	0
ECHS1	ECHS1	-0.702423	0
YIF1A	YIF1A	-0.702255	0
KRT34	KRT34	-0.702116	0
LINC00493	LINC00493	-0.701914	0
SNORA67	SNORA67	-0.701844	0
C12orf23	C12orf23	-0.701839	0
HOXC10	HOXC10	-0.701711	0
TPM4	TPM4	-0.701688	0
DDX27	DDX27	-0.70159	0
IL8	IL8	-0.701567	0
SPINK6	SPINK6	-0.701359	0
PHF20	PHF20	-0.701324	0
SPRY4	SPRY4	-0.701087	0
TPM2	TPM2	-0.700942	0
RALB	RALB	-0.700804	0
SCD	SCD	-0.700798	0
C1orf74	C1orf74	-0.700665	0
ITGB6	ITGB6	-0.700532	0
TNS4	TNS4	-0.700486	0
KRT75	KRT75	-0.700399	0
EEF1B2	EEF1B2	-0.700341	0
ACTB	ACTB	-0.700301	0
PVR	PVR	-0.700289	0
C5orf43	C5orf43	-0.700098	0
PSMD4	PSMD4	-0.700029	0
SNHG6	SNHG6	-0.699751	0
IL32	IL32	-0.699676	0
RMND1	RMND1	-0.69952	0
IFITM1	IFITM1	-0.699462	0
TUBA1B	TUBA1B	-0.699422	0
DEPDC1	DEPDC1	-0.699404	0
PI4K2A	PI4K2A	-0.699399	0
UIMC1	UIMC1	-0.699358	0
GPR172A	GPR172A	-0.699318	0
PPP1R11_loc1	PPP1R11	-0.699173	0
VTI1A	VTI1A	-0.699063	0
PTPRR	PTPRR	-0.698913	0
KRT6A	KRT6A	-0.698763	0
ALG13	ALG13	-0.698745	0
DHDDS	DHDDS	-0.698618	0
MFAP1	MFAP1	-0.698555	0
HMGCS1	HMGCS1	-0.698433	0
METAP2	METAP2	-0.698341	0
DNAJB5	DNAJB5	-0.698248	0
TFPT	TFPT	-0.698196	0
MYLK-AS1	MYLK-AS1	-0.69815	0
TMEM206	TMEM206	-0.698063	0
CDKL2	CDKL2	-0.698	0
SLC38A6	SLC38A6	-0.697971	0
SNCA	SNCA	-0.697948	0
LYPLAL1	LYPLAL1	-0.697936	0
PITPNC1	PITPNC1	-0.697508	0
LINC00467	LINC00467	-0.697207	0
C3orf37	C3orf37	-0.697202	0
UTP15	UTP15	-0.697184	0
SMAGP	SMAGP	-0.697098	0
NUP93	NUP93	-0.697005	0
BCS1L	BCS1L	-0.69693	0
CNPY2	CNPY2	-0.6966	0
SRSF3	SRSF3	-0.696375	0
IFRD2	IFRD2	-0.696369	0
ZNF826P	ZNF826P	-0.696346	0
SEPW1	SEPW1	-0.696277	0
C12orf32	C12orf32	-0.696271	0
RPP30	RPP30	-0.69623	0
NRBF2	NRBF2	-0.696173	0
C5orf32	C5orf32	-0.696138	0
GARS	GARS	-0.695999	0
EMD	EMD	-0.695779	0
ZRANB3	ZRANB3	-0.695727	0
[truncated: 2,693 more rows]

## Sheet: PC2 positive correlation
Local Gene ID	Gene Symbol	Score	Local FDR
HNRNPH1	HNRNPH1	0.854568	0
SCAF11	SCAF11	0.829041	1.83347e-05
HNRNPA3	HNRNPA3	0.823133	3.07601e-05
BCLAF1	BCLAF1	0.801879	7.59179e-05
OXCT1	OXCT1	0.800168	7.95825e-05
ODF2L	ODF2L	0.797716	8.48385e-05
HNRNPAB	HNRNPAB	0.788622	0.000104382
PNN	PNN	0.787529	0.000106732
UBE2G2	UBE2G2	0.787263	0.000107303
SPARC	SPARC	0.786731	0.000108447
UGGT1	UGGT1	0.77263	0.00013856
NEMF	NEMF	0.772606	0.000138609
CALM1	CALM1	0.768392	0.000147438
DDX46	DDX46	0.76102	0.000162534
SEPT10	SEPT10	0.758002	0.000168554
MTDH	MTDH	0.755256	0.000173937
TMEM237	TMEM237	0.754758	0.000174901
EIF1AX	EIF1AX	0.745774	0.000191616
KIAA1033	KIAA1033	0.744877	0.000193195
ATP10D	ATP10D	0.744392	0.000194043
SRSF2	SRSF2	0.744357	0.000194103
TRIM28	TRIM28	0.744028	0.000194675
SERBP1	SERBP1	0.743767	0.000195124
COL4A1	COL4A1	0.743282	0.000195959
XRCC2	XRCC2	0.741131	0.000199582
NMT2	NMT2	0.739142	0.000202821
RFC1	RFC1	0.737471	0.000205453
USP16	USP16	0.732961	0.000212112
MYO5A	MYO5A	0.73258	0.000212644
MYO1D	MYO1D	0.728874	0.000217529
CAND1	CAND1	0.725815	0.000221155
ZNF644	ZNF644	0.724202	0.000222908
TROVE2	TROVE2	0.724167	0.000222945
LRRC8C	LRRC8C	0.72393	0.000223192
UBASH3B	UBASH3B	0.723248	0.00022389
CD99_loc1	CD99	0.723173	0.000223966
DUS3L	DUS3L	0.721398	0.000225673
SNX17	SNX17	0.719224	0.000227552
CLTC	CLTC	0.718079	0.000228444
STK4	STK4	0.71657	0.000229511
ZHX1-C8ORF76	ZHX1-C8ORF76	0.71265	0.000231675
WDR45	WDR45	0.712303	0.000231823
HNRNPD	HNRNPD	0.710025	0.000232601
MANEA	MANEA	0.70954	0.000232723
GTF2H2	GTF2H2	0.707429	0.000233065
CD99_loc2	CD99	0.707106	0.00023309
HEG1	HEG1	0.706504	0.000233116
ZFYVE16	ZFYVE16	0.70636	0.000233118
TUBB8	TUBB8	0.705637	0.000233107
RG9MTD3	RG9MTD3	0.703411	0.000232821
DOCK7	DOCK7	0.702521	0.000232598
INGX	INGX	0.700861	0.000232009
YTHDF2	YTHDF2	0.699399	0.000231297
SLC43A3	SLC43A3	0.699347	0.000231268
THUMPD1	THUMPD1	0.698745	0.000230919
CUL2	CUL2	0.698451	0.000230736
TLN1	TLN1	0.698185	0.000230564
ANKRD32	ANKRD32	0.697618	0.000230178
ROCK2	ROCK2	0.697074	0.000229779
WDR82	WDR82	0.696681	0.000229474
ICMT	ICMT	0.696438	0.000229279
STUB1	STUB1	0.696126	0.000229019
TRIP13	TRIP13	0.696074	0.000228975
HNRNPM	HNRNPM	0.695959	0.000228876
SRSF1	SRSF1	0.695814	0.00022875
SP100	SP100	0.695577	0.00022854
UBP1	UBP1	0.694398	0.000227415
CDK2	CDK2	0.694045	0.000227052
TGOLN2	TGOLN2	0.69379	0.000226783
PTPN11	PTPN11	0.693033	0.000225945
NT5DC2	NT5DC2	0.691252	0.000223745
SRRT	SRRT	0.690379	0.000222548
ERI1	ERI1	0.69035	0.000222507
SSX2IP	SSX2IP	0.689957	0.000221941
MAEA	MAEA	0.689055	0.00022058
UBA2	UBA2	0.688697	0.000220015
SLC1A4	SLC1A4	0.688535	0.000219755
LUC7L3	LUC7L3	0.688379	0.000219502
ADAM15	ADAM15	0.688327	0.000219417
FANCD2	FANCD2	0.68813	0.000219093
UBE3C	UBE3C	0.687581	0.000218166
TRA2B	TRA2B	0.687263	0.000217614
SDC1	SDC1	0.684447	0.00021223
ADIPOR2	ADIPOR2	0.684025	0.000211344
PPP1R12A	PPP1R12A	0.683956	0.000211197
PRKDC	PRKDC	0.683956	0.000211197
JAM3	JAM3	0.682343	0.000207604
CBX5	CBX5	0.682262	0.000207416
DYNC1LI1	DYNC1LI1	0.682233	0.000207348
MAPK1	MAPK1	0.682181	0.000207227
CCDC75	CCDC75	0.68214	0.000207132
GPSM2	GPSM2	0.681528	0.000205669
RBM28	RBM28	0.681314	0.000205148
TMEM41A	TMEM41A	0.681059	0.000204521
DHX8	DHX8	0.680626	0.000203433
TRIM56	TRIM56	0.680232	0.000202426
SLC25A32	SLC25A32	0.680175	0.000202276
USP14	USP14	0.680111	0.000202111
PRKAR1A	PRKAR1A	0.679972	0.000201749
SFPQ	SFPQ	0.679342	0.000200073
PAFAH1B1	PAFAH1B1	0.678995	0.000199128
NAA15	NAA15	0.678648	0.000198168
EIF4G1	EIF4G1	0.678006	0.000196351
CCDC66	CCDC66	0.677891	0.000196018
IBTK	IBTK	0.677503	0.000194889
MYO10	MYO10	0.677382	0.000194531
WHSC1	WHSC1	0.677272	0.000194205
TRAM2	TRAM2	0.675549	0.000188884
PRR11	PRR11	0.675162	0.000187631
CDK6	CDK6	0.675116	0.00018748
ARF3	ARF3	0.674965	0.000186988
PPP2CA	PPP2CA	0.674439	0.000185239
RAD50	RAD50	0.673572	0.000182271
AHCTF1	AHCTF1	0.673445	0.000181826
PSMD1	PSMD1	0.672948	0.000180067
UBE3B	UBE3B	0.672601	0.000178818
ARIH2	ARIH2	0.672387	0.00017804
UCHL5	UCHL5	0.672381	0.000178019
TMEM98	TMEM98	0.671889	0.000176204
SLMAP	SLMAP	0.671623	0.000175207
RBM17	RBM17	0.670589	0.000171228
SMC3	SMC3	0.670513	0.000170933
CLSTN1	CLSTN1	0.670461	0.000170728
GNL3L	GNL3L	0.670022	0.000168982
PLDN	PLDN	0.668669	0.00016342
MTMR14	MTMR14	0.668293	0.000161825
SLC30A9	SLC30A9	0.667443	0.000158135
SARS2	SARS2	0.667189	0.000157009
SMARCC1	SMARCC1	0.667039	0.000156338
TUBA1A	TUBA1A	0.666906	0.000155742
BCAP29	BCAP29	0.666663	0.000154646
L3MBTL2	L3MBTL2	0.665975	0.000151489
HNRNPU	HNRNPU	0.66398	0.000141897
KPNA6	KPNA6	0.663639	0.00014019
SIRPA	SIRPA	0.663593	0.000139957
DEK	DEK	0.663575	0.000139869
MICALCL	MICALCL	0.663523	0.000139607
GRSF1	GRSF1	0.663309	0.000138522
SS18	SS18	0.662835	0.00013609
TATDN2	TATDN2	0.662477	0.000134226
ANAPC4	ANAPC4	0.662049	0.000131972
ZC3HAV1	ZC3HAV1	0.661928	0.000131326
CHMP3	CHMP3	0.661824	0.000130771
SEC24C	SEC24C	0.661633	0.000129748
EPT1	EPT1	0.661621	0.000129686
GRB2	GRB2	0.661494	0.000129
INTS2	INTS2	0.661055	0.000126609
DCTN3	DCTN3	0.660922	0.000125879
MIR4444-1_loc2	MIR4444-1	0.659835	0.000119791
HSD17B10	HSD17B10	0.659517	0.00011797
LSS	LSS	0.658788	0.00011373
AASDH	AASDH	0.658557	0.000112363
SEC31A	SEC31A	0.658037	0.000109253
TSPAN4	TSPAN4	0.657672	0.000107045
LOC728066	LOC728066	0.657291	0.000104707
ANAPC5	ANAPC5	0.655961	9.63424e-05
ROCK1	ROCK1	0.654862	8.91785e-05
TCF19_loc7	TCF19	0.653712	8.14244e-05
SF3B1	SF3B1	0.653619	8.07897e-05
TMEM154	TMEM154	0.653168	7.76712e-05
RPL7	RPL7	0.653168	7.76712e-05
TUBA4A	TUBA4A	0.652885	7.56915e-05
LPGAT1	LPGAT1	0.652203	7.08583e-05
KIF5B	KIF5B	0.651908	6.87405e-05
FBXO30	FBXO30	0.651885	6.85736e-05
ACTR3	ACTR3	0.65181	6.80306e-05
GINS4	GINS4	0.651231	6.38153e-05
NASP	NASP	0.650914	6.14678e-05
MDC1_loc4	MDC1	0.650445	5.79729e-05
LHFP	LHFP	0.650422	5.77992e-05
NLN	NLN	0.650254	5.65362e-05
TMTC3	TMTC3	0.650173	5.59243e-05
YWHAB	YWHAB	0.649948	5.42128e-05
WDR45L	WDR45L	0.649485	5.0669e-05
VDR	VDR	0.649086	4.75765e-05
DNAJC21	DNAJC21	0.649029	4.71256e-05
B3GALNT1	B3GALNT1	0.648774	4.5133e-05
CYB5R3	CYB5R3	0.648745	4.49058e-05
MRFAP1	MRFAP1	0.648364	4.1889e-05
ITM2A	ITM2A	0.648196	4.05538e-05
MOB3B	MOB3B	0.648133	4.00457e-05
AGFG1	AGFG1	0.648092	3.9722e-05
TERF1	TERF1	0.647739	3.68859e-05
ANKRD17	ANKRD17	0.647705	3.66056e-05
STYX	STYX	0.647508	3.50118e-05
CLTB	CLTB	0.647317	3.34571e-05
CLCA2	CLCA2	0.646641	2.78816e-05
EPB41L3	EPB41L3	0.646277	2.48383e-05
NAV3	NAV3	0.646207	2.42554e-05
PSME3	PSME3	0.645785	2.06866e-05
SUV39H1	SUV39H1	0.645091	1.47351e-05
DUT	DUT	0.644814	1.23248e-05
KIF22	KIF22	0.644594	1.04045e-05
C4orf27	C4orf27	0.64438	8.52443e-06
ESYT1	ESYT1	0.644374	8.47347e-06
ANKRD36	ANKRD36	0.64386	3.90861e-06
MYO1C	MYO1C	0.643843	3.7537e-06
SLC35A4	SLC35A4	0.643582	1.42201e-06
SH3KBP1	SH3KBP1	0.643293	0
SHQ1	SHQ1	0.643287	0
TRIM25	TRIM25	0.643033	0
ITGB1BP1	ITGB1BP1	0.642987	0
CSNK1A1	CSNK1A1	0.642519	0
COL17A1	COL17A1	0.641992	0
MCMBP	MCMBP	0.641721	0
WBP4	WBP4	0.641582	0
MCM3	MCM3	0.64146	0
PDCD6IP_loc1	PDCD6IP	0.641426	0
HNRNPUL1	HNRNPUL1	0.641102	0
SLC30A5	SLC30A5	0.640732	0
PDS5A	PDS5A	0.640472	0
GNG11	GNG11	0.640431	0
SMC6	SMC6	0.640229	0
EIF2B4	EIF2B4	0.639818	0
HDAC2	HDAC2	0.639685	0
CHM	CHM	0.639651	0
ATR	ATR	0.639599	0
DNAJC3	DNAJC3	0.638575	0
BAZ1B	BAZ1B	0.638113	0
MGLL	MGLL	0.638055	0
CSPP1	CSPP1	0.637916	0
MIR4444-1_loc1	MIR4444-1	0.637604	0
TOMM40L	TOMM40L	0.637587	0
SDC2	SDC2	0.637558	0
C8orf86	C8orf86	0.637009	0
NCRUPAR	NCRUPAR	0.636835	0
MAGT1	MAGT1	0.636321	0
CCDC47	CCDC47	0.636309	0
AGGF1	AGGF1	0.636251	0
RAP1B	RAP1B	0.63606	0
KIFAP3	KIFAP3	0.635974	0
COQ2	COQ2	0.635708	0
U2SURP	U2SURP	0.635367	0
NAGA	NAGA	0.63521	0
MAP4	MAP4	0.63513	0
AP4B1	AP4B1	0.634725	0
JAG1	JAG1	0.634713	0
SF3B3	SF3B3	0.634655	0
ASMTL_loc1	ASMTL	0.633869	0
POGK	POGK	0.633846	0
FLRT2	FLRT2	0.63284	0
FAM212B	FAM212B	0.631869	0
TRIM14	TRIM14	0.631666	0
P4HB	P4HB	0.631545	0
DBNL	DBNL	0.631389	0
CEP192	CEP192	0.631256	0
PRMT2	PRMT2	0.631146	0
RPA1	RPA1	0.631007	0
LSM14A	LSM14A	0.630915	0
VPS4A	VPS4A	0.630469	0
EFR3A	EFR3A	0.630429	0
C2orf18	C2orf18	0.630244	0
CLASP2	CLASP2	0.630163	0
NAP1L6	NAP1L6	0.630001	0
THUMPD2	THUMPD2	0.629972	0
TEAD1	TEAD1	0.629857	0
SYAP1	SYAP1	0.62933	0
ANKS1A	ANKS1A	0.628758	0
WDR35	WDR35	0.628671	0
ALKBH5	ALKBH5	0.628469	0
RFTN1	RFTN1	0.628336	0
CUL4A	CUL4A	0.627399	0
USP13	USP13	0.627336	0
GNG12	GNG12	0.626862	0
KCTD12	KCTD12	0.626833	0
NPLOC4	NPLOC4	0.62659	0
FSTL1	FSTL1	0.626353	0
UBA5	UBA5	0.625249	0
LOC220906	LOC220906	0.625197	0
GTF2H2B	GTF2H2B	0.625087	0
POLR1E	POLR1E	0.624879	0
SACM1L	SACM1L	0.624763	0
NOMO1	NOMO1	0.624694	0
POLR2B	POLR2B	0.624682	0
STAG3L3	STAG3L3	0.62463	0
CIAO1	CIAO1	0.624404	0
DDX23	DDX23	0.623693	0
BAP1	BAP1	0.623531	0
ASPH	ASPH	0.623416	0
RAB12	RAB12	0.623393	0
TAF11	TAF11	0.623387	0
ZNF300	ZNF300	0.622826	0
TEX261	TEX261	0.622734	0
ADD1	ADD1	0.622693	0
LANCL3	LANCL3	0.622624	0
MCM3AP	MCM3AP	0.622543	0
DNMT1	DNMT1	0.622456	0
IKBIP	IKBIP	0.62245	0
EPN3	EPN3	0.622225	0
ASAP1	ASAP1	0.622213	0
AIM1	AIM1	0.621988	0
PRICKLE1	PRICKLE1	0.621907	0
METTL8	METTL8	0.621907	0
DCTN1	DCTN1	0.621797	0
SETD7	SETD7	0.621479	0
IL4R	IL4R	0.62134	0
HP1BP3	HP1BP3	0.621045	0
KIAA1598	KIAA1598	0.621022	0
LAP3	LAP3	0.620982	0
SLBP	SLBP	0.62023	0
HNRNPR	HNRNPR	0.620109	0
VAMP5	VAMP5	0.619507	0
SON	SON	0.618923	0
SMC5	SMC5	0.618721	0
MTMR1	MTMR1	0.618657	0
KRR1	KRR1	0.618542	0
PDGFC	PDGFC	0.618363	0
SYNCRIP	SYNCRIP	0.61805	0
TAF15	TAF15	0.61775	0
OTUD6B	OTUD6B	0.61727	0
ANKRD13A	ANKRD13A	0.617148	0
TYK2	TYK2	0.616917	0
ANKRD26	ANKRD26	0.616865	0
LIMK2	LIMK2	0.616773	0
RSAD1	RSAD1	0.616698	0
ATP6V1B2	ATP6V1B2	0.616565	0
ORC6	ORC6	0.616559	0
PAIP2	PAIP2	0.616547	0
YME1L1	YME1L1	0.616524	0
FUS	FUS	0.616316	0
RWDD3	RWDD3	0.616235	0
PGAM5	PGAM5	0.616229	0
DAP	DAP	0.616114	0
FOXP1	FOXP1	0.615877	0
MTO1	MTO1	0.615605	0
RBM3	RBM3	0.61542	0
GLYR1	GLYR1	0.615021	0
H2AFV	H2AFV	0.615003	0
ARNTL2	ARNTL2	0.614905	0
C3orf64	C3orf64	0.614801	0
RBM12	RBM12	0.614344	0
ATF7	ATF7	0.614281	0
ADCY3	ADCY3	0.613807	0
KIF13A	KIF13A	0.613772	0
ANXA6	ANXA6	0.613622	0
TSEN15	TSEN15	0.61357	0
SLC29A1	SLC29A1	0.613205	0
RAB35	RAB35	0.613067	0
MAP3K3	MAP3K3	0.61291	0
USO1	USO1	0.612778	0
APBB2	APBB2	0.612575	0
PNISR	PNISR	0.612303	0
DPP9	DPP9	0.612269	0
FIS1	FIS1	0.611858	0
UBXN2A	UBXN2A	0.611691	0
TRPM7	TRPM7	0.611488	0
SLC30A7	SLC30A7	0.611193	0
ARPC1A	ARPC1A	0.611101	0
BNIP3	BNIP3	0.610962	0
NBN	NBN	0.610956	0
MX2	MX2	0.610841	0
ELF2	ELF2	0.61043	0
TP53AIP1	TP53AIP1	0.610378	0
LTV1	LTV1	0.610367	0
STAG3L2	STAG3L2	0.610297	0
WDR36	WDR36	0.610101	0
TTLL12	TTLL12	0.610072	0
RPL23AP64	RPL23AP64	0.609765	0
ERCC4	ERCC4	0.609742	0
FNDC3A	FNDC3A	0.609557	0
SLTM	SLTM	0.609534	0
H2AFY	H2AFY	0.609378	0
CDKN2AIPNL	CDKN2AIPNL	0.609141	0
GIGYF2	GIGYF2	0.608719	0
MSH6	MSH6	0.608655	0
PRRC2C	PRRC2C	0.608597	0
ESPL1	ESPL1	0.608511	0
BRCA2	BRCA2	0.608505	0
ZNF638	ZNF638	0.608366	0
NAPA	NAPA	0.608031	0
CLCC1	CLCC1	0.60799	0
IPO9	IPO9	0.607985	0
RPSAP58	RPSAP58	0.607985	0
APC	APC	0.607828	0
ASPM	ASPM	0.607776	0
TTPAL	TTPAL	0.607667	0
SMAD5	SMAD5	0.60762	0
THOC2	THOC2	0.607562	0
BTBD7	BTBD7	0.6071	0
HNRNPA3P1	HNRNPA3P1	0.606684	0
NME6	NME6	0.606279	0
DCTD	DCTD	0.606227	0
KIN	KIN	0.606036	0
ABHD15	ABHD15	0.605689	0
ATP2A2	ATP2A2	0.605654	0
TMEM165	TMEM165	0.605637	0
SLC35D1	SLC35D1	0.605516	0
LRRFIP1	LRRFIP1	0.60551	0
HNRNPH3	HNRNPH3	0.604857	0
SRFBP1	SRFBP1	0.604342	0
MED29	MED29	0.604319	0
ZNF518B	ZNF518B	0.604209	0
PCYOX1	PCYOX1	0.604198	0
PARP1	PARP1	0.604065	0
AP3S1	AP3S1	0.603932	0
HLTF	HLTF	0.603377	0
TTL_loc1	TTL	0.603365	0
FHL3	FHL3	0.602746	0
LINC00294	LINC00294	0.601972	0
NNT	NNT	0.601521	0
DHX33	DHX33	0.601388	0
ARPC4	ARPC4	0.601347	0
VKORC1	VKORC1	0.601289	0
SEPT11	SEPT11	0.601231	0
SKP2	SKP2	0.601191	0
COL7A1	COL7A1	0.601058	0
SNX29	SNX29	0.600827	0
ARF5	ARF5	0.60074	0
BAG5	BAG5	0.600636	0
ZNF620	ZNF620	0.600278	0
ADAT1	ADAT1	0.600254	0
GRHPR	GRHPR	0.600012	0
COL12A1	COL12A1	0.599717	0
PTCH2	PTCH2	0.599566	0
TUBB2A	TUBB2A	0.599474	0
SNX9	SNX9	0.599474	0
HGSNAT	HGSNAT	0.599439	0
ZNF295	ZNF295	0.599318	0
BSDC1	BSDC1	0.599052	0
RAB31	RAB31	0.598982	0
ATAD5	ATAD5	0.598745	0
KCTD5	KCTD5	0.598716	0
HSP90AB3P	HSP90AB3P	0.598589	0
NEK1	NEK1	0.598439	0
PHF20L1	PHF20L1	0.598161	0
MCCC2	MCCC2	0.597687	0
SHCBP1	SHCBP1	0.597508	0
TWSG1	TWSG1	0.597508	0
TUBB4B	TUBB4B	0.597271	0
RBM14	RBM14	0.597231	0
LARP4	LARP4	0.597017	0
GOSR1	GOSR1	0.597011	0
KCTD10	KCTD10	0.596953	0
WSB2	WSB2	0.596803	0
FAM127C	FAM127C	0.596751	0
UBXN4	UBXN4	0.596288	0
IQCC	IQCC	0.596213	0
ZDHHC3	ZDHHC3	0.595982	0
RPUSD3	RPUSD3	0.595907	0
NAV2	NAV2	0.595878	0
VPS54	VPS54	0.595768	0
ELL2	ELL2	0.595756	0
EGLN2	EGLN2	0.595704	0
ABCF1_loc2	ABCF1	0.595623	0
NUP35	NUP35	0.59534	0
SIGMAR1	SIGMAR1	0.595219	0
SLC39A10	SLC39A10	0.595213	0
MGC2752	MGC2752	0.595161	0
IRF3	IRF3	0.595045	0
PLEC	PLEC	0.594854	0
RBPJ	RBPJ	0.594802	0
RCHY1	RCHY1	0.594698	0
XAF1	XAF1	0.594317	0
CCNE2	CCNE2	0.594207	0
SUPT5H	SUPT5H	0.594201	0
AFG3L2	AFG3L2	0.593848	0
STOM	STOM	0.593091	0
TMF1	TMF1	0.59157	0
PSIP1	PSIP1	0.591455	0
KIF20B	KIF20B	0.591189	0
MLEC	MLEC	0.591108	0
ERCC3	ERCC3	0.591009	0
CBR4	CBR4	0.590362	0
CCDC88A	CCDC88A	0.590217	0
SRBD1	SRBD1	0.589975	0
UBAP2	UBAP2	0.589951	0
KIAA0100	KIAA0100	0.589865	0
EPB41L2	EPB41L2	0.589847	0
PRPF8	PRPF8	0.589564	0
UBAP2L	UBAP2L	0.589489	0
TCEB3	TCEB3	0.589327	0
ESRP1	ESRP1	0.589067	0
CLOCK	CLOCK	0.588969	0
SRSF9	SRSF9	0.588818	0
ZC3H12C	ZC3H12C	0.588651	0
KIAA1430	KIAA1430	0.588616	0
MCAM	MCAM	0.588442	0
PTRF	PTRF	0.588431	0
PUS7	PUS7	0.588356	0
KLHL8	KLHL8	0.588124	0
RBFA	RBFA	0.58802	0
RASSF1	RASSF1	0.587887	0
FPGT	FPGT	0.587824	0
NOL6	NOL6	0.58761	0
IL6ST	IL6ST	0.587506	0
VCP	VCP	0.587355	0
ADAR	ADAR	0.587286	0
RNASEH1	RNASEH1	0.58728	0
ATG7	ATG7	0.587061	0
EIF2B1	EIF2B1	0.586627	0
DNMT3A	DNMT3A	0.586604	0
CEP57L1	CEP57L1	0.586378	0
SNRNP35	SNRNP35	0.585881	0
MB21D2	MB21D2	0.585216	0
ZNF514	ZNF514	0.585095	0
RAD18	RAD18	0.584627	0
LMCD1	LMCD1	0.584349	0
RPP14	RPP14	0.584309	0
RAD21	RAD21	0.584019	0
CAB39	CAB39	0.583846	0
UTP18	UTP18	0.583753	0
PNRC2	PNRC2	0.583736	0
SCAMP4	SCAMP4	0.583632	0
THBS2	THBS2	0.583557	0
FRMD4B	FRMD4B	0.58347	0
APEH	APEH	0.583389	0
LANCL1	LANCL1	0.583135	0
RRP15	RRP15	0.583089	0
RBM45	RBM45	0.582938	0
FAM58A	FAM58A	0.58284	0
FAM111B	FAM111B	0.582823	0
CDC73	CDC73	0.582799	0
POLG2	POLG2	0.582522	0
IL1R2	IL1R2	0.582493	0
MAPKAPK3	MAPKAPK3	0.582418	0
WWC2	WWC2	0.582291	0
RRM1	RRM1	0.582146	0
UBE2F	UBE2F	0.5821	0
USP4	USP4	0.582088	0
RTN4	RTN4	0.582042	0
SPC25	SPC25	0.581898	0
C16orf62	C16orf62	0.581822	0
RPSAP9	RPSAP9	0.581528	0
THAP5	THAP5	0.581296	0
PHC2	PHC2	0.580892	0
METAP2	METAP2	0.580412	0
TYW1B	TYW1B	0.580209	0
FLNA	FLNA	0.580198	0
ACIN1	ACIN1	0.580042	0
FCRLA	FCRLA	0.579972	0
B3GALNT2	B3GALNT2	0.57977	0
DCAF4	DCAF4	0.579648	0
HMG20B	HMG20B	0.579487	0
ERI2	ERI2	0.579417	0
AKIP1	AKIP1	0.579371	0
USP5	USP5	0.579267	0
FYTTD1	FYTTD1	0.578827	0
ANKRD11	ANKRD11	0.578723	0
CASP6	CASP6	0.578718	0
KLHDC5	KLHDC5	0.578689	0
CCDC109B	CCDC109B	0.578631	0
ARHGEF3	ARHGEF3	0.578509	0
NCAPD2	NCAPD2	0.578371	0
CLN6	CLN6	0.57833	0
CLCN6	CLCN6	0.577972	0
EIF4H	EIF4H	0.577798	0
FANCI	FANCI	0.576914	0
USP1	USP1	0.576763	0
TMEM168	TMEM168	0.576729	0
STXBP4	STXBP4	0.576706	0
CCDC14	CCDC14	0.57663	0
DEPDC5	DEPDC5	0.576526	0
SETX	SETX	0.576382	0
BMS1	BMS1	0.576353	0
PI4KB	PI4KB	0.576318	0
CHRNB1	CHRNB1	0.576023	0
CLASP1	CLASP1	0.575994	0
THOC1	THOC1	0.57589	0
EIF2B3	EIF2B3	0.575549	0
HIST1H3A	HIST1H3A	0.575278	0
FERMT1	FERMT1	0.574873	0
CGGBP1	CGGBP1	0.574803	0
PEA15	PEA15	0.574694	0
URI1	URI1	0.574613	0
DGKA	DGKA	0.574572	0
PIK3C2A	PIK3C2A	0.574289	0
RBMS1	RBMS1	0.574156	0
KRI1	KRI1	0.574139	0
STAT6	STAT6	0.573878	0
NAA30	NAA30	0.573849	0
AIDA	AIDA	0.573786	0
SFXN2	SFXN2	0.573774	0
RBM14-RBM4	RBM14-RBM4	0.573503	0
SNX3	SNX3	0.573491	0
SMC1A	SMC1A	0.573456	0
GCA	GCA	0.573341	0
DDX12P	DDX12P	0.573069	0
SLC39A8	SLC39A8	0.573011	0
HNRNPA1L2	HNRNPA1L2	0.572965	0
EID2	EID2	0.572739	0
TBRG1	TBRG1	0.571988	0
C19orf43	C19orf43	0.571866	0
RHOT2	RHOT2	0.571728	0
CLPTM1L	CLPTM1L	0.571589	0
MYO19	MYO19	0.571479	0
EIF3CL_loc1	EIF3CL	0.570918	0
CCDC97	CCDC97	0.570849	0
PPID	PPID	0.570635	0
HARS	HARS	0.570612	0
KRIT1	KRIT1	0.570589	0
PREPL	PREPL	0.570051	0
COMMD7	COMMD7	0.569744	0
RBMXL1	RBMXL1	0.569692	0
METTL14	METTL14	0.569398	0
GIT2	GIT2	0.569178	0
RRP1B	RRP1B	0.56916	0
UTP3	UTP3	0.569068	0
SNX22	SNX22	0.568993	0
CASP7	CASP7	0.568843	0
CDC5L	CDC5L	0.568825	0
MFN2	MFN2	0.56849	0
HACL1	HACL1	0.568438	0
RBM10	RBM10	0.568224	0
USP37	USP37	0.568131	0
LGR4	LGR4	0.568056	0
RAVER1	RAVER1	0.567952	0
TAF6	TAF6	0.567912	0
C16orf5	C16orf5	0.567848	0
RPL6	RPL6	0.567692	0
C19orf40	C19orf40	0.567651	0
MAP4K4	MAP4K4	0.567519	0
PSMD2	PSMD2	0.567438	0
PPFIBP1	PPFIBP1	0.567432	0
BEX5	BEX5	0.567212	0
LOC100506394	LOC100506394	0.567154	0
EIF5	EIF5	0.567125	0
PREB	PREB	0.566894	0
DCUN1D4	DCUN1D4	0.566819	0
DTD1	DTD1	0.566287	0
AGTPBP1	AGTPBP1	0.566131	0
RBM42	RBM42	0.56579	0
AGPAT6	AGPAT6	0.565703	0
NDUFS6	NDUFS6	0.565639	0
EFNB2	EFNB2	0.565599	0
SGOL1	SGOL1	0.565287	0
RNF170	RNF170	0.565287	0
ZNF326	ZNF326	0.565275	0
MTMR9	MTMR9	0.565269	0
ROBO4	ROBO4	0.565096	0
FAM36A	FAM36A	0.565038	0
CDCA4	CDCA4	0.565021	0
GEN1	GEN1	0.564969	0
PIGW	PIGW	0.564957	0
RNF130	RNF130	0.564709	0
TUBA4B	TUBA4B	0.564633	0
ZNF682	ZNF682	0.564599	0
U2AF1	U2AF1	0.564541	0
ZBED1_loc1	ZBED1	0.564373	0
TEX2	TEX2	0.564223	0
ZNF556	ZNF556	0.564171	0
TPM4	TPM4	0.564136	0
WRNIP1	WRNIP1	0.564096	0
r_U1	r_U1	0.564061	0
HMGB1	HMGB1	0.563997	0
ANKRD52	ANKRD52	0.563945	0
ARHGAP29	ARHGAP29	0.563731	0
GOLGB1	GOLGB1	0.563512	0
COIL	COIL	0.563379	0
TNRC6A	TNRC6A	0.563038	0
USP22	USP22	0.562656	0
POP7	POP7	0.562367	0
CEP128	CEP128	0.562292	0
ZNF347	ZNF347	0.561939	0
CHMP2B	CHMP2B	0.561899	0
ARHGAP10	ARHGAP10	0.561627	0
MTFMT	MTFMT	0.561604	0
UTP23	UTP23	0.561592	0
CTR9	CTR9	0.561586	0
LTBP1	LTBP1	0.56154	0
DNAL1	DNAL1	0.561384	0
CUL1	CUL1	0.561297	0
ETV5	ETV5	0.561292	0
C10orf32-AS3MT	C10orf32-AS3MT	0.561263	0
FAM55C	FAM55C	0.561003	0
HENMT1	HENMT1	0.560679	0
SH2B3	SH2B3	0.560343	0
ATXN1	ATXN1	0.560297	0
SLC37A3	SLC37A3	0.560037	0
BRCA1	BRCA1	0.55995	0
TXNDC15	TXNDC15	0.559927	0
AMMECR1	AMMECR1	0.559921	0
RRAGA	RRAGA	0.559702	0
SLC25A44	SLC25A44	0.559673	0
LSG1	LSG1	0.559621	0
UFL1	UFL1	0.559621	0
ZNF655	ZNF655	0.559499	0
TMEM109	TMEM109	0.559366	0
POLH	POLH	0.559297	0
ZBTB8A	ZBTB8A	0.559285	0
CENPP	CENPP	0.55921	0
DIS3L	DIS3L	0.559048	0
HOXA7	HOXA7	0.558886	0
ASF1A	ASF1A	0.558476	0
PRSS12	PRSS12	0.558314	0
GPAM	GPAM	0.55821	0
ASB6	ASB6	0.558077	0
SCMH1	SCMH1	0.557985	0
WWP1	WWP1	0.55773	0
COL4A2	COL4A2	0.55688	0
HTRA1	HTRA1	0.556713	0
SCFD2	SCFD2	0.556689	0
RAB1A	RAB1A	0.556585	0
ACOX3	ACOX3	0.556366	0
PCBD2	PCBD2	0.55629	0
VHL	VHL	0.555811	0
ACTN4	ACTN4	0.555747	0
OLFML3	OLFML3	0.555626	0
CCDC41	CCDC41	0.555539	0
UGGT2	UGGT2	0.555406	0
ZNHIT6	ZNHIT6	0.555296	0
NRP1	NRP1	0.555163	0
AOX1	AOX1	0.555134	0
KPNA3	KPNA3	0.555071	0
USP8	USP8	0.555042	0
FER	FER	0.554862	0
DDHD2	DDHD2	0.554851	0
LARP1B	LARP1B	0.554781	0
FAM83H	FAM83H	0.554695	0
RANGAP1	RANGAP1	0.554573	0
IFT88	IFT88	0.554544	0
LBR	LBR	0.554429	0
ORC4	ORC4	0.554423	0
E2F4	E2F4	0.554411	0
LYRM2	LYRM2	0.554394	0
CDT1	CDT1	0.554307	0
TMEM209	TMEM209	0.554215	0
TPR	TPR	0.554209	0
POFUT1	POFUT1	0.55403	0
ILF3	ILF3	0.554001	0
PSMC5	PSMC5	0.553914	0
IFT74	IFT74	0.553486	0
ING3	ING3	0.553365	0
CEP164	CEP164	0.553296	0
WDR91	WDR91	0.553296	0
TRAK1	TRAK1	0.553041	0
SEPHS2	SEPHS2	0.552995	0
GLMN	GLMN	0.552891	0
STON2	STON2	0.552804	0
BRCC3	BRCC3	0.552775	0
MKLN1	MKLN1	0.5527	0
MAT2A	MAT2A	0.552654	0
LOC646762	LOC646762	0.552654	0
RAB7A	RAB7A	0.552631	0
DYNLL1	DYNLL1	0.552492	0
RAB21	RAB21	0.552451	0
CCND3	CCND3	0.552347	0
POLA2	POLA2	0.55233	0
ZFYVE20	ZFYVE20	0.552307	0
CDCA7L	CDCA7L	0.552301	0
FAM126A	FAM126A	0.552261	0
RAB2A	RAB2A	0.552162	0
RP1-177G6.2	RP1-177G6.2	0.552093	0
TAF2	TAF2	0.552006	0
HCG18_loc7	HCG18	0.551983	0
UTP20	UTP20	0.551937	0
LARP1	LARP1	0.551862	0
GNS	GNS	0.551723	0
EIF4G2	EIF4G2	0.5517	0
RPAP2	RPAP2	0.551677	0
EFEMP1	EFEMP1	0.551607	0
TBC1D5	TBC1D5	0.551596	0
RIF1	RIF1	0.551561	0
FKBP9	FKBP9	0.551474	0
XPC	XPC	0.551399	0
RAB18	RAB18	0.551214	0
SQLE	SQLE	0.551174	0
SEC63	SEC63	0.551006	0
KCNK6	KCNK6	0.550584	0
DCAF12	DCAF12	0.550578	0
NUDT1	NUDT1	0.550543	0
HIP1	HIP1	0.550434	0
SLC5A6	SLC5A6	0.550249	0
KLHL18	KLHL18	0.550139	0
DUS1L	DUS1L	0.549769	0
SLC25A46	SLC25A46	0.549751	0
DNAJC14	DNAJC14	0.549595	0
TMEM30A	TMEM30A	0.549509	0
TCF7	TCF7	0.549225	0
TM7SF3	TM7SF3	0.549196	0
CNOT10	CNOT10	0.549185	0
CASC5	CASC5	0.548884	0
RBBP7	RBBP7	0.548537	0
SMARCAD1	SMARCAD1	0.548375	0
PARP2	PARP2	0.548231	0
S1PR2	S1PR2	0.548196	0
KLHL9	KLHL9	0.548156	0
CTNNB1	CTNNB1	0.548	0
MPHOSPH10	MPHOSPH10	0.547994	0
HN1L	HN1L	0.547965	0
NUP54	NUP54	0.547919	0
C16orf53	C16orf53	0.547913	0
NUCKS1	NUCKS1	0.547867	0
LYRM7	LYRM7	0.547861	0
METTL17	METTL17	0.547612	0
FAM168B	FAM168B	0.547601	0
PALLD	PALLD	0.547595	0
PAPOLA	PAPOLA	0.547502	0
DISP1	DISP1	0.54741	0
NOL9	NOL9	0.547312	0
SAV1	SAV1	0.547277	0
FAM116A	FAM116A	0.547219	0
BCAS2	BCAS2	0.547196	0
LONP2	LONP2	0.547098	0
FAF2	FAF2	0.547086	0
EIF3A	EIF3A	0.546861	0
SLC25A20	SLC25A20	0.546861	0
PAFAH1B2	PAFAH1B2	0.546311	0
BRIP1	BRIP1	0.546248	0
LOC100128126	LOC100128126	0.546219	0
KLHL5	KLHL5	0.546161	0
SH3GLB1	SH3GLB1	0.54597	0
BECN1	BECN1	0.545768	0
CCDC15	CCDC15	0.545704	0
CHKB-CPT1B	CHKB-CPT1B	0.545548	0
PHACTR2	PHACTR2	0.545415	0
CHAF1B	CHAF1B	0.545409	0
GPR155	GPR155	0.545271	0
LAS1L	LAS1L	0.545271	0
SETD8	SETD8	0.545213	0
TMEM110	TMEM110	0.545103	0
TRIM23	TRIM23	0.545028	0
CBR1	CBR1	0.544999	0
ATRX	ATRX	0.544895	0
ZNF670-ZNF695	ZNF670-ZNF695	0.544837	0
SKIV2L2	SKIV2L2	0.544837	0
XYLT1	XYLT1	0.544814	0
UBLCP1	UBLCP1	0.544756	0
PIK3CD	PIK3CD	0.544698	0
TTF2	TTF2	0.544623	0
SDHAP2	SDHAP2	0.544577	0
HMGN5	HMGN5	0.544565	0
XYLB	XYLB	0.544559	0
QTRTD1	QTRTD1	0.544473	0
HILPDA	HILPDA	0.544386	0
FAM212A	FAM212A	0.544369	0
TMEM50B	TMEM50B	0.544311	0
REST	REST	0.544178	0
ANKRD40	ANKRD40	0.544132	0
AKAP2	AKAP2	0.544039	0
CLN5	CLN5	0.543947	0
PISD	PISD	0.543923	0
MST1R	MST1R	0.543571	0
DYNC1LI2	DYNC1LI2	0.543565	0
ZFP30	ZFP30	0.543045	0
ALG9	ALG9	0.543016	0
ZNF30	ZNF30	0.542958	0
GBF1	GBF1	0.542836	0
CCDC71L	CCDC71L	0.542744	0
HIAT1	HIAT1	0.542576	0
FBXL18	FBXL18	0.542438	0
TUBA1C	TUBA1C	0.542328	0
ZC3H7A	ZC3H7A	0.542172	0
RASL11B	RASL11B	0.541906	0
AFAP1L1	AFAP1L1	0.541848	0
PA2G4P4	PA2G4P4	0.54168	0
GORASP2	GORASP2	0.541669	0
HMGXB4	HMGXB4	0.541634	0
MAPKAPK5	MAPKAPK5	0.541617	0
GOLPH3	GOLPH3	0.541576	0
r_tRNA-Asn-AAC	r_tRNA-Asn-AAC	0.541576	0
GSDMC	GSDMC	0.541391	0
NECAP1	NECAP1	0.541368	0
CTTN	CTTN	0.54131	0
AKT1	AKT1	0.541281	0
RBM15B	RBM15B	0.541206	0
SRPX	SRPX	0.541177	0
FAF1	FAF1	0.54109	0
ATAD2	ATAD2	0.540859	0
ZNF492	ZNF492	0.54072	0
TBL1XR1	TBL1XR1	0.540691	0
NIPA2	NIPA2	0.540668	0
RBM6	RBM6	0.540657	0
KPNA4	KPNA4	0.540593	0
RIN1	RIN1	0.540437	0
LOC100130954	LOC100130954	0.540408	0
KIF15	KIF15	0.540356	0
PWP2	PWP2	0.540287	0
TGS1	TGS1	0.539674	0
PKMYT1	PKMYT1	0.539616	0
IRGQ	IRGQ	0.539593	0
ZC3H11A	ZC3H11A	0.539535	0
USP24	USP24	0.539495	0
GINS3	GINS3	0.539067	0
PRPF40A	PRPF40A	0.538997	0
CYB5D1	CYB5D1	0.538986	0
TMED7	TMED7	0.538847	0
GUSB	GUSB	0.538807	0
WRN	WRN	0.538645	0
DDX58	DDX58	0.538437	0
FZD6	FZD6	0.538414	0
KIF4A	KIF4A	0.538333	0
SFT2D1	SFT2D1	0.538194	0
CDC40	CDC40	0.538101	0
SNRPA1	SNRPA1	0.53787	0
TYW3	TYW3	0.537806	0
NCAPG	NCAPG	0.537789	0
CDK2AP1	CDK2AP1	0.537662	0
FTSJ3	FTSJ3	0.537616	0
C22orf28	C22orf28	0.537512	0
MTOR	MTOR	0.537321	0
FAM173B	FAM173B	0.537211	0
ARHGAP1	ARHGAP1	0.537199	0
ZBTB38	ZBTB38	0.537014	0
DSCC1	DSCC1	0.536928	0
FAM74A2	FAM74A2	0.5368	0
RCC2	RCC2	0.536777	0
NOL11	NOL11	0.536748	0
AFF4	AFF4	0.536743	0
TUBGCP3	TUBGCP3	0.536419	0
HDGF	HDGF	0.536274	0
RBM25	RBM25	0.536188	0
FRG1	FRG1	0.536026	0
PHF11	PHF11	0.536014	0
SETMAR	SETMAR	0.535962	0
ZRANB2	ZRANB2	0.535951	0
CASP8AP2	CASP8AP2	0.535765	0
DDX1	DDX1	0.53576	0
PLEKHJ1	PLEKHJ1	0.535661	0
ATG4C	ATG4C	0.535644	0
PLIN3	PLIN3	0.53543	0
CHD4	CHD4	0.53517	0
NDST2	NDST2	0.535049	0
DHCR24	DHCR24	0.535025	0
HSD17B4	HSD17B4	0.534933	0
FAM54A	FAM54A	0.534933	0
DBI	DBI	0.534904	0
RRP7A	RRP7A	0.534898	0
RAF1	RAF1	0.53484	0
IQGAP1	IQGAP1	0.534783	0
SDAD1	SDAD1	0.53465	0
ZNF35	ZNF35	0.534627	0
KIAA0020	KIAA0020	0.534586	0
C1orf144	C1orf144	0.534517	0
ZNF684	ZNF684	0.534453	0
ZSWIM7	ZSWIM7	0.534285	0
SPRYD7	SPRYD7	0.534158	0
TAOK1	TAOK1	0.534106	0
FAM48A	FAM48A	0.534054	0
r_MER5A	r_MER5A	0.534014	0
MAGI2-AS3	MAGI2-AS3	0.533979	0
CDCA8	CDCA8	0.533938	0
CS	CS	0.533823	0
LAMA2	LAMA2	0.533696	0
ANKRD39	ANKRD39	0.533655	0
TAP1_loc5	TAP1	0.533615	0
SH3PXD2A	SH3PXD2A	0.53336	0
SUDS3	SUDS3	0.533239	0
CASP10	CASP10	0.53321	0
CCDC124	CCDC124	0.53317	0
SGSM3	SGSM3	0.533158	0
STRN4	STRN4	0.53306	0
LOC339290	LOC339290	0.533013	0
ASAP2	ASAP2	0.532944	0
PTMA	PTMA	0.532805	0
USP9X	USP9X	0.532713	0
C9orf100	C9orf100	0.532701	0
POLR3GL	POLR3GL	0.532447	0
TMEM214	TMEM214	0.532447	0
DCTN2	DCTN2	0.532383	0
PDLIM2	PDLIM2	0.532244	0
ALDH9A1	ALDH9A1	0.531961	0
KIDINS220	KIDINS220	0.531961	0
SDC3	SDC3	0.531713	0
BANK1	BANK1	0.531441	0
HERC6	HERC6	0.531343	0
PCOLCE2	PCOLCE2	0.531331	0
TUBE1	TUBE1	0.531262	0
SACS	SACS	0.531244	0
GYLTL1B	GYLTL1B	0.531192	0
USP33	USP33	0.531077	0
ATF7IP2	ATF7IP2	0.530996	0
FZD8	FZD8	0.530915	0
TRDMT1	TRDMT1	0.530874	0
TP63	TP63	0.530874	0
WDR3	WDR3	0.530822	0
TMOD2	TMOD2	0.530735	0
NUDT11	NUDT11	0.530707	0
IMPAD1	IMPAD1	0.530672	0
CDC27	CDC27	0.530516	0
PIAS2	PIAS2	0.530464	0
LCLAT1	LCLAT1	0.530412	0
SREK1	SREK1	0.530365	0
ZC3H14	ZC3H14	0.529961	0
PPP3CB	PPP3CB	0.529943	0
GOLGA3	GOLGA3	0.52992	0
IFNAR2	IFNAR2	0.529914	0
DBT	DBT	0.529903	0
IVNS1ABP	IVNS1ABP	0.529654	0
SLC35E1	SLC35E1	0.529585	0
RFC2	RFC2	0.529579	0
COX18	COX18	0.52955	0
TRIP11	TRIP11	0.529515	0
CEP104	CEP104	0.529406	0
MMS22L	MMS22L	0.529348	0
SMC2	SMC2	0.529284	0
WAPAL	WAPAL	0.529157	0
ABHD11	ABHD11	0.528764	0
PNPLA6	PNPLA6	0.52859	0
CNP	CNP	0.528486	0
PTP4A2	PTP4A2	0.528463	0
AACS	AACS	0.528434	0
PCM1	PCM1	0.52829	0
SLC26A2	SLC26A2	0.528244	0
PPP2R3C	PPP2R3C	0.528139	0
C1orf135	C1orf135	0.528128	0
DUSP18	DUSP18	0.528111	0
TNRC6C	TNRC6C	0.528064	0
LOC100294145_loc1	LOC100294145	0.528012	0
CDS1	CDS1	0.527989	0
C2orf29	C2orf29	0.527775	0
SMPD4	SMPD4	0.527769	0
GPATCH2	GPATCH2	0.527723	0
USP46	USP46	0.527671	0
ANP32E	ANP32E	0.527665	0
CAMSAP2	CAMSAP2	0.527608	0
GLYCTK	GLYCTK	0.527596	0
LOC100506994	LOC100506994	0.52759	0
SETD3	SETD3	0.527561	0
DROSHA	DROSHA	0.527527	0
GABPB2	GABPB2	0.52744	0
PREP	PREP	0.527128	0
ITGB5	ITGB5	0.527	0
CCNYL1	CCNYL1	0.526746	0
GFM1	GFM1	0.526723	0
ZFP91	ZFP91	0.526717	0
r_FAM	r_FAM	0.526711	0
ENOSF1	ENOSF1	0.526682	0
POLR2I	POLR2I	0.526648	0
NUP62	NUP62	0.526318	0
DCTN4	DCTN4	0.526127	0
MTMR12	MTMR12	0.526093	0
ADAT3	ADAT3	0.526023	0
FAM161B	FAM161B	0.526006	0
FAM161A	FAM161A	0.525902	0
SLC12A4	SLC12A4	0.525844	0
ATM	ATM	0.525786	0
MGAT1	MGAT1	0.525757	0
PIGM	PIGM	0.52559	0
DMAP1	DMAP1	0.525457	0
EIF3B	EIF3B	0.525434	0
TXLNA	TXLNA	0.525295	0
CSNK2B_loc5	CSNK2B	0.525249	0
TMPO	TMPO	0.525191	0
ZNF738	ZNF738	0.525173	0
CDV3	CDV3	0.525173	0
ANKRD36B	ANKRD36B	0.52515	0
TMEM194A	TMEM194A	0.525087	0
MED20	MED20	0.525087	0
TNPO2	TNPO2	0.525006	0
DIAPH1	DIAPH1	0.524954	0
APOC1	APOC1	0.524873	0
GGNBP2	GGNBP2	0.524514	0
SLC25A13	SLC25A13	0.52441	0
SRRM1	SRRM1	0.523936	0
TMEM41B	TMEM41B	0.523815	0
ARMCX5	ARMCX5	0.523809	0
PPP4R1	PPP4R1	0.52374	0
WIPF1	WIPF1	0.523636	0
GNPAT	GNPAT	0.523583	0
COMMD8	COMMD8	0.523566	0
PEBP1	PEBP1	0.523248	0
EIF2AK2	EIF2AK2	0.523225	0
RAD23B	RAD23B	0.523213	0
ECE1	ECE1	0.523075	0
NTAN1	NTAN1	0.522815	0
MCM7	MCM7	0.52256	0
TMEM17	TMEM17	0.522433	0
FAM208A	FAM208A	0.522421	0
CYBRD1	CYBRD1	0.522323	0
ASMTL_loc2	ASMTL	0.52219	0
CD81	CD81	0.522121	0
ARL17B_loc1	ARL17B	0.522005	0
PAXIP1	PAXIP1	0.521959	0
PDCD6	PDCD6	0.521941	0
API5	API5	0.521884	0
SNX11	SNX11	0.521745	0
MTR	MTR	0.521664	0
TOPORS	TOPORS	0.521438	0
HNRNPL	HNRNPL	0.521433	0
SKA1	SKA1	0.521415	0
GCLM	GCLM	0.521398	0
TRMT2B	TRMT2B	0.521346	0
S100A16	S100A16	0.521103	0
PLOD3	PLOD3	0.521092	0
MAST4	MAST4	0.520843	0
PI4K2B	PI4K2B	0.520531	0
SELS	SELS	0.520409	0
PAM	PAM	0.520375	0
SLC7A8	SLC7A8	0.520323	0
AP1B1	AP1B1	0.520109	0
NRAS	NRAS	0.520074	0
GTSE1	GTSE1	0.520068	0
SNX19	SNX19	0.519947	0
CENPO	CENPO	0.519872	0
MCM6	MCM6	0.519843	0
SLC39A13	SLC39A13	0.51964	0
PCDH7	PCDH7	0.519559	0
FBXO7	FBXO7	0.519536	0
TAB2	TAB2	0.51949	0
ZNF37A	ZNF37A	0.519322	0
ZNF71	ZNF71	0.519293	0
RCBTB2	RCBTB2	0.519282	0
TMEM48	TMEM48	0.519259	0
SLC35B3	SLC35B3	0.519213	0
NEDD1	NEDD1	0.519172	0
ARHGAP18	ARHGAP18	0.518941	0
DUSP23	DUSP23	0.518848	0
KIAA1715	KIAA1715	0.518843	0
CHD1	CHD1	0.518837	0
GNPDA2	GNPDA2	0.518663	0
TARDBP	TARDBP	0.518501	0
HSPA4L	HSPA4L	0.518461	0
C4orf21	C4orf21	0.518449	0
SSR1	SSR1	0.518253	0
HMGXB3	HMGXB3	0.518074	0
CEP135	CEP135	0.518056	0
EXOSC9	EXOSC9	0.518056	0
STXBP3	STXBP3	0.51805	0
TFE3	TFE3	0.518045	0
PARP12	PARP12	0.517894	0
CREB1	CREB1	0.517889	0
CENPE	CENPE	0.517865	0
DDX24	DDX24	0.517842	0
EIF3J	EIF3J	0.517779	0
C10orf2	C10orf2	0.51775	0
CCDC137	CCDC137	0.517732	0
QDPR	QDPR	0.517709	0
CENPI	CENPI	0.517686	0
SBNO1	SBNO1	0.517328	0
HNMT	HNMT	0.51727	0
TMEM123	TMEM123	0.517253	0
HCN1	HCN1	0.517218	0
CD83	CD83	0.517201	0
GCN1L1	GCN1L1	0.517183	0
CDC42BPB	CDC42BPB	0.516981	0
FGFR1	FGFR1	0.516871	0
CC2D2A	CC2D2A	0.516865	0
CHUK	CHUK	0.51679	0
ARPC5L	ARPC5L	0.516663	0
ZFAND4	ZFAND4	0.516524	0
SCN4B	SCN4B	0.516362	0
VAPB	VAPB	0.516252	0
PDP2	PDP2	0.516241	0
TPST1	TPST1	0.516212	0
MPPE1	MPPE1	0.516194	0
FBXO5	FBXO5	0.51616	0
ARSA	ARSA	0.51605	0
FBL	FBL	0.515929	0
SRSF10	SRSF10	0.515917	0
C4orf46	C4orf46	0.515917	0
MXRA7	MXRA7	0.515859	0
IRF9	IRF9	0.515778	0
XRCC3	XRCC3	0.515767	0
GABPA	GABPA	0.515686	0
WDR1	WDR1	0.515645	0
ZAK	ZAK	0.515634	0
PPM1M	PPM1M	0.515611	0
C1orf21	C1orf21	0.51553	0
SART3	SART3	0.515345	0
RECQL	RECQL	0.515131	0
MTF2	MTF2	0.515067	0
POLE	POLE	0.515044	0
CCDC138	CCDC138	0.514928	0
C12orf4	C12orf4	0.514778	0
EHD3	EHD3	0.514772	0
VARS_loc6	VARS	0.514685	0
FAM83D	FAM83D	0.514668	0
SHROOM1	SHROOM1	0.514622	0
MAN1A1	MAN1A1	0.514541	0
CDC23	CDC23	0.514512	0
HEXB	HEXB	0.514408	0
PEF1	PEF1	0.514229	0
USF2	USF2	0.514194	0
TONSL	TONSL	0.514107	0
KRT5	KRT5	0.514096	0
NUP153	NUP153	0.513986	0
MTRF1L	MTRF1L	0.513396	0
TCEANC2	TCEANC2	0.513338	0
BAZ1A	BAZ1A	0.513275	0
DNAJC10	DNAJC10	0.513078	0
PTBP2	PTBP2	0.513009	0
EEA1	EEA1	0.512963	0
LOC731424	LOC731424	0.512882	0
ZMYM4	ZMYM4	0.512795	0
LOC100293516	LOC100293516	0.51276	0
MARK1	MARK1	0.512737	0
KRBA1	KRBA1	0.512702	0
EI24	EI24	0.51265	0
MSN	MSN	0.512633	0
ATG9A	ATG9A	0.512465	0
MSH2	MSH2	0.512222	0
C19orf63	C19orf63	0.512194	0
APBB1	APBB1	0.512124	0
NSF_loc2	NSF	0.512107	0
EXOG	EXOG	0.511719	0
AP3B1	AP3B1	0.511349	0
C2CD2	C2CD2	0.51124	0
KIAA1429	KIAA1429	0.511043	0
TM9SF1	TM9SF1	0.510985	0
RBM12B	RBM12B	0.510985	0
TTC37	TTC37	0.510951	0
C4orf33	C4orf33	0.510731	0
RAPGEF6	RAPGEF6	0.510725	0
POFUT2	POFUT2	0.51069	0
HDAC3	HDAC3	0.510563	0
HAUS7	HAUS7	0.510523	0
NOS1	NOS1	0.5105	0
ZNF574	ZNF574	0.510378	0
ZHX1	ZHX1	0.51028	0
RNF14	RNF14	0.509962	0
SFXN3	SFXN3	0.509933	0
OAS3	OAS3	0.509864	0
HEATR3	HEATR3	0.50984	0
CYB5D2	CYB5D2	0.509835	0
CDK12	CDK12	0.509829	0
SNORD35B	SNORD35B	0.509788	0
IARS2	IARS2	0.509713	0
MIR100HG	MIR100HG	0.509546	0
MPZL1	MPZL1	0.509528	0
NOP58	NOP58	0.509361	0
RBBP4	RBBP4	0.509152	0
MBD4	MBD4	0.509077	0
KHSRP	KHSRP	0.509037	0
UBE2O	UBE2O	0.508933	0
TMEM97	TMEM97	0.508713	0
EDEM1	EDEM1	0.508661	0
TMEM241	TMEM241	0.508597	0
NSD1	NSD1	0.50858	0
TFDP1	TFDP1	0.508563	0
SMYD2	SMYD2	0.508516	0
MMGT1	MMGT1	0.508435	0
TMEM9B	TMEM9B	0.508395	0
MZT1	MZT1	0.508378	0
DHX16_loc5	DHX16	0.50832	0
ABCB8	ABCB8	0.508291	0
MFGE8	MFGE8	0.508279	0
UBE2E3	UBE2E3	0.508187	0
LTN1	LTN1	0.508164	0
DHX34	DHX34	0.50806	0
ZNF367	ZNF367	0.507996	0
ANKRD27	ANKRD27	0.50799	0
KIF1C	KIF1C	0.507915	0
EHD4	EHD4	0.507892	0
GOLGA8IP	GOLGA8IP	0.507672	0
UCHL3	UCHL3	0.507481	0
ARPC2	ARPC2	0.507429	0
C6orf62	C6orf62	0.507377	0
FANCL	FANCL	0.507123	0
SLC35B4	SLC35B4	0.507071	0
SP8	SP8	0.507059	0
ZNF207	ZNF207	0.50695	0
PHRF1	PHRF1	0.506874	0
TMEM127	TMEM127	0.506805	0
RPS4X	RPS4X	0.506799	0
CDC37L1	CDC37L1	0.506782	0
WDR44	WDR44	0.506718	0
CCP110	CCP110	0.506713	0
PDE7A	PDE7A	0.50662	0
LOC440944	LOC440944	0.506603	0
PDPN	PDPN	0.506487	0
TUBB4A	TUBB4A	0.506475	0
HEXIM1	HEXIM1	0.50647	0
TMEM156	TMEM156	0.506458	0
ZC3H10	ZC3H10	0.506447	0
OSBPL3	OSBPL3	0.50636	0
PPP2R4	PPP2R4	0.506325	0
ASL	ASL	0.506256	0
RB1	RB1	0.50625	0
GMFB	GMFB	0.506071	0
THOC7	THOC7	0.506025	0
SLITRK4	SLITRK4	0.505961	0
CANX	CANX	0.505944	0
CHD8	CHD8	0.505932	0
HOMER1	HOMER1	0.505897	0
DHODH	DHODH	0.505892	0
SCRIB	SCRIB	0.50588	0
SEPN1	SEPN1	0.505828	0
C11orf70	C11orf70	0.505712	0
QRICH1	QRICH1	0.505666	0
DOM3Z_loc1	DOM3Z	0.505649	0
CHMP1A	CHMP1A	0.505643	0
NAT10	NAT10	0.505591	0
RGMB	RGMB	0.505574	0
PEX3	PEX3	0.505493	0
PPP6R3	PPP6R3	0.505383	0
FAM54B	FAM54B	0.505331	0
AKT2	AKT2	0.505157	0
ZNF618	ZNF618	0.505146	0
GTPBP5	GTPBP5	0.505111	0
BLOC1S1	BLOC1S1	0.504938	0
SAFB	SAFB	0.504932	0
NIN	NIN	0.504406	0
ORC2	ORC2	0.504377	0
UNC50	UNC50	0.504319	0
CENPB	CENPB	0.504307	0
LOC147804	LOC147804	0.504261	0
SUPT16H	SUPT16H	0.504226	0
LAMP3	LAMP3	0.504215	0
CCDC28B	CCDC28B	0.504163	0
PILRB	PILRB	0.504122	0
NOC2L	NOC2L	0.503949	0
PFAS	PFAS	0.503862	0
ZMAT3	ZMAT3	0.503804	0
TMEM192	TMEM192	0.50377	0
SYNC	SYNC	0.503764	0
SLC35B1	SLC35B1	0.503625	0
ATPBD4	ATPBD4	0.503382	0
LAD1	LAD1	0.503244	0
WDR92	WDR92	0.503232	0
RPS8	RPS8	0.503215	0
GUK1	GUK1	0.50318	0
KIAA1191	KIAA1191	0.503093	0
ERLIN1	ERLIN1	0.503001	0
SNAR-G1	SNAR-G1	0.502995	0
TMEM33	TMEM33	0.50292	0
TTC32	TTC32	0.502798	0
DDX60L	DDX60L	0.502729	0
VWA2	VWA2	0.502723	0
NFKBIB	NFKBIB	0.502602	0
POLE2	POLE2	0.50255	0
FASN	FASN	0.502394	0
DDX5	DDX5	0.502226	0
CAPZB	CAPZB	0.502214	0
DCUN1D5	DCUN1D5	0.502209	0
HJURP	HJURP	0.502191	0
DYNC1H1	DYNC1H1	0.502116	0
HEATR2	HEATR2	0.501862	0
PDK3	PDK3	0.501763	0
PRELID1	PRELID1	0.501682	0
ZNF530	ZNF530	0.501567	0
LPCAT2	LPCAT2	0.501549	0
SMAD1	SMAD1	0.501492	0
TMEM199	TMEM199	0.501445	0
CCNT1	CCNT1	0.501428	0
BMP2K	BMP2K	0.501364	0
FEZ1	FEZ1	0.50133	0
MDM1	MDM1	0.50133	0
PARP14	PARP14	0.501237	0
DNAJC1	DNAJC1	0.501226	0
ETF1	ETF1	0.501156	0
PMS1	PMS1	0.501006	0
ODZ2	ODZ2	0.500908	0
NANOS1	NANOS1	0.500809	0
ARPC4-TTLL3	ARPC4-TTLL3	0.500671	0
TSPAN5	TSPAN5	0.500578	0
ELOVL6	ELOVL6	0.500572	0
RANBP3	RANBP3	0.500422	0
DHX15	DHX15	0.500341	0
SPESP1	SPESP1	0.50015	0
TUBGCP2	TUBGCP2	0.50011	0
MTF1	MTF1	0.49996	0
CTNNA1	CTNNA1	0.49989	0
KLC1	KLC1	0.499832	0
ST3GAL5	ST3GAL5	0.49978	0
EMX2OS	EMX2OS	0.499751	0
RABL2B	RABL2B	0.49974	0
CENPM	CENPM	0.499676	0
PUS7L	PUS7L	0.499618	0
YES1	YES1	0.499451	0
MAP3K7	MAP3K7	0.499381	0
SLC30A6	SLC30A6	0.499121	0
KIAA0930	KIAA0930	0.499034	0
GTF3C1	GTF3C1	0.499017	0
DDX3X	DDX3X	0.498826	0
ESCO1	ESCO1	0.498821	0
KTN1	KTN1	0.498786	0
LMF2	LMF2	0.498705	0
ORAI1	ORAI1	0.498595	0
ATG10	ATG10	0.498526	0
PSMG3	PSMG3	0.498497	0
MTMR4	MTMR4	0.49841	0
HIST1H1A	HIST1H1A	0.498213	0
TRAF3	TRAF3	0.498208	0
TULP3	TULP3	0.49815	0
CNN3	CNN3	0.498138	0
ANKRD28	ANKRD28	0.498133	0
MCC	MCC	0.497994	0
ARHGDIA	ARHGDIA	0.497924	0
MSTO2P	MSTO2P	0.497838	0
QKI	QKI	0.497815	0
SMARCA5	SMARCA5	0.497757	0
FAM203A_loc1	FAM203A	0.497653	0
ACAD11	ACAD11	0.497624	0
FAM73A	FAM73A	0.497566	0
C9orf64	C9orf64	0.497531	0
ABCF2	ABCF2	0.497288	0
LOC646278	LOC646278	0.497277	0
KIAA0146	KIAA0146	0.496999	0
FPGT-TNNI3K	FPGT-TNNI3K	0.49697	0
MRPS25	MRPS25	0.496872	0
RREB1	RREB1	0.496577	0
GIN1	GIN1	0.496473	0
C19orf79	C19orf79	0.496433	0
PLA2G4A	PLA2G4A	0.496311	0
DDX51	DDX51	0.496178	0
DDX20	DDX20	0.496138	0
ERC1	ERC1	0.496126	0
SURF4	SURF4	0.496063	0
SMEK2	SMEK2	0.495878	0
KIAA0922	KIAA0922	0.495855	0
PTPRZ1	PTPRZ1	0.495675	0
MMS19	MMS19	0.495629	0
NOM1	NOM1	0.495612	0
LOC728730	LOC728730	0.495531	0
PCNT	PCNT	0.495525	0
LAMB1	LAMB1	0.495508	0
NMNAT1	NMNAT1	0.49549	0
ST7	ST7	0.495375	0
SDCCAG8	SDCCAG8	0.49534	0
PCGF3	PCGF3	0.495305	0
BCDIN3D	BCDIN3D	0.495288	0
RAB3GAP2	RAB3GAP2	0.495195	0
OMA1	OMA1	0.494658	0
DHX37	DHX37	0.494658	0
DENND1A	DENND1A	0.494635	0
PSMC2	PSMC2	0.494583	0
OIP5-AS1	OIP5-AS1	0.49449	0
MBD2	MBD2	0.49445	0
SLC10A7	SLC10A7	0.494288	0
PPP2R5D	PPP2R5D	0.494236	0
GSK3B	GSK3B	0.494039	0
ACAT1	ACAT1	0.494016	0
NAP1L2	NAP1L2	0.493975	0
TAF1C	TAF1C	0.493941	0
OTUD4	OTUD4	0.49379	0
TBC1D23	TBC1D23	0.493779	0
AGPAT1_loc4	AGPAT1	0.49375	0
SCARB1	SCARB1	0.493744	0
MON1A	MON1A	0.493715	0
HIATL1	HIATL1	0.493663	0
MED1	MED1	0.493426	0
GAR1	GAR1	0.49342	0
r_tRNA-Leu-CTG	r_tRNA-Leu-CTG	0.493351	0
C9orf78	C9orf78	0.493345	0
FLAD1	FLAD1	0.493276	0
DNAJB11	DNAJB11	0.493074	0
ELOVL1	ELOVL1	0.492993	0
GBE1	GBE1	0.492969	0
SEC24B	SEC24B	0.492969	0
RNF10	RNF10	0.492964	0
TIA1	TIA1	0.4929	0
YWHAQ	YWHAQ	0.492773	0
CATSPER2P1	CATSPER2P1	0.492732	0
LIG4	LIG4	0.492588	0
PBX3	PBX3	0.492559	0
C8orf85	C8orf85	0.492478	0
GAS6	GAS6	0.492455	0
ADAMTS4	ADAMTS4	0.492391	0
PTPN20B_loc2	PTPN20B	0.492391	0
RHOQ	RHOQ	0.492345	0
YLPM1	YLPM1	0.492333	0
UCN2	UCN2	0.492322	0
RFC5	RFC5	0.492305	0
PTPRF	PTPRF	0.492253	0
CCNI	CCNI	0.492108	0
H2AFX	H2AFX	0.49205	0
LOC170425	LOC170425	0.492021	0
BAZ2B	BAZ2B	0.491952	0
MTPN	MTPN	0.491877	0
POLA1	POLA1	0.491877	0
DCK	DCK	0.491593	0
MFSD1	MFSD1	0.491489	0
TIMM50	TIMM50	0.491466	0
SNORD32A	SNORD32A	0.491142	0
ALDH1B1	ALDH1B1	0.491114	0
UNG	UNG	0.491073	0
MFN1	MFN1	0.491073	0
SMTN	SMTN	0.491021	0
PSD4	PSD4	0.49079	0
ZNF100	ZNF100	0.490732	0
KIAA0368	KIAA0368	0.490709	0
PAQR4	PAQR4	0.490697	0
ULK2	ULK2	0.490639	0
KRAS	KRAS	0.490628	0
CYP20A1	CYP20A1	0.490605	0
SPATA18	SPATA18	0.490576	0
TRAPPC11	TRAPPC11	0.490379	0
MGC21881	MGC21881	0.490333	0
CASC3	CASC3	0.490229	0
MCM2	MCM2	0.490079	0
INTS10	INTS10	0.490021	0
POLR2A	POLR2A	0.489946	0
ABCA1	ABCA1	0.489899	0
GNPTAB	GNPTAB	0.489807	0
PHF14	PHF14	0.489645	0
RSRC1	RSRC1	0.489605	0
KPNB1	KPNB1	0.489581	0
TRNAU1AP	TRNAU1AP	0.489576	0
C1orf123	C1orf123	0.489454	0
ATP13A2	ATP13A2	0.489356	0
LOC730227	LOC730227	0.489177	0
TYW1	TYW1	0.48913	0
ME2	ME2	0.488997	0
MUTED-TXNDC5	MUTED-TXNDC5	0.488974	0
FOXK2	FOXK2	0.488928	0
GPR137B	GPR137B	0.488893	0
SUV39H2	SUV39H2	0.488801	0
HMGN1	HMGN1	0.488778	0
PGRMC1	PGRMC1	0.488662	0
NCKAP1	NCKAP1	0.488454	0
UPF3A	UPF3A	0.488367	0
RABGEF1	RABGEF1	0.488327	0
TNFAIP1	TNFAIP1	0.488182	0
BCL2A1	BCL2A1	0.488113	0
USP7	USP7	0.488072	0
EIF3K	EIF3K	0.488026	0
TTF1	TTF1	0.488003	0
RNPC3	RNPC3	0.48798	0
CDK17	CDK17	0.487905	0
FHOD1	FHOD1	0.487841	0
GUSBP1	GUSBP1	0.48776	0
HDLBP	HDLBP	0.487702	0
WNT5A	WNT5A	0.487662	0
RBBP5	RBBP5	0.48765	0
GPX7	GPX7	0.487627	0
RNF4	RNF4	0.487402	0
MLF1IP	MLF1IP	0.487361	0
RELL1	RELL1	0.487211	0
C7orf42	C7orf42	0.48717	0
TRIB2	TRIB2	0.48713	0
FRYL	FRYL	0.487101	0
XPO5	XPO5	0.486858	0
EXO1	EXO1	0.486795	0
QPCT	QPCT	0.486748	0
MKNK1	MKNK1	0.486708	0
DPP8	DPP8	0.486679	0
SLC16A9	SLC16A9	0.486627	0
LRRCC1	LRRCC1	0.486575	0
GEMIN5	GEMIN5	0.486459	0
KAT7	KAT7	0.486413	0
LARP7	LARP7	0.486367	0
DOCK1	DOCK1	0.486349	0
AEBP2	AEBP2	0.486303	0
DDX41	DDX41	0.486176	0
IMPA1	IMPA1	0.485979	0
NUB1	NUB1	0.485956	0
ARGLU1	ARGLU1	0.485823	0
KIAA1324L	KIAA1324L	0.485812	0
DICER1	DICER1	0.485679	0
TMEM5	TMEM5	0.485644	0
PITPNB	PITPNB	0.485517	0
EXOC3	EXOC3	0.485442	0
DHFR	DHFR	0.485286	0
PRKAA1	PRKAA1	0.485153	0
SMARCA4	SMARCA4	0.485072	0
IFRD2	IFRD2	0.48506	0
LOC100505715	LOC100505715	0.48495	0
FBXO45	FBXO45	0.484881	0
FAM111A	FAM111A	0.48484	0
SMC4	SMC4	0.484812	0
EDNRA	EDNRA	0.4848	0
PSMC3	PSMC3	0.484598	0
TOPBP1	TOPBP1	0.484569	0
MOB3A	MOB3A	0.484551	0
NUCB1	NUCB1	0.484361	0
GEMIN4	GEMIN4	0.48432	0
DCP1A	DCP1A	0.484268	0
FAM86C1	FAM86C1	0.484251	0
LOC100009676	LOC100009676	0.484135	0
C9orf21	C9orf21	0.484008	0
BRPF1	BRPF1	0.484002	0
SAE1	SAE1	0.483985	0
POLG	POLG	0.483725	0
TIMM22	TIMM22	0.483626	0
DHX29	DHX29	0.483568	0
CTBP2	CTBP2	0.483447	0
RBP1	RBP1	0.483441	0
RNGTT	RNGTT	0.483441	0
PSMC3IP	PSMC3IP	0.483395	0
RANBP2	RANBP2	0.483355	0
WDR74	WDR74	0.48325	0
DNAJC16	DNAJC16	0.483233	0
DGCR2	DGCR2	0.483198	0
MDFIC	MDFIC	0.483071	0
C17orf80	C17orf80	0.483019	0
ARRB2	ARRB2	0.48295	0
MND1	MND1	0.482932	0
NHSL1	NHSL1	0.48288	0
MPDZ	MPDZ	0.482863	0
LRRC14	LRRC14	0.482852	0
GUF1	GUF1	0.482799	0
ANTXR2	ANTXR2	0.482695	0
ZNF770	ZNF770	0.482614	0
ERAP2	ERAP2	0.482562	0
LOC400043	LOC400043	0.482557	0
PHB2	PHB2	0.482487	0
RBM39	RBM39	0.482447	0
C7orf73	C7orf73	0.48236	0
MRFAP1L1	MRFAP1L1	0.482354	0
RRP36	RRP36	0.482337	0
LOC100506930	LOC100506930	0.48232	0
DTYMK	DTYMK	0.482262	0
FKBP9L	FKBP9L	0.481996	0
SPRYD3	SPRYD3	0.48177	0
TCF3	TCF3	0.481684	0
FAM20B	FAM20B	0.481574	0
ABHD14A	ABHD14A	0.481545	0
RNU5D-1	RNU5D-1	0.4814	0
MLF2	MLF2	0.481343	0
COG2	COG2	0.481337	0
LRP8	LRP8	0.481244	0
STAT1	STAT1	0.481244	0
PHF6	PHF6	0.481134	0
RAB28	RAB28	0.481053	0
RNF220	RNF220	0.480649	0
MYD88	MYD88	0.480631	0
LOC285359	LOC285359	0.480377	0
NARS2	NARS2	0.480319	0
ZC3H15	ZC3H15	0.480198	0
KBTBD2	KBTBD2	0.480134	0
ZFP90	ZFP90	0.480117	0
CEP170	CEP170	0.480082	0
MCM8	MCM8	0.479995	0
IL32	IL32	0.479972	0
LTBP4	LTBP4	0.479914	0
GSPT1	GSPT1	0.479712	0
FAM203A_loc2	FAM203A	0.479689	0
C10orf55	C10orf55	0.479666	0
RUFY2	RUFY2	0.47962	0
ACAA2	ACAA2	0.479562	0
FAM188A	FAM188A	0.479533	0
FAM76B	FAM76B	0.479469	0
MAVS	MAVS	0.47944	0
FRMD6	FRMD6	0.4794	0
FAM3C	FAM3C	0.479319	0
LARS	LARS	0.479284	0
r_L2b	r_L2b	0.479255	0
SOAT1	SOAT1	0.479059	0
SLC9A6	SLC9A6	0.479012	0
SF1	SF1	0.478978	0
ZCCHC24	ZCCHC24	0.478914	0
FAM98A	FAM98A	0.478827	0
TRAF3IP1	TRAF3IP1	0.47844	0
WDR11	WDR11	0.478429	0
RNASEH2C	RNASEH2C	0.478417	0
RAD54L	RAD54L	0.478319	0
NUDT16L1	NUDT16L1	0.478284	0
CREB3L2	CREB3L2	0.478238	0
CLSPN	CLSPN	0.478209	0
COL5A2	COL5A2	0.478191	0
COPS3	COPS3	0.478145	0
ZBTB24	ZBTB24	0.477966	0
C10orf32	C10orf32	0.477937	0
MRPL38	MRPL38	0.477862	0
UTRN	UTRN	0.477839	0
FAM198B	FAM198B	0.477816	0
PDDC1	PDDC1	0.477781	0
PPPDE1	PPPDE1	0.477717	0
PRIM1	PRIM1	0.477584	0
YKT6	YKT6	0.477579	0
SDF2L1	SDF2L1	0.477475	0
ASF1B	ASF1B	0.47744	0
TTC3	TTC3	0.477417	0
C1orf212	C1orf212	0.477388	0
CDCA7	CDCA7	0.477365	0
UBN1	UBN1	0.477359	0
DHCR7	DHCR7	0.477318	0
ZNF75A	ZNF75A	0.477307	0
SRSF6	SRSF6	0.477238	0
CHMP6	CHMP6	0.477168	0
UBTD2	UBTD2	0.477157	0
NUCB2	NUCB2	0.476954	0
RFWD3	RFWD3	0.476879	0
PAK1	PAK1	0.476839	0
ADCK1	ADCK1	0.476804	0
TP73-AS1	TP73-AS1	0.476775	0
NAA25	NAA25	0.476711	0
CYBASC3	CYBASC3	0.476654	0
MON2	MON2	0.476596	0
CSRNP3	CSRNP3	0.47659	0
PSME4	PSME4	0.476197	0
LOC100505876	LOC100505876	0.476116	0
DFFA	DFFA	0.476035	0
SUPT7L	SUPT7L	0.475942	0
ARMCX1	ARMCX1	0.475919	0
MTG1	MTG1	0.475827	0
GCNT1	GCNT1	0.475809	0
CXorf26	CXorf26	0.475798	0
PPM1K	PPM1K	0.475671	0
XPO6	XPO6	0.475619	0
FKBP1A	FKBP1A	0.475619	0
GCC2	GCC2	0.47559	0
CRK	CRK	0.475491	0
MGAT2	MGAT2	0.47548	0
IPO11	IPO11	0.475468	0
TMEM144	TMEM144	0.475364	0
MCM5	MCM5	0.475272	0
DEF6	DEF6	0.475225	0
DPY19L3	DPY19L3	0.475214	0
CDC25A	CDC25A	0.47511	0
TDRKH	TDRKH	0.475069	0
C12orf43	C12orf43	0.475058	0
YTHDF3	YTHDF3	0.475023	0
GPSM3_loc7	GPSM3	0.474954	0
MARS2	MARS2	0.474919	0
NUPL1	NUPL1	0.474907	0
DDX11	DDX11	0.474873	0
RTEL1-TNFRSF6B	RTEL1-TNFRSF6B	0.474855	0
SRSF4	SRSF4	0.474827	0
ERCC6	ERCC6	0.474798	0
PPP2R5C	PPP2R5C	0.474618	0
FAM101B	FAM101B	0.474537	0
PEAK1	PEAK1	0.47452	0
GPAA1	GPAA1	0.474514	0
MAP1B	MAP1B	0.474509	0
EIF1AY	EIF1AY	0.47437	0
TBCD	TBCD	0.47426	0
TFPI	TFPI	0.47404	0
TEKT4P2	TEKT4P2	0.474023	0
TEFM	TEFM	0.473971	0
ABHD13	ABHD13	0.473913	0
NISCH	NISCH	0.473867	0
TSPAN7	TSPAN7	0.47378	0
TRIP12	TRIP12	0.473757	0
CHRAC1	CHRAC1	0.473595	0
MAD2L2	MAD2L2	0.473566	0
MED4	MED4	0.473566	0
FAM136A	FAM136A	0.473479	0
GLO1	GLO1	0.473439	0
NUP160	NUP160	0.473393	0
VANGL1	VANGL1	0.47337	0
GALNT14	GALNT14	0.47337	0
PRMT3	PRMT3	0.473306	0
DCP2	DCP2	0.473242	0
CAPN7	CAPN7	0.473213	0
SNX13	SNX13	0.473196	0
PROSC	PROSC	0.473196	0
PTPLAD2	PTPLAD2	0.473034	0
SPRR2A	SPRR2A	0.472965	0
TOP2B	TOP2B	0.472936	0
CNPY4	CNPY4	0.472913	0
TCF20	TCF20	0.472878	0
PSMD11	PSMD11	0.47278	0
SPTBN1	SPTBN1	0.472653	0
C5orf62	C5orf62	0.47252	0
ELAVL1	ELAVL1	0.472508	0
LOC643387	LOC643387	0.472439	0
GGA3	GGA3	0.472242	0
MOSPD1	MOSPD1	0.472236	0
CACNB1	CACNB1	0.47219	0
C14orf21	C14orf21	0.471988	0
LARGE	LARGE	0.47197	0
CENPF	CENPF	0.47193	0
CTBP1	CTBP1	0.471918	0
PMS2P4	PMS2P4	0.471878	0
TMEM173	TMEM173	0.47178	0
AKAP17A_loc1	AKAP17A	0.471728	0
CENPJ	CENPJ	0.471681	0
N4BP2	N4BP2	0.471566	0
C12orf5	C12orf5	0.471369	0
ANKRD36BP2	ANKRD36BP2	0.471311	0
KIAA1731	KIAA1731	0.471282	0
IFI35	IFI35	0.471178	0
ZNF26_loc1	ZNF26	0.471155	0
DCLRE1C	DCLRE1C	0.471144	0
CCDC50	CCDC50	0.471028	0
DYNC2LI1	DYNC2LI1	0.47097	0
ABT1	ABT1	0.470947	0
IL4I1	IL4I1	0.470837	0
PLA2G12A	PLA2G12A	0.470808	0
FIP1L1	FIP1L1	0.470785	0
MYEOV2	MYEOV2	0.470762	0
C16orf57	C16orf57	0.47071	0
NIF3L1	NIF3L1	0.470693	0
PRKAA2	PRKAA2	0.470594	0
CCDC12	CCDC12	0.470589	0
PRPF4B	PRPF4B	0.470583	0
TMED2	TMED2	0.470548	0
CEP85	CEP85	0.470502	0
DDX18	DDX18	0.470415	0
NFKB1	NFKB1	0.470311	0
CENPC1	CENPC1	0.470213	0
NCSTN	NCSTN	0.470161	0
DDRGK1	DDRGK1	0.469958	0
TRAPPC3	TRAPPC3	0.469814	0
ISCU	ISCU	0.46975	0
CNOT7	CNOT7	0.469635	0
SEC11C	SEC11C	0.469571	0
RPGR	RPGR	0.469507	0
BCS1L	BCS1L	0.469496	0
IPO13	IPO13	0.469478	0
POLR3B	POLR3B	0.469455	0
GLT8D1	GLT8D1	0.469305	0
C17orf70	C17orf70	0.469276	0
EMB	EMB	0.469184	0
PRPF19	PRPF19	0.46916	0
COPS7B	COPS7B	0.469126	0
OGFOD2	OGFOD2	0.469108	0
GINS2	GINS2	0.469033	0
SMU1	SMU1	0.46901	0
TMEM64	TMEM64	0.468981	0
TAPT1	TAPT1	0.468825	0
AMOTL1	AMOTL1	0.468808	0
PRKAG2	PRKAG2	0.468762	0
USP18	USP18	0.468715	0
DDX6	DDX6	0.468675	0
PCSK7	PCSK7	0.468652	0
GOLGA7B	GOLGA7B	0.468571	0
TIPARP	TIPARP	0.468542	0
GGA1	GGA1	0.468496	0
BRMS1	BRMS1	0.468484	0
MLH1	MLH1	0.468426	0
VPS36	VPS36	0.468363	0
GLCE	GLCE	0.468282	0
RWDD4	RWDD4	0.468195	0
ZDHHC17	ZDHHC17	0.468189	0
PIGY	PIGY	0.468189	0
ALG6	ALG6	0.468126	0
CHRM3	CHRM3	0.468079	0
SLC25A43	SLC25A43	0.468062	0
FNDC3B	FNDC3B	0.468056	0
USP15	USP15	0.46805	0
PDF	PDF	0.468045	0
SIRT2	SIRT2	0.46786	0
LOC286186	LOC286186	0.467813	0
MALT1	MALT1	0.467588	0
ZNF740	ZNF740	0.467519	0
FASTKD3	FASTKD3	0.46749	0
VOPP1	VOPP1	0.467472	0
NAV1	NAV1	0.467391	0
SNRNP200	SNRNP200	0.467253	0
MREG	MREG	0.467201	0
UPF1	UPF1	0.467148	0
METTL2B	METTL2B	0.467004	0
SCO1	SCO1	0.466842	0
ATP6V0C	ATP6V0C	0.466796	0
EBNA1BP2	EBNA1BP2	0.466755	0
SEL1L	SEL1L	0.466755	0
SLC4A1AP	SLC4A1AP	0.466715	0
ANKRD13C	ANKRD13C	0.466669	0
RNFT1	RNFT1	0.466634	0
ZNF714	ZNF714	0.46657	0
GLS	GLS	0.46657	0
SCLT1	SCLT1	0.46657	0
KIAA1432	KIAA1432	0.466541	0
XPO1	XPO1	0.466397	0
ERCC6L	ERCC6L	0.466362	0
FAM108A1	FAM108A1	0.466067	0
MGC16142	MGC16142	0.46605	0
SLC38A1	SLC38A1	0.466021	0
CERS5	CERS5	0.465952	0
PDIA5	PDIA5	0.465952	0
GMNN	GMNN	0.465709	0
C17orf81	C17orf81	0.465686	0
BCL10	BCL10	0.465657	0
RHOBTB1	RHOBTB1	0.465622	0
ADPRH	ADPRH	0.465564	0
GBP3	GBP3	0.465454	0
NSUN4	NSUN4	0.465402	0
C14orf126	C14orf126	0.465339	0
HMGN2	HMGN2	0.465264	0
VPS33B	VPS33B	0.465264	0
RRP8	RRP8	0.465258	0
TXNDC5	TXNDC5	0.465246	0
ZHX3	ZHX3	0.465165	0
WBP11	WBP11	0.465096	0
DNAJC11	DNAJC11	0.464836	0
UBA1	UBA1	0.464818	0
BRP44	BRP44	0.464674	0
CMAS	CMAS	0.464599	0
RPL14	RPL14	0.464512	0
NDFIP1	NDFIP1	0.464483	0
SCOC	SCOC	0.464362	0
STX2	STX2	0.464315	0
PNMAL1	PNMAL1	0.464292	0
SCYL2	SCYL2	0.464246	0
GATAD2A	GATAD2A	0.464223	0
FAM109B	FAM109B	0.464211	0
RNF34	RNF34	0.464206	0
LRRC6	LRRC6	0.464084	0
TMEM201	TMEM201	0.464049	0
FAM50B	FAM50B	0.464009	0
STRN3	STRN3	0.463951	0
DCLRE1B	DCLRE1B	0.463905	0
AP1M1	AP1M1	0.463841	0
SNAP29	SNAP29	0.463818	0
MCRS1	MCRS1	0.463772	0
TH1L	TH1L	0.463749	0
CCDC8	CCDC8	0.463593	0
XPNPEP1	XPNPEP1	0.46357	0
PDCL3	PDCL3	0.463552	0
UBE2I	UBE2I	0.463442	0
PAIP1	PAIP1	0.463419	0
KATNB1	KATNB1	0.463396	0
KIAA1279	KIAA1279	0.463269	0
TMBIM4	TMBIM4	0.463252	0
SSRP1	SSRP1	0.463234	0
UBR1	UBR1	0.462997	0
MINA	MINA	0.462974	0
ACTB	ACTB	0.462934	0
C16orf88	C16orf88	0.46291	0
ZNF410	ZNF410	0.462893	0
LRRC40	LRRC40	0.462887	0
IL28RA	IL28RA	0.462841	0
C17orf89	C17orf89	0.462783	0
SNORD35A	SNORD35A	0.46272	0
WDR4	WDR4	0.462639	0
APOC1P1	APOC1P1	0.462633	0
DBR1	DBR1	0.462483	0
RGS3_loc1	RGS3	0.462061	0
EML4	EML4	0.46202	0
OBFC2B	OBFC2B	0.461997	0
ZNF746	ZNF746	0.461957	0
RRBP1	RRBP1	0.461951	0
CD3EAP	CD3EAP	0.461881	0
ZNF498	ZNF498	0.461731	0
MED6	MED6	0.461673	0
GPR180	GPR180	0.461517	0
TIMELESS	TIMELESS	0.461454	0
FBXO48	FBXO48	0.461448	0
PLEKHA3	PLEKHA3	0.461344	0
OCIAD1	OCIAD1	0.461274	0
IMPDH1	IMPDH1	0.461211	0
C4orf43	C4orf43	0.461153	0
DPH2	DPH2	0.461112	0
PDCD7	PDCD7	0.461101	0
CCNY	CCNY	0.461066	0
TTC27	TTC27	0.461066	0
CEP290	CEP290	0.46106	0
IGSF3	IGSF3	0.460997	0
SOCS4	SOCS4	0.460875	0
WDR61	WDR61	0.460708	0
HAUS6	HAUS6	0.460656	0
SUZ12	SUZ12	0.460644	0
KHDRBS1	KHDRBS1	0.460465	0
UBL4A	UBL4A	0.460453	0
SOX7	SOX7	0.460401	0
GPR125	GPR125	0.460205	0
TMEM128	TMEM128	0.460147	0
NKX2-5	NKX2-5	0.460083	0
UPF3B	UPF3B	0.46002	0
ATP13A3	ATP13A3	0.45991	0
SLC25A39	SLC25A39	0.45984	0
KCTD18	KCTD18	0.459644	0
SRCAP	SRCAP	0.459592	0
SEPT14	SEPT14	0.459557	0
PTCD1	PTCD1	0.459557	0
LPXN	LPXN	0.459476	0
CMPK1	CMPK1	0.459447	0
SLC25A28	SLC25A28	0.459447	0
UHRF1BP1	UHRF1BP1	0.459395	0
PRKRIR	PRKRIR	0.459389	0
CSTF2	CSTF2	0.459303	0
STARD9	STARD9	0.459199	0
PRMT7	PRMT7	0.459181	0
KLHDC3	KLHDC3	0.459164	0
NCL	NCL	0.459089	0
NUP50	NUP50	0.459043	0
HPS5	HPS5	0.459025	0
GBP1	GBP1	0.458985	0
ATXN7L3	ATXN7L3	0.458979	0
CCT4	CCT4	0.45895	0
BRD4	BRD4	0.458892	0
REPS1	REPS1	0.458886	0
ING5	ING5	0.458794	0
RPAP3	RPAP3	0.458719	0
ZMAT2	ZMAT2	0.458638	0
TXNDC11	TXNDC11	0.458597	0
XRCC5	XRCC5	0.458557	0
ENTPD4	ENTPD4	0.458551	0
FLJ43826	FLJ43826	0.45854	0
CSGALNACT2	CSGALNACT2	0.458459	0
ZNF639	ZNF639	0.458453	0
FJX1	FJX1	0.45843	0
PID1	PID1	0.458418	0
SMEK1	SMEK1	0.458395	0
NCAPG2	NCAPG2	0.458337	0
ADA	ADA	0.458274	0
EIF2C2	EIF2C2	0.458256	0
ABCC10	ABCC10	0.458227	0
DBIL5P2	DBIL5P2	0.458216	0
LNX2	LNX2	0.458193	0
CEP44	CEP44	0.458187	0
CCT6P3	CCT6P3	0.458123	0
LAMP1	LAMP1	0.458117	0
HIST1H4C	HIST1H4C	0.458094	0
POLR2K	POLR2K	0.457985	0
GOPC	GOPC	0.457944	0
FAN1	FAN1	0.457927	0
BCL2L13	BCL2L13	0.457904	0
AURKB	AURKB	0.457863	0
DGKZ	DGKZ	0.457776	0
VPS52_loc2	VPS52	0.457765	0
SERPINI1	SERPINI1	0.457678	0
ERGIC2	ERGIC2	0.457649	0
UBR7	UBR7	0.457597	0
GRWD1	GRWD1	0.457551	0
SLMO2	SLMO2	0.457487	0
AATF	AATF	0.457481	0
TXLNG	TXLNG	0.457412	0
ZNF346	ZNF346	0.457383	0
IWS1	IWS1	0.457331	0
SLC36A1	SLC36A1	0.45732	0
SCYL3	SCYL3	0.457268	0
DIP2C	DIP2C	0.457268	0
KRT14	KRT14	0.457181	0
LPAR1	LPAR1	0.457181	0
KLF13	KLF13	0.457164	0
PTBP3	PTBP3	0.457152	0
RIOK2	RIOK2	0.457025	0
C1orf116	C1orf116	0.456973	0
RASA1	RASA1	0.456863	0
PCBP2	PCBP2	0.456834	0
ALYREF	ALYREF	0.456793	0
PSAT1	PSAT1	0.456782	0
RNF149	RNF149	0.456591	0
AP3D1	AP3D1	0.456551	0
RAC1	RAC1	0.456528	0
SLC39A6	SLC39A6	0.456429	0
[truncated: 2,016 more rows]

## Sheet: PC3 negative correlation
Local Gene ID	Gene Symbol	Score	Local FDR
PRPF8	PRPF8	-0.88458	6.01049e-05
APOL6	APOL6	-0.826272	0.000182647
CCDC15	CCDC15	-0.82589	0.000183379
TTF1	TTF1	-0.822815	0.000189207
ZC3H11A	ZC3H11A	-0.813298	0.000206323
NUCKS1	NUCKS1	-0.809372	0.000212881
PCBP2	PCBP2	-0.808383	0.000214478
H2AFV	H2AFV	-0.803932	0.000221366
RBBP7	RBBP7	-0.800393	0.000226455
HMGN2	HMGN2	-0.798121	0.000229527
EIF5	EIF5	-0.797011	0.000230969
HIST1H4C	HIST1H4C	-0.796057	0.000232176
TIA1	TIA1	-0.787436	0.00024163
DEK	DEK	-0.781129	0.00024667
NUP160	NUP160	-0.776763	0.000249051
EFEMP1	EFEMP1	-0.768762	0.000250673
SNRNP200	SNRNP200	-0.766726	0.000250456
NASP	NASP	-0.763136	0.000249394
SPC25	SPC25	-0.763136	0.000249394
ATP1B3	ATP1B3	-0.762604	0.000249159
C10orf58	C10orf58	-0.762529	0.000249125
DDX46	DDX46	-0.7615	0.000248608
CHD4	CHD4	-0.759361	0.000247283
PRPF6	PRPF6	-0.759285	0.00024723
TP53	TP53	-0.756834	0.000245268
LPCAT2	LPCAT2	-0.755961	0.000244455
CBX5	CBX5	-0.752191	0.000240225
MAVS	MAVS	-0.751255	0.000238986
C14orf102	C14orf102	-0.750948	0.000238564
ARHGDIB	ARHGDIB	-0.747601	0.000233399
CHMP1A	CHMP1A	-0.747294	0.000232874
HNRNPU	HNRNPU	-0.746936	0.000232249
EIF2AK1	EIF2AK1	-0.746381	0.000231257
HIF1AN	HIF1AN	-0.745687	0.000229975
DCLRE1C	DCLRE1C	-0.745392	0.000229416
FAM111A	FAM111A	-0.74438	0.000227432
NCAPD2	NCAPD2	-0.743646	0.000225929
NARS2	NARS2	-0.739917	0.000217442
SFPQ	SFPQ	-0.739842	0.000217256
FKBPL_loc1	FKBPL	-0.739726	0.000216968
LGMN	LGMN	-0.739524	0.000216462
HIST1H3A	HIST1H3A	-0.736806	0.000209225
LOC728643	LOC728643	-0.736604	0.000208653
RRM1	RRM1	-0.735725	0.000206116
HNRNPA3	HNRNPA3	-0.735667	0.000205946
MCM2	MCM2	-0.732996	0.000197663
SMC2	SMC2	-0.732135	0.000194809
RTF1	RTF1	-0.731568	0.000192884
PARP1	PARP1	-0.730782	0.000190145
MCM7	MCM7	-0.730689	0.000189818
PRIM1	PRIM1	-0.730389	0.000188747
ADAR	ADAR	-0.730331	0.00018854
USP8	USP8	-0.730221	0.000188145
BRD8	BRD8	-0.72981	0.000186656
KIF22	KIF22	-0.729024	0.000183743
PPP1CA	PPP1CA	-0.727642	0.000178433
WDR76	WDR76	-0.726428	0.00017356
SMC4	SMC4	-0.723497	0.000160979
STAT3	STAT3	-0.723242	0.000159831
CCDC14	CCDC14	-0.72293	0.000158411
PPP1CC	PPP1CC	-0.722641	0.000157083
PHGDH	PHGDH	-0.722433	0.00015612
HTATSF1	HTATSF1	-0.722207	0.00015507
OS9	OS9	-0.720467	0.00014672
TUBB8	TUBB8	-0.720138	0.00014509
ILF3	ILF3	-0.719646	0.000142629
ORC4	ORC4	-0.719525	0.000142016
USP24	USP24	-0.719513	0.000141957
DTX3L	DTX3L	-0.718675	0.000137661
KIF3B	KIF3B	-0.718039	0.000134333
FANCI	FANCI	-0.717409	0.000130975
DHX40	DHX40	-0.716813	0.000127747
C11orf57	C11orf57	-0.716478	0.000125906
SCARA3	SCARA3	-0.7142	0.000112938
TH1L	TH1L	-0.714148	0.000112633
CDC25C	CDC25C	-0.714015	0.00011185
SUPT16H	SUPT16H	-0.713882	0.000111064
RNF20	RNF20	-0.713165	0.000106779
SMARCC2	SMARCC2	-0.712616	0.000103441
DHTKD1	DHTKD1	-0.712061	0.000100019
CCDC34	CCDC34	-0.711141	9.42413e-05
PARP14	PARP14	-0.711043	9.36155e-05
BLOC1S1	BLOC1S1	-0.711031	9.35417e-05
GLE1	GLE1	-0.708863	7.93276e-05
PPFIBP1	PPFIBP1	-0.708025	7.36215e-05
KCTD3	KCTD3	-0.706851	6.54329e-05
TRIM56	TRIM56	-0.706643	6.39562e-05
ELF2	ELF2	-0.706285	6.13954e-05
PDDC1	PDDC1	-0.705134	5.30254e-05
VANGL1	VANGL1	-0.705036	5.22997e-05
SPOP	SPOP	-0.703654	4.19161e-05
CWF19L2	CWF19L2	-0.703463	4.04557e-05
CNOT1	CNOT1	-0.703249	3.88106e-05
TBL1XR1	TBL1XR1	-0.703076	3.74707e-05
PPP2R4	PPP2R4	-0.701515	2.51666e-05
ZNF367	ZNF367	-0.701376	2.40514e-05
POLD3	POLD3	-0.700723	1.87532e-05
KLHDC3	KLHDC3	-0.70052	1.70962e-05
FAM21B_loc2	FAM21B	-0.698948	3.95892e-06
DBNL	DBNL	-0.698636	1.29553e-06
NARF	NARF	-0.698202	0
CASP2	CASP2	-0.698179	0
DDB2	DDB2	-0.697497	0
KHDRBS1	KHDRBS1	-0.696837	0
SEMA4B	SEMA4B	-0.696693	0
CHD9	CHD9	-0.696676	0
SRRT	SRRT	-0.695652	0
MPHOSPH8	MPHOSPH8	-0.693952	0
KIF4A	KIF4A	-0.693311	0
PHF14	PHF14	-0.693241	0
GGA2	GGA2	-0.692605	0
ARFGAP2	ARFGAP2	-0.691825	0
SGOL1	SGOL1	-0.69157	0
ZNF37A	ZNF37A	-0.69153	0
GOSR1	GOSR1	-0.691368	0
LBR	LBR	-0.690969	0
WDR73	WDR73	-0.690877	0
MCM3	MCM3	-0.688726	0
KTN1	KTN1	-0.688003	0
ARGLU1	ARGLU1	-0.687303	0
RPAP1	RPAP1	-0.686725	0
IPO9	IPO9	-0.686448	0
MLXIP	MLXIP	-0.685818	0
HP1BP3	HP1BP3	-0.685754	0
YLPM1	YLPM1	-0.685667	0
MAGEF1	MAGEF1	-0.685511	0
DIS3L	DIS3L	-0.684031	0
NMI	NMI	-0.682464	0
DYNC1LI2	DYNC1LI2	-0.681932	0
PTRF	PTRF	-0.681909	0
ANXA8L1_loc1	ANXA8L1	-0.681822	0
VEZF1	VEZF1	-0.681481	0
APH1A	APH1A	-0.680787	0
STAP2	STAP2	-0.680597	0
TMPO	TMPO	-0.680516	0
CTDSPL	CTDSPL	-0.679984	0
RBBP4	RBBP4	-0.679833	0
ASPM	ASPM	-0.679799	0
NAA30	NAA30	-0.678509	0
PARP4	PARP4	-0.678429	0
AP4S1	AP4S1	-0.678417	0
TGOLN2	TGOLN2	-0.678388	0
CAPRIN1	CAPRIN1	-0.678186	0
TRIM14	TRIM14	-0.677024	0
C1orf116	C1orf116	-0.676995	0
IL10RB	IL10RB	-0.676833	0
SRSF6	SRSF6	-0.676665	0
TYK2	TYK2	-0.67626	0
UBE4A	UBE4A	-0.67548	0
ZFP106	ZFP106	-0.67515	0
BRCC3	BRCC3	-0.674439	0
RAC1	RAC1	-0.674289	0
DNPEP	DNPEP	-0.674092	0
ANKRD36	ANKRD36	-0.673988	0
LOC440288	LOC440288	-0.673982	0
HIST1H3B	HIST1H3B	-0.673792	0
AKAP1	AKAP1	-0.673156	0
H3F3AP4	H3F3AP4	-0.672259	0
EEF1G	EEF1G	-0.672098	0
SSRP1	SSRP1	-0.670964	0
FERMT1	FERMT1	-0.67075	0
TRPM7	TRPM7	-0.670687	0
HEATR2	HEATR2	-0.669877	0
ADCY3	ADCY3	-0.6696	0
MKI67	MKI67	-0.669068	0
HIST1H1A	HIST1H1A	-0.668952	0
VSIG10	VSIG10	-0.66842	0
CENPBD1	CENPBD1	-0.668022	0
LXN	LXN	-0.667333	0
FAM111B	FAM111B	-0.666738	0
POLA1	POLA1	-0.666732	0
GGCX	GGCX	-0.66631	0
SF3B1	SF3B1	-0.665871	0
NAT10	NAT10	-0.665715	0
HIST1H1B	HIST1H1B	-0.665431	0
TRA2B	TRA2B	-0.664847	0
CDK11B	CDK11B	-0.664743	0
LPCAT3	LPCAT3	-0.663604	0
IDH3B	IDH3B	-0.663257	0
MOB3C	MOB3C	-0.662217	0
MSH2	MSH2	-0.662049	0
CIZ1	CIZ1	-0.661904	0
RBM23	RBM23	-0.660922	0
ZDHHC13	ZDHHC13	-0.660262	0
TM9SF1	TM9SF1	-0.659459	0
DROSHA	DROSHA	-0.658158	0
NUP62	NUP62	-0.658094	0
CHD8	CHD8	-0.657852	0
GINS1	GINS1	-0.657401	0
MSH6	MSH6	-0.657002	0
SRSF1	SRSF1	-0.65666	0
PLEKHA2	PLEKHA2	-0.656626	0
PRKDC	PRKDC	-0.656585	0
FAM120A	FAM120A	-0.656134	0
PPP1R12A	PPP1R12A	-0.655146	0
PCYOX1	PCYOX1	-0.654886	0
CWC25	CWC25	-0.654701	0
INADL	INADL	-0.65466	0
WDR34	WDR34	-0.654637	0
DSN1	DSN1	-0.653764	0
RFC2	RFC2	-0.651654	0
KIAA1217	KIAA1217	-0.651619	0
ATAD2	ATAD2	-0.65148	0
CDCA8	CDCA8	-0.651179	0
PIGM	PIGM	-0.650989	0
KHSRP	KHSRP	-0.650792	0
QSER1	QSER1	-0.65037	0
MIR1244-2_loc3	MIR1244-2	-0.650335	0
DCAF6	DCAF6	-0.649711	0
SHMT1	SHMT1	-0.649324	0
RNPEP	RNPEP	-0.649069	0
HNRNPA1L2	HNRNPA1L2	-0.648774	0
DCAF8	DCAF8	-0.64867	0
KIF20B	KIF20B	-0.648578	0
TAPBP_loc5	TAPBP	-0.648138	0
AMOTL1	AMOTL1	-0.647375	0
HCFC1R1	HCFC1R1	-0.646543	0
ING5	ING5	-0.646392	0
AES	AES	-0.646363	0
PRR11	PRR11	-0.646306	0
CAND1	CAND1	-0.646016	0
SLC48A1	SLC48A1	-0.64512	0
CASP7	CASP7	-0.644698	0
SH2D4A	SH2D4A	-0.644652	0
SLTM	SLTM	-0.644403	0
DDX42	DDX42	-0.644392	0
RG9MTD3	RG9MTD3	-0.644189	0
ANXA8L1_loc2	ANXA8L1	-0.643993	0
TRA2A	TRA2A	-0.643987	0
PILRB	PILRB	-0.643941	0
TRIM44	TRIM44	-0.64386	0
TMEM203	TMEM203	-0.643316	0
BAZ1B	BAZ1B	-0.643108	0
ARL2BP	ARL2BP	-0.642727	0
TOX4	TOX4	-0.642212	0
FLJ31306	FLJ31306	-0.642206	0
OSGEP	OSGEP	-0.642131	0
FAM83D	FAM83D	-0.641969	0
TPR	TPR	-0.641813	0
HNRNPR	HNRNPR	-0.640697	0
SMC3	SMC3	-0.640564	0
ZNFX1	ZNFX1	-0.640426	0
BCR	BCR	-0.640229	0
NUMA1	NUMA1	-0.639691	0
TNKS1BP1	TNKS1BP1	-0.639633	0
HIRIP3	HIRIP3	-0.639576	0
DUS3L	DUS3L	-0.639512	0
KDM2A	KDM2A	-0.639136	0
NUP214	NUP214	-0.638847	0
IPO8	IPO8	-0.638778	0
MIS18BP1	MIS18BP1	-0.638772	0
GEN1	GEN1	-0.638668	0
MEA1	MEA1	-0.638494	0
HNRNPH1	HNRNPH1	-0.638067	0
HELLS	HELLS	-0.638026	0
HNRNPM	HNRNPM	-0.63739	0
ZW10	ZW10	-0.635823	0
GNPAT	GNPAT	-0.6355	0
MUM1	MUM1	-0.63532	0
VAPB	VAPB	-0.634852	0
TCF25	TCF25	-0.634008	0
SLC35A4	SLC35A4	-0.633707	0
NPAT	NPAT	-0.633574	0
PNKD_loc1	PNKD	-0.633464	0
WDR70	WDR70	-0.633383	0
HIST1H1D	HIST1H1D	-0.632932	0
CTR9	CTR9	-0.632823	0
SON	SON	-0.632609	0
JMJD8	JMJD8	-0.632522	0
SNX17	SNX17	-0.632094	0
TBC1D9B	TBC1D9B	-0.631898	0
SF1	SF1	-0.631805	0
METTL17	METTL17	-0.631793	0
EFHC1	EFHC1	-0.631441	0
EXTL2	EXTL2	-0.631267	0
HNRNPD	HNRNPD	-0.631244	0
CRNKL1	CRNKL1	-0.63114	0
GINS4	GINS4	-0.631134	0
AGPS	AGPS	-0.630868	0
KIF20A	KIF20A	-0.6304	0
KCTD1	KCTD1	-0.629677	0
MRE11A	MRE11A	-0.62944	0
SRSF4	SRSF4	-0.628937	0
CCNF	CCNF	-0.628891	0
H2AFY	H2AFY	-0.628827	0
DLG3	DLG3	-0.628741	0
DHX9	DHX9	-0.628313	0
TRIM59	TRIM59	-0.628272	0
STK38	STK38	-0.628157	0
RDH10	RDH10	-0.628151	0
CASC3	CASC3	-0.627353	0
ANKRD11	ANKRD11	-0.627284	0
NUP98	NUP98	-0.627168	0
MCM4	MCM4	-0.627041	0
TOP2B	TOP2B	-0.626798	0
BZW2	BZW2	-0.626561	0
PRKRIR	PRKRIR	-0.626434	0
EIF3B	EIF3B	-0.625902	0
MIR1244-3_loc4	MIR1244-3	-0.625763	0
KIAA1731	KIAA1731	-0.625555	0
CENPF	CENPF	-0.625364	0
EIF4G2	EIF4G2	-0.625295	0
STAT6	STAT6	-0.625133	0
C17orf80	C17orf80	-0.624775	0
CPSF6	CPSF6	-0.624694	0
RAB2B	RAB2B	-0.624607	0
PATZ1	PATZ1	-0.62459	0
TMEM106B	TMEM106B	-0.624566	0
FAM21B_loc1	FAM21B	-0.624509	0
SUN1	SUN1	-0.624474	0
TOP2A	TOP2A	-0.624237	0
ARV1	ARV1	-0.623982	0
COG4	COG4	-0.623901	0
IREB2	IREB2	-0.623728	0
STK4	STK4	-0.623173	0
C20orf72	C20orf72	-0.623156	0
RAB8A	RAB8A	-0.622635	0
ERCC5	ERCC5	-0.622606	0
TADA2A	TADA2A	-0.622427	0
KIAA1598	KIAA1598	-0.622132	0
RFC5	RFC5	-0.62208	0
UNG	UNG	-0.622028	0
SULT1A4_loc1	SULT1A4	-0.622017	0
PRKD2	PRKD2	-0.621826	0
RAD21	RAD21	-0.621623	0
USP37	USP37	-0.620901	0
CEP152	CEP152	-0.620883	0
MBD4	MBD4	-0.620843	0
NDUFA10	NDUFA10	-0.620779	0
IFT88	IFT88	-0.620629	0
KRI1	KRI1	-0.620594	0
NUSAP1	NUSAP1	-0.62045	0
DUT	DUT	-0.62045	0
COMMD4	COMMD4	-0.620034	0
TMEM123	TMEM123	-0.619877	0
ANKS6	ANKS6	-0.61982	0
CHTF8	CHTF8	-0.619773	0
SLC30A6	SLC30A6	-0.619698	0
LIG1	LIG1	-0.619611	0
TRIM26_loc1	TRIM26	-0.619565	0
ODF2	ODF2	-0.619484	0
TRAFD1	TRAFD1	-0.619062	0
PKP4	PKP4	-0.61875	0
GTSE1	GTSE1	-0.618548	0
COASY	COASY	-0.618449	0
IFT52	IFT52	-0.617588	0
CENPM	CENPM	-0.617305	0
PUM1	PUM1	-0.616703	0
ZMYND11	ZMYND11	-0.616414	0
CENPL	CENPL	-0.61638	0
HNRNPUL2	HNRNPUL2	-0.615385	0
CCNT1	CCNT1	-0.615368	0
C16orf88	C16orf88	-0.615119	0
IGSF9	IGSF9	-0.614957	0
KIAA0556	KIAA0556	-0.614772	0
MCM6	MCM6	-0.614645	0
UACA	UACA	-0.614344	0
CWF19L1	CWF19L1	-0.614119	0
USP1	USP1	-0.614021	0
PFKFB3	PFKFB3	-0.613905	0
EIF2B5	EIF2B5	-0.613795	0
ZNF100	ZNF100	-0.61335	0
SFXN3	SFXN3	-0.613286	0
TMEM222	TMEM222	-0.613107	0
CUL5	CUL5	-0.61309	0
COQ4	COQ4	-0.611939	0
ERCC3	ERCC3	-0.610823	0
GTPBP5	GTPBP5	-0.610361	0
HDAC3	HDAC3	-0.610135	0
ATXN7L3B	ATXN7L3B	-0.610112	0
PDE8A	PDE8A	-0.60995	0
ERGIC3	ERGIC3	-0.60943	0
SUPT6H	SUPT6H	-0.609291	0
DNMT1	DNMT1	-0.608985	0
NRM_loc1	NRM	-0.608956	0
XPO1	XPO1	-0.608846	0
EPC2	EPC2	-0.608782	0
IRAK4	IRAK4	-0.608649	0
TAOK2	TAOK2	-0.608638	0
LUC7L3	LUC7L3	-0.608545	0
IST1	IST1	-0.608372	0
SMARCC1	SMARCC1	-0.608349	0
ILVBL	ILVBL	-0.607944	0
MCM5	MCM5	-0.607834	0
DHX8	DHX8	-0.607759	0
ERLIN1	ERLIN1	-0.607643	0
GORASP1	GORASP1	-0.607557	0
HIST1H1E	HIST1H1E	-0.607216	0
DHFR	DHFR	-0.607094	0
CDC5L	CDC5L	-0.606608	0
DAG1	DAG1	-0.606568	0
C17orf65	C17orf65	-0.606533	0
FOXRED1	FOXRED1	-0.606499	0
RPA1	RPA1	-0.606163	0
CCS	CCS	-0.60592	0
HERPUD2	HERPUD2	-0.605654	0
TMEM209	TMEM209	-0.605446	0
SF3B3	SF3B3	-0.605394	0
NFATC2IP	NFATC2IP	-0.605348	0
QTRT1	QTRT1	-0.605232	0
C20orf177	C20orf177	-0.605232	0
ST5	ST5	-0.604799	0
PDK3	PDK3	-0.604579	0
MBOAT1	MBOAT1	-0.604458	0
AP1G2	AP1G2	-0.604365	0
SUV39H1	SUV39H1	-0.604082	0
ZC3H14	ZC3H14	-0.604047	0
SUOX	SUOX	-0.604012	0
TRIM28	TRIM28	-0.603955	0
BAZ1A	BAZ1A	-0.603885	0
IRGQ	IRGQ	-0.603845	0
URGCP	URGCP	-0.603845	0
NCAPG2	NCAPG2	-0.603608	0
CDK5RAP3	CDK5RAP3	-0.603579	0
GCC2	GCC2	-0.603562	0
CDK5RAP2	CDK5RAP2	-0.603301	0
PRUNE	PRUNE	-0.603272	0
ADPGK	ADPGK	-0.603267	0
PSMD5	PSMD5	-0.603255	0
LSG1	LSG1	-0.603197	0
MIR3655	MIR3655	-0.603076	0
MED27	MED27	-0.602816	0
NUCB1	NUCB1	-0.602712	0
PSMB9_loc4	PSMB9	-0.60259	0
CDK13	CDK13	-0.602434	0
ZNF326	ZNF326	-0.602261	0
TNFSF10	TNFSF10	-0.602174	0
CENPJ	CENPJ	-0.60211	0
FIGNL1	FIGNL1	-0.601891	0
TRERF1	TRERF1	-0.601746	0
ZNF747	ZNF747	-0.601642	0
MGST2	MGST2	-0.601636	0
RPL10	RPL10	-0.601584	0
LYRM7	LYRM7	-0.601521	0
MEN1	MEN1	-0.601411	0
UBXN4	UBXN4	-0.600977	0
CUL4A	CUL4A	-0.600827	0
TMCO4	TMCO4	-0.600659	0
WLS	WLS	-0.600619	0
RAB36	RAB36	-0.600509	0
NSFL1C	NSFL1C	-0.600312	0
SETDB1	SETDB1	-0.600266	0
ABCB6	ABCB6	-0.599867	0
MBD2	MBD2	-0.599769	0
TMEM237	TMEM237	-0.599347	0
STARD13	STARD13	-0.59852	0
UTP23	UTP23	-0.598439	0
RAD51AP1	RAD51AP1	-0.598213	0
PEX26	PEX26	-0.598202	0
C1QTNF6	C1QTNF6	-0.598173	0
SETX	SETX	-0.59782	0
LINC00476	LINC00476	-0.597803	0
KIF11	KIF11	-0.597601	0
TOMM70A	TOMM70A	-0.597601	0
ZMYM4	ZMYM4	-0.597392	0
UCHL5	UCHL5	-0.597352	0
PMS2P4	PMS2P4	-0.597098	0
HDAC7	HDAC7	-0.597028	0
ZSCAN16	ZSCAN16	-0.596965	0
BMP4	BMP4	-0.596467	0
FNTB	FNTB	-0.59619	0
ANKRD52	ANKRD52	-0.595959	0
CTDSP1	CTDSP1	-0.595889	0
CYFIP1	CYFIP1	-0.595872	0
FAM208B	FAM208B	-0.59567	0
HJURP	HJURP	-0.595352	0
BLCAP	BLCAP	-0.595259	0
RPS6KA1	RPS6KA1	-0.595247	0
DLGAP5	DLGAP5	-0.595247	0
ZNF33B	ZNF33B	-0.594889	0
PRC1	PRC1	-0.594825	0
SMAP1	SMAP1	-0.594207	0
PPP6R3	PPP6R3	-0.594178	0
SMAD4	SMAD4	-0.594143	0
TFIP11	TFIP11	-0.593814	0
CBX6	CBX6	-0.593577	0
NEK2	NEK2	-0.593513	0
SRSF2	SRSF2	-0.593507	0
ZNF511	ZNF511	-0.59316	0
ZBED5	ZBED5	-0.592958	0
SMARCD1	SMARCD1	-0.592686	0
C7orf42	C7orf42	-0.592449	0
JTB	JTB	-0.592085	0
PTPN11	PTPN11	-0.591761	0
FBXW2	FBXW2	-0.591709	0
PCNA	PCNA	-0.591663	0
PPME1	PPME1	-0.591593	0
MTCH1	MTCH1	-0.59146	0
FOXP1	FOXP1	-0.591374	0
FAM54A	FAM54A	-0.591142	0
BIRC5	BIRC5	-0.591125	0
TMEM9B	TMEM9B	-0.590674	0
SMG6	SMG6	-0.590668	0
PROSC	PROSC	-0.590449	0
TMX2-CTNND1	TMX2-CTNND1	-0.590362	0
SUDS3	SUDS3	-0.590252	0
PKN2	PKN2	-0.58961	0
HS6ST1	HS6ST1	-0.589581	0
KIAA1522	KIAA1522	-0.589362	0
TJP2	TJP2	-0.589304	0
BSCL2	BSCL2	-0.588714	0
TTF2	TTF2	-0.588639	0
SKA1	SKA1	-0.588564	0
TMEM127	TMEM127	-0.588148	0
C1orf131	C1orf131	-0.588032	0
USP22	USP22	-0.587968	0
DZIP3	DZIP3	-0.58765	0
ALKBH8	ALKBH8	-0.587483	0
DNAJC7	DNAJC7	-0.587436	0
AURKB	AURKB	-0.58713	0
PIGS	PIGS	-0.587014	0
STAU1	STAU1	-0.586985	0
EIF2B4	EIF2B4	-0.586835	0
SUGT1P1	SUGT1P1	-0.586795	0
LANCL1	LANCL1	-0.586772	0
BCL2L13	BCL2L13	-0.586615	0
C17orf85	C17orf85	-0.586581	0
YME1L1	YME1L1	-0.586517	0
SRSF9	SRSF9	-0.586517	0
CARD8	CARD8	-0.586442	0
RBM14	RBM14	-0.586419	0
ZCCHC3	ZCCHC3	-0.586026	0
ZDHHC12	ZDHHC12	-0.585991	0
DNAJC13	DNAJC13	-0.585609	0
BBS1	BBS1	-0.585575	0
PSIP1	PSIP1	-0.585494	0
E2F8	E2F8	-0.585222	0
C10orf28	C10orf28	-0.585205	0
PDS5B	PDS5B	-0.584916	0
TSKU	TSKU	-0.584817	0
CSTF2	CSTF2	-0.584644	0
BRF1	BRF1	-0.584372	0
SPTBN1	SPTBN1	-0.584349	0
FBXO18	FBXO18	-0.584297	0
KIAA0368	KIAA0368	-0.584112	0
TULP3	TULP3	-0.583892	0
FAM208A	FAM208A	-0.583892	0
CYP4V2	CYP4V2	-0.583759	0
IKBKE	IKBKE	-0.583499	0
PRRC2C	PRRC2C	-0.58343	0
PLSCR4	PLSCR4	-0.583158	0
MRPL11	MRPL11	-0.583048	0
C7orf23	C7orf23	-0.582724	0
CCNY	CCNY	-0.582614	0
TIMP3	TIMP3	-0.582198	0
ZC3HAV1	ZC3HAV1	-0.581782	0
ZC3H4	ZC3H4	-0.581759	0
DHX32	DHX32	-0.581672	0
GLG1	GLG1	-0.581655	0
CYB5D1	CYB5D1	-0.581603	0
MTA2	MTA2	-0.581522	0
HNRNPUL2-BSCL2	HNRNPUL2-BSCL2	-0.581481	0
RBMX	RBMX	-0.581458	0
PHLDB1	PHLDB1	-0.581423	0
TM9SF3	TM9SF3	-0.581418	0
CCDC76	CCDC76	-0.581077	0
KNTC1	KNTC1	-0.580915	0
PARP9	PARP9	-0.580799	0
STARD7	STARD7	-0.580735	0
SEPT6	SEPT6	-0.580701	0
PCBD2	PCBD2	-0.580597	0
GTF2H2B	GTF2H2B	-0.580469	0
DAB2IP	DAB2IP	-0.580071	0
AEBP2	AEBP2	-0.579995	0
PTMA	PTMA	-0.579833	0
RBBP9	RBBP9	-0.579319	0
CNP	CNP	-0.579221	0
C16orf53	C16orf53	-0.579105	0
OSBPL3	OSBPL3	-0.579088	0
NIN	NIN	-0.57907	0
r_U7	r_U7	-0.578984	0
SVIL	SVIL	-0.57881	0
C9orf85	C9orf85	-0.57866	0
PHF12	PHF12	-0.578527	0
ZMYND8	ZMYND8	-0.578411	0
TCF19_loc7	TCF19	-0.578191	0
SLC1A3	SLC1A3	-0.578174	0
CNTROB	CNTROB	-0.577486	0
ARID2	ARID2	-0.577226	0
ESCO2	ESCO2	-0.577076	0
SWAP70	SWAP70	-0.577052	0
RANBP3	RANBP3	-0.576902	0
RFC3	RFC3	-0.576769	0
MOB3B	MOB3B	-0.576607	0
EIF2S3	EIF2S3	-0.576596	0
MAT2B	MAT2B	-0.57626	0
DDHD2	DDHD2	-0.576208	0
AFG3L2	AFG3L2	-0.575861	0
CECR5	CECR5	-0.575792	0
FUS	FUS	-0.57574	0
USP18	USP18	-0.575463	0
CENPP	CENPP	-0.575162	0
SCAF11	SCAF11	-0.574977	0
CDAN1	CDAN1	-0.574948	0
ANAPC5	ANAPC5	-0.574913	0
SNX3	SNX3	-0.574324	0
XAF1	XAF1	-0.574306	0
ZFAND6	ZFAND6	-0.574075	0
ZFYVE16	ZFYVE16	-0.573878	0
CXorf56	CXorf56	-0.573844	0
CUL2	CUL2	-0.573826	0
MFAP3	MFAP3	-0.573572	0
RBM17	RBM17	-0.573422	0
GAPVD1	GAPVD1	-0.573028	0
NCOA4	NCOA4	-0.572525	0
HIST1H2AH	HIST1H2AH	-0.572265	0
IARS2	IARS2	-0.571832	0
BCLAF1	BCLAF1	-0.571774	0
YWHAB	YWHAB	-0.571664	0
USP40	USP40	-0.571554	0
RCCD1	RCCD1	-0.571514	0
RPA2	RPA2	-0.571479	0
HNRNPA0	HNRNPA0	-0.571456	0
KDM4A	KDM4A	-0.571201	0
EZR	EZR	-0.571161	0
ANP32B	ANP32B	-0.571161	0
MGA	MGA	-0.570935	0
ANXA8L2	ANXA8L2	-0.570907	0
UPF2	UPF2	-0.570878	0
CRTAP	CRTAP	-0.570872	0
CHML	CHML	-0.570866	0
ZNF321P	ZNF321P	-0.570652	0
SERINC5	SERINC5	-0.570456	0
LONP2	LONP2	-0.570352	0
ALKBH5	ALKBH5	-0.570346	0
HMGB1	HMGB1	-0.569571	0
ZNF252	ZNF252	-0.569473	0
HNRNPUL1	HNRNPUL1	-0.569317	0
HIBCH	HIBCH	-0.569201	0
XPO4	XPO4	-0.568837	0
PRELID2	PRELID2	-0.56838	0
COX19	COX19	-0.56838	0
FRMD6	FRMD6	-0.568068	0
PHKB	PHKB	-0.567912	0
FLII	FLII	-0.5679	0
UPF3B	UPF3B	-0.567883	0
MARCH6	MARCH6	-0.567761	0
RCOR3	RCOR3	-0.567565	0
CSPP1	CSPP1	-0.567328	0
SOX7	SOX7	-0.567148	0
PSMB8_loc8	PSMB8	-0.567143	0
C2orf43	C2orf43	-0.566911	0
DHX35	DHX35	-0.566883	0
ETAA1	ETAA1	-0.566732	0
LSM14A	LSM14A	-0.566576	0
ACADSB	ACADSB	-0.566426	0
RABGAP1	RABGAP1	-0.566368	0
LMNB1	LMNB1	-0.566304	0
TPD52	TPD52	-0.566258	0
TYW1B	TYW1B	-0.565963	0
FNDC3A	FNDC3A	-0.565859	0
SLC39A1	SLC39A1	-0.565691	0
KIDINS220	KIDINS220	-0.565547	0
GPAA1	GPAA1	-0.565506	0
PML	PML	-0.565449	0
MYO19	MYO19	-0.565443	0
POLE3	POLE3	-0.565368	0
TMEM87A	TMEM87A	-0.565356	0
BLM	BLM	-0.56535	0
CDC14B	CDC14B	-0.565269	0
N4BP2L2	N4BP2L2	-0.564957	0
FTSJ3	FTSJ3	-0.564957	0
SNORD31	SNORD31	-0.564558	0
PRPF4B	PRPF4B	-0.56446	0
DDX12P	DDX12P	-0.564356	0
TMEM241	TMEM241	-0.564061	0
PAPOLA	PAPOLA	-0.563963	0
GTF3C2	GTF3C2	-0.563668	0
AKR7L	AKR7L	-0.563518	0
TMEM109	TMEM109	-0.563518	0
PGRMC1	PGRMC1	-0.563512	0
GPATCH2	GPATCH2	-0.563437	0
PAIP2	PAIP2	-0.56339	0
r_L1MB7	r_L1MB7	-0.563379	0
RAD51	RAD51	-0.563281	0
BMS1	BMS1	-0.563182	0
NSL1	NSL1	-0.563142	0
CASC5	CASC5	-0.563049	0
NCBP1	NCBP1	-0.562893	0
PSRC1	PSRC1	-0.562702	0
INTS3	INTS3	-0.562506	0
LRRCC1	LRRCC1	-0.562436	0
RLIM	RLIM	-0.562309	0
CDK5RAP1	CDK5RAP1	-0.562228	0
SSNA1	SSNA1	-0.562072	0
DDX1	DDX1	-0.562061	0
INPP5A	INPP5A	-0.5618	0
MED6	MED6	-0.5618	0
MARVELD1	MARVELD1	-0.561777	0
SH3BP5L	SH3BP5L	-0.56176	0
SBNO1	SBNO1	-0.561442	0
DIDO1	DIDO1	-0.56102	0
STAG1	STAG1	-0.560974	0
RFWD3	RFWD3	-0.560881	0
ALMS1	ALMS1	-0.560771	0
AP2M1	AP2M1	-0.560609	0
ADAL	ADAL	-0.560517	0
CYC1	CYC1	-0.560471	0
NEK9	NEK9	-0.560448	0
CTSA	CTSA	-0.560089	0
C9orf5	C9orf5	-0.559973	0
CNTRL	CNTRL	-0.559956	0
FANCD2	FANCD2	-0.5598	0
C2orf68	C2orf68	-0.559586	0
CCDC109B	CCDC109B	-0.559534	0
EHMT2_loc3	EHMT2	-0.559465	0
VOPP1	VOPP1	-0.559326	0
PEAK1	PEAK1	-0.559233	0
EIF3F	EIF3F	-0.559037	0
RC3H2	RC3H2	-0.558869	0
BRCA1	BRCA1	-0.558788	0
NUP37	NUP37	-0.558568	0
ZNHIT6	ZNHIT6	-0.558401	0
INPP5K	INPP5K	-0.558389	0
MCM8	MCM8	-0.558366	0
INCENP	INCENP	-0.558326	0
RAD23B	RAD23B	-0.55821	0
HIST1H2AJ	HIST1H2AJ	-0.557655	0
ASXL1	ASXL1	-0.557574	0
MECR	MECR	-0.557562	0
C9orf78	C9orf78	-0.55721	0
CELF1	CELF1	-0.557152	0
CHP	CHP	-0.557088	0
SPTAN1	SPTAN1	-0.557071	0
C5orf35	C5orf35	-0.556869	0
STAT5B	STAT5B	-0.556863	0
SKIV2L2	SKIV2L2	-0.556822	0
HMMR	HMMR	-0.556782	0
MIR4709	MIR4709	-0.556753	0
NEMF	NEMF	-0.556678	0
LOC646762	LOC646762	-0.556383	0
ARRB2	ARRB2	-0.55625	0
BEX5	BEX5	-0.556233	0
MAPK1	MAPK1	-0.556215	0
DOCK7	DOCK7	-0.556204	0
BUB1B	BUB1B	-0.556198	0
DDX11	DDX11	-0.556088	0
RELA	RELA	-0.555689	0
RBBP5	RBBP5	-0.555666	0
DCP2	DCP2	-0.555579	0
SPATA5L1	SPATA5L1	-0.55536	0
WRAP53	WRAP53	-0.555342	0
DCAF7	DCAF7	-0.555117	0
TRIM38	TRIM38	-0.554805	0
TTC5	TTC5	-0.554579	0
WFDC2	WFDC2	-0.554383	0
SUZ12	SUZ12	-0.554313	0
PSMC3	PSMC3	-0.55425	0
PHTF1	PHTF1	-0.554076	0
SLMO2	SLMO2	-0.553804	0
RPL7	RPL7	-0.553741	0
RAE1	RAE1	-0.553648	0
FAM13B	FAM13B	-0.55359	0
RAB35	RAB35	-0.553394	0
LRTOMT	LRTOMT	-0.553365	0
SMAD3	SMAD3	-0.553342	0
HELZ	HELZ	-0.553082	0
UBE2C	UBE2C	-0.553053	0
SMG7	SMG7	-0.552636	0
EPS8	EPS8	-0.55233	0
PPP6C	PPP6C	-0.552185	0
ESPL1	ESPL1	-0.552151	0
CNOT8	CNOT8	-0.552081	0
CYB5D2	CYB5D2	-0.552064	0
PDXDC1	PDXDC1	-0.552029	0
RBM12	RBM12	-0.551682	0
NAGA	NAGA	-0.551625	0
ZFP64	ZFP64	-0.551434	0
API5	API5	-0.551393	0
CBR1	CBR1	-0.551179	0
ZDHHC3	ZDHHC3	-0.551029	0
TEX261	TEX261	-0.550792	0
UPF1	UPF1	-0.550775	0
LPIN3	LPIN3	-0.550688	0
UTP18	UTP18	-0.550439	0
CRYZL1	CRYZL1	-0.550347	0
LOC100132352	LOC100132352	-0.550104	0
NR3C1	NR3C1	-0.549983	0
TCEA1	TCEA1	-0.549913	0
KIF4B	KIF4B	-0.54989	0
POLR2J4	POLR2J4	-0.549647	0
C11orf52	C11orf52	-0.549613	0
CHMP4B	CHMP4B	-0.549578	0
SULT1A3_loc2	SULT1A3	-0.549514	0
SLC29A1	SLC29A1	-0.549404	0
POLR2A	POLR2A	-0.549329	0
TXLNA	TXLNA	-0.549191	0
GOLPH3	GOLPH3	-0.549144	0
HN1L	HN1L	-0.54878	0
FAM120AOS	FAM120AOS	-0.548769	0
TUT1	TUT1	-0.548722	0
SRBD1	SRBD1	-0.54863	0
TTC7A	TTC7A	-0.548607	0
SYS1	SYS1	-0.548537	0
RBM10	RBM10	-0.54852	0
SLC9A8	SLC9A8	-0.548416	0
WAPAL	WAPAL	-0.548254	0
HNRNPL	HNRNPL	-0.548069	0
EID1	EID1	-0.548052	0
PLEKHJ1	PLEKHJ1	-0.547988	0
NOSIP	NOSIP	-0.547959	0
CCNG2	CCNG2	-0.547734	0
CDCA3	CDCA3	-0.547693	0
EIF4A3	EIF4A3	-0.547595	0
FAM134C	FAM134C	-0.547317	0
MKS1	MKS1	-0.547242	0
RCBTB2	RCBTB2	-0.547184	0
LANCL2	LANCL2	-0.546855	0
HINT2	HINT2	-0.546855	0
AHCYL1	AHCYL1	-0.546751	0
NR2C2AP	NR2C2AP	-0.546716	0
MTDH	MTDH	-0.546693	0
CASD1	CASD1	-0.546577	0
WDR74	WDR74	-0.546525	0
MRPL9	MRPL9	-0.546462	0
NDC80	NDC80	-0.546462	0
PLXNA2	PLXNA2	-0.546184	0
USP11	USP11	-0.546178	0
LOC643387	LOC643387	-0.545409	0
CDK2	CDK2	-0.545363	0
STAG2	STAG2	-0.545334	0
CASP10	CASP10	-0.545074	0
GNL3L	GNL3L	-0.544866	0
NEK8	NEK8	-0.544802	0
C9orf80	C9orf80	-0.544739	0
TOR1AIP2	TOR1AIP2	-0.544363	0
ZNF761	ZNF761	-0.544051	0
VPS13C	VPS13C	-0.543912	0
RECQL5	RECQL5	-0.543819	0
ODF2L	ODF2L	-0.54379	0
MCM3AP	MCM3AP	-0.543646	0
NUP133	NUP133	-0.543501	0
GLYR1	GLYR1	-0.543478	0
AGL	AGL	-0.543287	0
SPARC	SPARC	-0.543183	0
CCDC85C	CCDC85C	-0.543091	0
SLC25A40	SLC25A40	-0.54305	0
NAT1	NAT1	-0.543033	0
NCOA5	NCOA5	-0.542958	0
AK4	AK4	-0.542912	0
TAB3	TAB3	-0.542646	0
PNN	PNN	-0.542628	0
UNC45A	UNC45A	-0.542582	0
TMED7	TMED7	-0.542195	0
IFT80	IFT80	-0.541888	0
ESRP1	ESRP1	-0.541657	0
KIAA1429	KIAA1429	-0.541617	0
SEC24C	SEC24C	-0.541582	0
PIH1D2	PIH1D2	-0.541518	0
SLC43A3	SLC43A3	-0.541258	0
ACIN1	ACIN1	-0.541189	0
MDC1_loc4	MDC1	-0.540952	0
GIGYF2	GIGYF2	-0.540582	0
SLC44A1	SLC44A1	-0.540564	0
DDX3X	DDX3X	-0.54035	0
PRPF38A	PRPF38A	-0.540333	0
FOXM1	FOXM1	-0.540154	0
RAPGEF1	RAPGEF1	-0.540136	0
IQGAP1	IQGAP1	-0.540113	0
TIAF1	TIAF1	-0.540079	0
RNF5P1_loc8	RNF5P1	-0.540044	0
TUBD1	TUBD1	-0.540021	0
CXCL16	CXCL16	-0.539986	0
LFNG	LFNG	-0.539703	0
PPIAL4A_loc3	PPIAL4A	-0.539616	0
U2SURP	U2SURP	-0.539483	0
ANKRD32	ANKRD32	-0.539431	0
BRIP1	BRIP1	-0.539414	0
HDAC1	HDAC1	-0.539385	0
SNX1	SNX1	-0.538963	0
BORA	BORA	-0.538853	0
RNF121	RNF121	-0.53876	0
LOC100128191	LOC100128191	-0.538593	0
C15orf41	C15orf41	-0.538593	0
UBTF	UBTF	-0.5385	0
RCC2	RCC2	-0.53835	0
MOCS3	MOCS3	-0.538107	0
CPSF7	CPSF7	-0.538055	0
HDGF	HDGF	-0.537968	0
ZNF2	ZNF2	-0.537864	0
RSRC1	RSRC1	-0.537702	0
CCDC6	CCDC6	-0.537593	0
PREPL	PREPL	-0.537407	0
RECQL4	RECQL4	-0.537384	0
PTTG3P	PTTG3P	-0.536997	0
NPEPPS	NPEPPS	-0.536945	0
COMMD9	COMMD9	-0.536829	0
SLFN12	SLFN12	-0.536824	0
CBR3	CBR3	-0.536824	0
BCOR	BCOR	-0.536766	0
NUP107	NUP107	-0.536673	0
TRIP13	TRIP13	-0.536656	0
U2AF1	U2AF1	-0.536633	0
ANKRD13A	ANKRD13A	-0.536529	0
DIP2A	DIP2A	-0.536309	0
MMP15	MMP15	-0.536234	0
SREK1	SREK1	-0.536153	0
RMI1	RMI1	-0.536095	0
MLF1IP	MLF1IP	-0.535974	0
MIB2	MIB2	-0.535956	0
CNN3	CNN3	-0.535956	0
HPSE	HPSE	-0.535708	0
LUC7L2	LUC7L2	-0.535667	0
DNAJC21	DNAJC21	-0.535627	0
PXMP4	PXMP4	-0.535228	0
ATP2C1	ATP2C1	-0.535164	0
ZNF335	ZNF335	-0.535066	0
CTDSPL2	CTDSPL2	-0.534985	0
GLUD1	GLUD1	-0.534326	0
FAHD1	FAHD1	-0.534251	0
SRSF8	SRSF8	-0.533967	0
CPSF3	CPSF3	-0.533904	0
TLK1	TLK1	-0.533869	0
PARL	PARL	-0.533678	0
AJUBA	AJUBA	-0.533626	0
ZDHHC20	ZDHHC20	-0.533568	0
RBM12B	RBM12B	-0.533476	0
SNX30	SNX30	-0.533424	0
PURB	PURB	-0.533366	0
LOC100129480	LOC100129480	-0.533106	0
RTP4	RTP4	-0.533071	0
MED11	MED11	-0.533054	0
COPA	COPA	-0.532956	0
C14orf133	C14orf133	-0.532846	0
KIAA0907	KIAA0907	-0.532528	0
ATR	ATR	-0.532499	0
MOV10	MOV10	-0.53247	0
DHCR24	DHCR24	-0.532395	0
PCM1	PCM1	-0.532372	0
UBP1	UBP1	-0.532337	0
RAB1B	RAB1B	-0.531799	0
MPP5	MPP5	-0.531753	0
ARHGAP11A	ARHGAP11A	-0.531718	0
USP47	USP47	-0.531713	0
RNF213	RNF213	-0.531701	0
GCHFR	GCHFR	-0.531585	0
HIST1H2AM	HIST1H2AM	-0.531475	0
SF3A1	SF3A1	-0.531458	0
LEO1	LEO1	-0.531412	0
MBNL2	MBNL2	-0.5314	0
INTS9	INTS9	-0.531175	0
PDCL	PDCL	-0.531105	0
FBXO21	FBXO21	-0.530903	0
CROT	CROT	-0.530816	0
MATN2	MATN2	-0.530753	0
GPD1L	GPD1L	-0.53073	0
TCTN2	TCTN2	-0.530556	0
UQCC	UQCC	-0.530504	0
KAT7	KAT7	-0.530348	0
CLINT1	CLINT1	-0.530256	0
CIAPIN1	CIAPIN1	-0.52977	0
MPP1	MPP1	-0.529591	0
HEXIM1	HEXIM1	-0.529296	0
LAS1L	LAS1L	-0.52918	0
NAA35	NAA35	-0.52892	0
EIF3J	EIF3J	-0.528799	0
PIGH	PIGH	-0.528637	0
ARMC7	ARMC7	-0.528429	0
TRIM2	TRIM2	-0.528388	0
FAM168B	FAM168B	-0.528018	0
POLR3C	POLR3C	-0.527856	0
PTCD3	PTCD3	-0.527833	0
HNRNPA1	HNRNPA1	-0.527787	0
SPICE1	SPICE1	-0.527735	0
CEP350	CEP350	-0.527475	0
ABHD2	ABHD2	-0.527243	0
ZNF592	ZNF592	-0.526677	0
ISG20L2	ISG20L2	-0.526648	0
FAM53C	FAM53C	-0.526636	0
XRCC2	XRCC2	-0.52659	0
PNRC2	PNRC2	-0.526492	0
ZNF498	ZNF498	-0.526405	0
NNT	NNT	-0.526336	0
TCEB3	TCEB3	-0.526035	0
IFIT3	IFIT3	-0.52589	0
NFRKB	NFRKB	-0.525861	0
CTDNEP1	CTDNEP1	-0.525786	0
DCAKD	DCAKD	-0.525676	0
GGNBP2	GGNBP2	-0.525572	0
SPRED1	SPRED1	-0.525503	0
USP16	USP16	-0.525254	0
MCMBP	MCMBP	-0.525225	0
IQCE	IQCE	-0.525075	0
UGGT1	UGGT1	-0.525052	0
AHNAK	AHNAK	-0.525006	0
WBP11	WBP11	-0.524879	0
FABP3	FABP3	-0.524439	0
DCAF11	DCAF11	-0.52415	0
GOLGA2	GOLGA2	-0.52404	0
SETD8	SETD8	-0.524017	0
CNOT7	CNOT7	-0.523971	0
H2AFX	H2AFX	-0.523925	0
TTC31	TTC31	-0.523925	0
MRPL43	MRPL43	-0.523323	0
BRWD3	BRWD3	-0.5233	0
EIF3A	EIF3A	-0.52319	0
CDC23	CDC23	-0.523	0
GOLGA1	GOLGA1	-0.522994	0
ZRANB2	ZRANB2	-0.52289	0
NCOA3	NCOA3	-0.522751	0
NSUN3	NSUN3	-0.52271	0
PDPR	PDPR	-0.522676	0
NUF2	NUF2	-0.52267	0
LGALS8	LGALS8	-0.522641	0
DPY19L4	DPY19L4	-0.522624	0
ARAP1	ARAP1	-0.522595	0
ZNF738	ZNF738	-0.522358	0
PMPCB	PMPCB	-0.522196	0
TUBB4B	TUBB4B	-0.521733	0
CCNE2	CCNE2	-0.521629	0
PHC2	PHC2	-0.521623	0
USF1	USF1	-0.521294	0
PLEKHA4	PLEKHA4	-0.521288	0
PSMC5	PSMC5	-0.521277	0
GYS1	GYS1	-0.521219	0
CIAO1	CIAO1	-0.521097	0
ZNF512	ZNF512	-0.521028	0
C10orf46	C10orf46	-0.520664	0
FBXO28	FBXO28	-0.520617	0
E2F4	E2F4	-0.520427	0
PIPSL	PIPSL	-0.520195	0
SMARCE1	SMARCE1	-0.520114	0
UBA2	UBA2	-0.520051	0
HAUS8	HAUS8	-0.52001	0
PYCARD	PYCARD	-0.519981	0
MCCC1	MCCC1	-0.519877	0
TJP1	TJP1	-0.519791	0
ITPA	ITPA	-0.519681	0
HSPA12A	HSPA12A	-0.519421	0
GALNT2	GALNT2	-0.519369	0
TGFBRAP1	TGFBRAP1	-0.51934	0
KIF15	KIF15	-0.519276	0
ATXN10	ATXN10	-0.519155	0
SMEK2	SMEK2	-0.519126	0
DCTN4	DCTN4	-0.519028	0
LOC220906	LOC220906	-0.519016	0
TFDP1	TFDP1	-0.518941	0
KLHDC10	KLHDC10	-0.518918	0
HNRNPA3P1	HNRNPA3P1	-0.51864	0
RBM26	RBM26	-0.518629	0
PTPN14	PTPN14	-0.518525	0
CPT1A	CPT1A	-0.518368	0
KIAA0753	KIAA0753	-0.518305	0
RBMXL1	RBMXL1	-0.518287	0
C12orf57	C12orf57	-0.518282	0
GUSB	GUSB	-0.518183	0
PACS1	PACS1	-0.518108	0
IRF7	IRF7	-0.517935	0
UNC119B	UNC119B	-0.517923	0
ARL17B_loc1	ARL17B	-0.517854	0
SEPN1	SEPN1	-0.517831	0
TBCD	TBCD	-0.517767	0
MRPL46	MRPL46	-0.517657	0
URM1	URM1	-0.517484	0
BARX2	BARX2	-0.517472	0
CD2BP2	CD2BP2	-0.517455	0
FAM115A	FAM115A	-0.517426	0
PAFAH1B3	PAFAH1B3	-0.517397	0
GPATCH1	GPATCH1	-0.517322	0
FAM35B	FAM35B	-0.517212	0
SLC35F2	SLC35F2	-0.517131	0
ERI2	ERI2	-0.516987	0
RNASEL	RNASEL	-0.51694	0
SEPHS1	SEPHS1	-0.516854	0
SHISA5	SHISA5	-0.516836	0
DDX17	DDX17	-0.516726	0
CALM1	CALM1	-0.516536	0
C15orf40	C15orf40	-0.516518	0
COX15	COX15	-0.516137	0
SPG11	SPG11	-0.51605	0
LOC100133315	LOC100133315	-0.515871	0
SLC38A9	SLC38A9	-0.515824	0
GTF3C5	GTF3C5	-0.515796	0
IFI35	IFI35	-0.515749	0
TERF1	TERF1	-0.515651	0
BAZ2B	BAZ2B	-0.515639	0
CHRAC1	CHRAC1	-0.515628	0
ZBTB6	ZBTB6	-0.515616	0
OBSL1	OBSL1	-0.515564	0
TSPAN3	TSPAN3	-0.51553	0
RTKN2	RTKN2	-0.515512	0
NOL11	NOL11	-0.51531	0
RARRES1	RARRES1	-0.515165	0
LOC100499466	LOC100499466	-0.515154	0
TPCN2	TPCN2	-0.515009	0
POLG	POLG	-0.514934	0
LOC400657	LOC400657	-0.514888	0
PRPF31	PRPF31	-0.51487	0
MAPKAPK5	MAPKAPK5	-0.514818	0
SF3B4	SF3B4	-0.514685	0
FAM199X	FAM199X	-0.514674	0
ATRX	ATRX	-0.514466	0
DAK	DAK	-0.51435	0
GLCE	GLCE	-0.514292	0
GPAM	GPAM	-0.514263	0
FAM53B	FAM53B	-0.514119	0
COPZ2	COPZ2	-0.514107	0
MGC21881	MGC21881	-0.514032	0
R3HCC1	R3HCC1	-0.514009	0
HIST1H3J	HIST1H3J	-0.513691	0
PA2G4P4	PA2G4P4	-0.513616	0
FAT2	FAT2	-0.513616	0
ALG1	ALG1	-0.51346	0
AGGF1	AGGF1	-0.513315	0
POLE	POLE	-0.513292	0
DDX23	DDX23	-0.513182	0
NCAPH	NCAPH	-0.513176	0
PSMC3IP	PSMC3IP	-0.513159	0
HECTD3	HECTD3	-0.51302	0
ZMAT5	ZMAT5	-0.512963	0
EXOC7	EXOC7	-0.512887	0
SKA3	SKA3	-0.512754	0
TRIP11	TRIP11	-0.512465	0
WDR92	WDR92	-0.512246	0
SNX4	SNX4	-0.512246	0
KIAA1908	KIAA1908	-0.512246	0
FBXO11	FBXO11	-0.51224	0
PPIAL4B_loc1	PPIAL4B	-0.512153	0
FN3KRP	FN3KRP	-0.512147	0
PTPRA	PTPRA	-0.512136	0
BUD13	BUD13	-0.512072	0
TPX2	TPX2	-0.51202	0
ANLN	ANLN	-0.511991	0
NUDT16	NUDT16	-0.511974	0
STYX	STYX	-0.511945	0
PTRHD1	PTRHD1	-0.511928	0
PRDX2	PRDX2	-0.511922	0
ZNF830	ZNF830	-0.51191	0
RDBP_loc5	RDBP	-0.511841	0
MT1F	MT1F	-0.511691	0
ZNF629	ZNF629	-0.511644	0
ARHGAP35	ARHGAP35	-0.511425	0
F8A1_loc1	F8A1	-0.51124	0
GSTM4	GSTM4	-0.511205	0
WWTR1	WWTR1	-0.511205	0
LOC170425	LOC170425	-0.511107	0
ZNF519	ZNF519	-0.511078	0
ZHX1-C8ORF76	ZHX1-C8ORF76	-0.511008	0
VPS41	VPS41	-0.510922	0
FZD6	FZD6	-0.510864	0
PSD4	PSD4	-0.510754	0
C16orf58	C16orf58	-0.510517	0
SYAP1	SYAP1	-0.510511	0
TMX2	TMX2	-0.510465	0
FAM32A	FAM32A	-0.510459	0
ARHGAP19-SLIT1	ARHGAP19-SLIT1	-0.510442	0
UBXN11	UBXN11	-0.51043	0
DIS3	DIS3	-0.51039	0
CTBP1	CTBP1	-0.510384	0
CACNB3	CACNB3	-0.510216	0
MLEC	MLEC	-0.510072	0
ANKFY1	ANKFY1	-0.510014	0
PARP2	PARP2	-0.509997	0
CYBRD1	CYBRD1	-0.509973	0
ACCS	ACCS	-0.509933	0
ABHD16A_loc1	ABHD16A	-0.509921	0
ESF1	ESF1	-0.509783	0
MYO18A	MYO18A	-0.509551	0
TAZ	TAZ	-0.50943	0
PIH1D1	PIH1D1	-0.509285	0
AAK1	AAK1	-0.509285	0
KIF2C	KIF2C	-0.50928	0
RPRD2	RPRD2	-0.50921	0
SLC4A2	SLC4A2	-0.509135	0
TMUB2	TMUB2	-0.509095	0
SLC9A3R1	SLC9A3R1	-0.508811	0
C2orf29	C2orf29	-0.50873	0
DDB1	DDB1	-0.508696	0
SNAP29	SNAP29	-0.508673	0
KIAA0528	KIAA0528	-0.508667	0
ZNF638	ZNF638	-0.508401	0
ZNF845	ZNF845	-0.508314	0
TAF9B	TAF9B	-0.508256	0
ORC1	ORC1	-0.508071	0
PAFAH1B1	PAFAH1B1	-0.508048	0
SLC25A24	SLC25A24	-0.507973	0
SGOL2	SGOL2	-0.507973	0
THOC1	THOC1	-0.507875	0
RRAGA	RRAGA	-0.507771	0
BRD3	BRD3	-0.507707	0
UBAP2L	UBAP2L	-0.50769	0
PYGO2	PYGO2	-0.507441	0
NUB1	NUB1	-0.507429	0
PARN	PARN	-0.507337	0
ATXN7L1_loc2	ATXN7L1	-0.507273	0
TOB2	TOB2	-0.507187	0
TGS1	TGS1	-0.507152	0
RNMTL1	RNMTL1	-0.507111	0
ARHGAP18	ARHGAP18	-0.506834	0
MALL	MALL	-0.506753	0
TBRG1	TBRG1	-0.506701	0
ITFG2	ITFG2	-0.506614	0
MBTPS1	MBTPS1	-0.506487	0
LOC147804	LOC147804	-0.506389	0
DOCK8	DOCK8	-0.506383	0
INPP5E	INPP5E	-0.506314	0
ECHS1	ECHS1	-0.506065	0
DTYMK	DTYMK	-0.505874	0
MIR4444-1_loc1	MIR4444-1	-0.505868	0
CRIPT	CRIPT	-0.505787	0
ZFP90	ZFP90	-0.505683	0
MED23	MED23	-0.50562	0
SACM1L	SACM1L	-0.505562	0
FRMD8	FRMD8	-0.505545	0
DICER1	DICER1	-0.505545	0
ITGB5	ITGB5	-0.505539	0
ZWINT	ZWINT	-0.505533	0
CERS6	CERS6	-0.505504	0
SHROOM3	SHROOM3	-0.505423	0
RPL6	RPL6	-0.505406	0
NPTN	NPTN	-0.505325	0
TTC27	TTC27	-0.505256	0
MANEA	MANEA	-0.50518	0
TSPYL1	TSPYL1	-0.505175	0
EED	EED	-0.505001	0
RBM39	RBM39	-0.504961	0
THYN1	THYN1	-0.504672	0
RANBP10	RANBP10	-0.504666	0
TRIM25	TRIM25	-0.504307	0
C16orf62	C16orf62	-0.504128	0
ZBTB1	ZBTB1	-0.504007	0
DPYSL2	DPYSL2	-0.503914	0
EPB41L2	EPB41L2	-0.503874	0
RABEP2	RABEP2	-0.50381	0
AKR1A1	AKR1A1	-0.503585	0
ST14	ST14	-0.503585	0
TIMELESS	TIMELESS	-0.50344	0
NSD1	NSD1	-0.503423	0
LDLRAP1	LDLRAP1	-0.503405	0
KPNB1	KPNB1	-0.503371	0
PIK3C2A	PIK3C2A	-0.503139	0
RAB3GAP2	RAB3GAP2	-0.503093	0
TTK	TTK	-0.50303	0
ZNF26_loc1	ZNF26	-0.502949	0
SCRN2	SCRN2	-0.502943	0
CASC4	CASC4	-0.502937	0
DNAJC17	DNAJC17	-0.502741	0
HFE	HFE	-0.502712	0
HS2ST1	HS2ST1	-0.502636	0
ANXA11	ANXA11	-0.502613	0
MRFAP1L1	MRFAP1L1	-0.50244	0
RACGAP1	RACGAP1	-0.502324	0
PTCH1	PTCH1	-0.502255	0
STK24	STK24	-0.502226	0
IVL	IVL	-0.50218	0
NET1	NET1	-0.502122	0
UBQLN4	UBQLN4	-0.502047	0
XRCC1	XRCC1	-0.502012	0
ZNF799	ZNF799	-0.50196	0
DNAJC14	DNAJC14	-0.501729	0
WIPF2	WIPF2	-0.501602	0
TRAF2	TRAF2	-0.501555	0
NVL	NVL	-0.501515	0
EMB	EMB	-0.501422	0
VPS13A	VPS13A	-0.501376	0
DHX57	DHX57	-0.501301	0
SLC2A8	SLC2A8	-0.501151	0
NHLRC3	NHLRC3	-0.50111	0
DBT	DBT	-0.500983	0
LOC100129387	LOC100129387	-0.500948	0
SSBP3	SSBP3	-0.500908	0
GBP3	GBP3	-0.500867	0
RAB22A	RAB22A	-0.500821	0
RNF40	RNF40	-0.500642	0
GIT2	GIT2	-0.500567	0
EIF4EBP2	EIF4EBP2	-0.500399	0
MRPS31	MRPS31	-0.50037	0
FAM134A	FAM134A	-0.500353	0
BSDC1	BSDC1	-0.500283	0
LOC339290	LOC339290	-0.50026	0
AKAP10	AKAP10	-0.500249	0
FAM192A	FAM192A	-0.500243	0
TMED3	TMED3	-0.50011	0
DCTN2	DCTN2	-0.500093	0
HCN3	HCN3	-0.499827	0
BIN3	BIN3	-0.499803	0
MAPRE2	MAPRE2	-0.499618	0
LMTK2	LMTK2	-0.499572	0
MUTYH	MUTYH	-0.499532	0
TBCK	TBCK	-0.499468	0
C1orf106	C1orf106	-0.499399	0
DNAJC9	DNAJC9	-0.499341	0
NUDT7	NUDT7	-0.499335	0
DDX19B	DDX19B	-0.499306	0
TPM3	TPM3	-0.499289	0
NDUFS2	NDUFS2	-0.499266	0
JAG2	JAG2	-0.499162	0
SDPR	SDPR	-0.499115	0
PEX6	PEX6	-0.499115	0
TCERG1	TCERG1	-0.499098	0
CTCF	CTCF	-0.499029	0
HMGB2	HMGB2	-0.498988	0
DDX18	DDX18	-0.498878	0
POGK	POGK	-0.498873	0
RAB14	RAB14	-0.498815	0
PCGF2	PCGF2	-0.49878	0
USP31	USP31	-0.498722	0
ERI1	ERI1	-0.498711	0
ELMOD3	ELMOD3	-0.498705	0
TTC1	TTC1	-0.498456	0
THOC5	THOC5	-0.498352	0
ACTR1B	ACTR1B	-0.498213	0
HIST1H2BO	HIST1H2BO	-0.498208	0
LCOR	LCOR	-0.49819	0
ILK	ILK	-0.498127	0
TLE4	TLE4	-0.498	0
r_tRNA-Gly-GGY	r_tRNA-Gly-GGY	-0.49789	0
FAM48A	FAM48A	-0.497762	0
ZC3H7B	ZC3H7B	-0.497658	0
ZNF557	ZNF557	-0.49763	0
PPT1	PPT1	-0.497583	0
KIAA0141	KIAA0141	-0.497543	0
MAPK14	MAPK14	-0.497543	0
C10orf32-AS3MT	C10orf32-AS3MT	-0.497525	0
CCDC84	CCDC84	-0.497288	0
C11orf51	C11orf51	-0.497248	0
TAF15	TAF15	-0.497219	0
ARMCX4	ARMCX4	-0.497202	0
DGAT1	DGAT1	-0.497005	0
TIMM8B	TIMM8B	-0.49697	0
NMT2	NMT2	-0.496809	0
C15orf57	C15orf57	-0.496756	0
FAM118A	FAM118A	-0.496664	0
HOXB7	HOXB7	-0.496635	0
C17orf62	C17orf62	-0.496415	0
TK1	TK1	-0.496375	0
TRIM65	TRIM65	-0.496352	0
TEFM	TEFM	-0.49623	0
UBAC1	UBAC1	-0.496178	0
NAV1	NAV1	-0.495918	0
LOC283922	LOC283922	-0.495802	0
DIAPH1	DIAPH1	-0.495693	0
CDK4	CDK4	-0.495629	0
PTTG2	PTTG2	-0.495548	0
ENSA	ENSA	-0.495537	0
KIAA2013	KIAA2013	-0.495473	0
SCYL3	SCYL3	-0.495363	0
QARS	QARS	-0.495346	0
CCND1	CCND1	-0.495207	0
TMEM191C	TMEM191C	-0.495051	0
LOC100506190	LOC100506190	-0.495022	0
MTRF1	MTRF1	-0.494831	0
CMTM3	CMTM3	-0.494611	0
RSBN1	RSBN1	-0.494594	0
CSDA	CSDA	-0.494507	0
POLR2J3	POLR2J3	-0.494507	0
LINC00346	LINC00346	-0.494276	0
PIGT	PIGT	-0.49427	0
C22orf25	C22orf25	-0.494265	0
ZFHX3	ZFHX3	-0.494253	0
C14orf159	C14orf159	-0.494213	0
TCEANC2	TCEANC2	-0.494045	0
C1GALT1C1	C1GALT1C1	-0.494028	0
MSL3	MSL3	-0.493895	0
EXOG	EXOG	-0.49386	0
UPF3A	UPF3A	-0.493773	0
C19orf40	C19orf40	-0.493733	0
C6orf89	C6orf89	-0.49353	0
XPO7	XPO7	-0.493455	0
C1RL	C1RL	-0.49338	0
AARSD1	AARSD1	-0.49323	0
SKP2	SKP2	-0.493195	0
MLL	MLL	-0.493097	0
UBA7	UBA7	-0.492969	0
ASB13	ASB13	-0.492663	0
TOR2A	TOR2A	-0.492576	0
SMAD1	SMAD1	-0.492547	0
ASCC3	ASCC3	-0.492513	0
CCT6P3	CCT6P3	-0.492281	0
KIAA1524	KIAA1524	-0.492229	0
SYBU	SYBU	-0.492229	0
ORAOV1	ORAOV1	-0.492137	0
CRCP	CRCP	-0.492079	0
NARG2	NARG2	-0.491992	0
MLYCD	MLYCD	-0.491929	0
LOC728066	LOC728066	-0.491807	0
UPK3B	UPK3B	-0.491773	0
SNRNP25	SNRNP25	-0.491755	0
PDCD6	PDCD6	-0.491588	0
TNPO2	TNPO2	-0.491489	0
RPL13	RPL13	-0.49142	0
USP4	USP4	-0.491362	0
PPIAL4C_loc1	PPIAL4C	-0.491345	0
HMGN5	HMGN5	-0.491304	0
USP33	USP33	-0.491229	0
TRIM45	TRIM45	-0.490865	0
TRIOBP	TRIOBP	-0.490703	0
FCF1	FCF1	-0.490495	0
PTBP3	PTBP3	-0.490466	0
SLFN13	SLFN13	-0.490431	0
TUG1	TUG1	-0.490327	0
STIM1	STIM1	-0.490293	0
BCL2L2-PABPN1	BCL2L2-PABPN1	-0.48998	0
CCDC77	CCDC77	-0.489957	0
MDM1	MDM1	-0.489888	0
DNMBP	DNMBP	-0.48987	0
PARS2	PARS2	-0.489842	0
NIF3L1	NIF3L1	-0.489801	0
NSUN6	NSUN6	-0.489709	0
UBXN2A	UBXN2A	-0.489651	0
DARS	DARS	-0.489581	0
LOC645212	LOC645212	-0.489564	0
LIMS3-LOC440895_loc2	LIMS3-LOC440895	-0.489529	0
RNF168	RNF168	-0.489391	0
RNF135	RNF135	-0.489379	0
BUB1	BUB1	-0.489177	0
MTRR	MTRR	-0.489055	0
PAXIP1	PAXIP1	-0.488992	0
DNAJB12	DNAJB12	-0.488911	0
RNASEH2C	RNASEH2C	-0.488656	0
GPC1	GPC1	-0.488645	0
SNRNP35	SNRNP35	-0.488616	0
VPS26B	VPS26B	-0.488437	0
THTPA	THTPA	-0.488408	0
EIF5AL1	EIF5AL1	-0.488194	0
KLHL13	KLHL13	-0.488142	0
PDCD6IP_loc1	PDCD6IP	-0.488072	0
SRSF10	SRSF10	-0.487968	0
LOC100507463_loc2	LOC100507463	-0.48791	0
OTUD7B	OTUD7B	-0.487853	0
LRRC61	LRRC61	-0.487783	0
HEXA	HEXA	-0.48772	0
RNF5P1_loc1	RNF5P1	-0.487708	0
CDC20	CDC20	-0.48765	0
INO80	INO80	-0.487529	0
LARP4B	LARP4B	-0.487448	0
CDKN3	CDKN3	-0.48735	0
ATF7	ATF7	-0.487338	0
MECP2	MECP2	-0.487338	0
ALG1L	ALG1L	-0.48724	0
SAMD1	SAMD1	-0.487188	0
PSME1	PSME1	-0.487136	0
TIAL1	TIAL1	-0.487072	0
TTLL5	TTLL5	-0.487032	0
ZNF500	ZNF500	-0.487009	0
ABL1	ABL1	-0.486991	0
FANCB	FANCB	-0.48691	0
SRRM2	SRRM2	-0.486841	0
HAUS4	HAUS4	-0.486685	0
MKL1	MKL1	-0.486656	0
ME2	ME2	-0.486563	0
CCL2	CCL2	-0.486488	0
RABEPK	RABEPK	-0.486419	0
LOC100132774	LOC100132774	-0.486407	0
WDR3	WDR3	-0.486303	0
ARF3	ARF3	-0.486274	0
KDM5B	KDM5B	-0.486216	0
PSTPIP2	PSTPIP2	-0.486188	0
FANCF	FANCF	-0.486147	0
TSPYL4	TSPYL4	-0.486124	0
PPP1R10_loc2	PPP1R10	-0.486037	0
LOC148413	LOC148413	-0.486014	0
ZNF3	ZNF3	-0.486014	0
AK8	AK8	-0.485997	0
PPAPDC1B	PPAPDC1B	-0.485841	0
MIRLET7BHG	MIRLET7BHG	-0.485806	0
C2orf18	C2orf18	-0.485794	0
METTL9	METTL9	-0.485702	0
DAPK2	DAPK2	-0.485667	0
POMT1	POMT1	-0.48558	0
MYO1C	MYO1C	-0.485488	0
GTF3A	GTF3A	-0.485234	0
r_MLT1A1	r_MLT1A1	-0.485089	0
DHX36	DHX36	-0.48495	0
TXNIP	TXNIP	-0.484939	0
LIMS3-LOC440895_loc1	LIMS3-LOC440895	-0.484702	0
ISCA1	ISCA1	-0.484621	0
RPL7A	RPL7A	-0.484569	0
TXNL4B	TXNL4B	-0.484551	0
PLCD3	PLCD3	-0.484465	0
PRPSAP1	PRPSAP1	-0.484465	0
VPS54	VPS54	-0.484407	0
NUBPL	NUBPL	-0.484372	0
ZNF200	ZNF200	-0.484291	0
HMGXB4	HMGXB4	-0.484158	0
CDC16	CDC16	-0.484141	0
TAOK3	TAOK3	-0.483938	0
NUDT16L1	NUDT16L1	-0.483875	0
DGCR8	DGCR8	-0.483788	0
WIPI2	WIPI2	-0.483765	0
RBM14-RBM4	RBM14-RBM4	-0.483661	0
ASB7	ASB7	-0.483655	0
DTX3	DTX3	-0.483632	0
MGAT2	MGAT2	-0.483453	0
SPATA20	SPATA20	-0.483378	0
STX5	STX5	-0.483349	0
ALDH18A1	ALDH18A1	-0.483268	0
EFNA5	EFNA5	-0.48325	0
ST13P4	ST13P4	-0.483227	0
PCNT	PCNT	-0.483123	0
MRPL49	MRPL49	-0.482944	0
POLR3A	POLR3A	-0.482927	0
BCL2L11	BCL2L11	-0.482886	0
TTLL12	TTLL12	-0.482828	0
RBMX2	RBMX2	-0.48273	0
LASP1	LASP1	-0.482655	0
METTL13	METTL13	-0.482649	0
RMI2	RMI2	-0.482643	0
MAPKBP1	MAPKBP1	-0.482597	0
CASP8	CASP8	-0.482516	0
SWT1	SWT1	-0.482487	0
NAA40	NAA40	-0.482447	0
TXN2	TXN2	-0.482395	0
CIT	CIT	-0.482377	0
IFT172	IFT172	-0.482146	0
DHX33	DHX33	-0.482088	0
NAP1L4	NAP1L4	-0.482048	0
MAPKAP1	MAPKAP1	-0.481984	0
EI24	EI24	-0.481886	0
SAMD9	SAMD9	-0.481684	0
SYTL2	SYTL2	-0.48166	0
ARID1A	ARID1A	-0.481632	0
KIAA1967	KIAA1967	-0.481614	0
BAG5	BAG5	-0.481395	0
TLN1	TLN1	-0.481308	0
ACP2	ACP2	-0.481163	0
C2orf56	C2orf56	-0.481146	0
ZNF300	ZNF300	-0.481129	0
EEF1A1	EEF1A1	-0.48103	0
AKAP8	AKAP8	-0.481001	0
DNAJC30	DNAJC30	-0.480996	0
CPSF3L	CPSF3L	-0.48092	0
STUB1	STUB1	-0.48084	0
RNF114	RNF114	-0.480649	0
TNFAIP2	TNFAIP2	-0.480522	0
SLC30A5	SLC30A5	-0.480325	0
HDDC3	HDDC3	-0.480279	0
ALG12	ALG12	-0.480279	0
DDX20	DDX20	-0.48014	0
ZBTB4	ZBTB4	-0.48003	0
KIAA1407	KIAA1407	-0.479949	0
MTOR	MTOR	-0.479897	0
INTS10	INTS10	-0.479828	0
NUDT1	NUDT1	-0.479793	0
GINS2	GINS2	-0.479787	0
ASTE1	ASTE1	-0.47977	0
ABI2	ABI2	-0.479695	0
EBPL	EBPL	-0.479689	0
ANP32AP1	ANP32AP1	-0.47955	0
G2E3	G2E3	-0.479429	0
TRIM68	TRIM68	-0.479423	0
TNRC6A	TNRC6A	-0.479278	0
CDC40	CDC40	-0.479157	0
CHST15	CHST15	-0.479105	0
PEX11B	PEX11B	-0.47907	0
ARNTL2	ARNTL2	-0.479047	0
MPRIP	MPRIP	-0.478868	0
TASP1	TASP1	-0.478851	0
RPLP0	RPLP0	-0.478839	0
RFX5	RFX5	-0.478816	0
ALG9	ALG9	-0.478758	0
C19orf43	C19orf43	-0.478666	0
PRKCDBP	PRKCDBP	-0.478562	0
SORBS3	SORBS3	-0.478521	0
WDHD1	WDHD1	-0.478515	0
DCAF12	DCAF12	-0.478342	0
C1orf35	C1orf35	-0.47829	0
BCDIN3D	BCDIN3D	-0.478284	0
PSEN1	PSEN1	-0.478249	0
CLTC	CLTC	-0.478157	0
RNASEH2A	RNASEH2A	-0.478122	0
PRIM2	PRIM2	-0.477983	0
SLC35A5	SLC35A5	-0.477949	0
NCAPH2	NCAPH2	-0.477827	0
IPO4	IPO4	-0.477769	0
MIAT	MIAT	-0.477712	0
LOC643770	LOC643770	-0.477527	0
FAM149B1	FAM149B1	-0.47748	0
PRRC2B	PRRC2B	-0.477388	0
CNOT6	CNOT6	-0.47737	0
ALG2	ALG2	-0.477336	0
C6orf62	C6orf62	-0.477174	0
RAB4A	RAB4A	-0.477162	0
OXA1L	OXA1L	-0.477116	0
UBE2Z	UBE2Z	-0.47711	0
RNASET2	RNASET2	-0.47711	0
SH3GLB2	SH3GLB2	-0.477029	0
C9orf64	C9orf64	-0.477024	0
VDR	VDR	-0.477012	0
SYNJ2BP-COX16	SYNJ2BP-COX16	-0.476688	0
STK19_loc9	STK19	-0.476636	0
CEP78	CEP78	-0.476555	0
C15orf44	C15orf44	-0.476445	0
ZNF273	ZNF273	-0.476445	0
ZNF740	ZNF740	-0.476428	0
ZNF280D	ZNF280D	-0.47637	0
PTK2B	PTK2B	-0.476347	0
UBR7	UBR7	-0.476284	0
PDLIM2	PDLIM2	-0.476237	0
SART1	SART1	-0.476226	0
PRPF19	PRPF19	-0.476081	0
ZNF780B	ZNF780B	-0.476064	0
NUP85	NUP85	-0.476046	0
IRF1	IRF1	-0.476041	0
LRRC47	LRRC47	-0.475937	0
SPRYD4	SPRYD4	-0.475914	0
RXRB_loc5	RXRB	-0.475902	0
SIRT2	SIRT2	-0.475873	0
NDFIP1	NDFIP1	-0.475867	0
r_U1	r_U1	-0.475769	0
TRUB2	TRUB2	-0.475619	0
GTF3C4	GTF3C4	-0.475584	0
CABIN1	CABIN1	-0.475497	0
CCDC53	CCDC53	-0.475486	0
RHOT2	RHOT2	-0.475399	0
TRIM34	TRIM34	-0.475318	0
EFR3A	EFR3A	-0.475318	0
ULK4	ULK4	-0.475272	0
CCDC66	CCDC66	-0.475104	0
FTSJD1	FTSJD1	-0.474983	0
TOPBP1	TOPBP1	-0.474925	0
PITPNA	PITPNA	-0.474902	0
SMC6	SMC6	-0.47478	0
SDHAP2	SDHAP2	-0.474763	0
THRAP3	THRAP3	-0.474595	0
LOC728024	LOC728024	-0.474422	0
DYNLL2	DYNLL2	-0.474381	0
KDM3B	KDM3B	-0.474364	0
GPBP1L1	GPBP1L1	-0.474237	0
EXOSC2	EXOSC2	-0.474179	0
NGDN	NGDN	-0.47411	0
SLC37A4	SLC37A4	-0.474081	0
C7orf46	C7orf46	-0.474063	0
RAVER1	RAVER1	-0.473942	0
MLLT6	MLLT6	-0.473901	0
DHX16_loc5	DHX16	-0.473884	0
HMG20A	HMG20A	-0.473878	0
PLA2G15	PLA2G15	-0.473722	0
LOC100507547_loc8	LOC100507547	-0.473618	0
PSMD4	PSMD4	-0.473456	0
APOLD1	APOLD1	-0.473381	0
FBXO5	FBXO5	-0.473375	0
PCMTD2	PCMTD2	-0.473312	0
GNPTG	GNPTG	-0.473306	0
BCL7B	BCL7B	-0.473248	0
CLUAP1	CLUAP1	-0.47319	0
SHCBP1	SHCBP1	-0.473098	0
MPI	MPI	-0.47308	0
UBR2	UBR2	-0.473028	0
SETMAR	SETMAR	-0.473	0
CCDC137	CCDC137	-0.472994	0
ERC1	ERC1	-0.472843	0
TFDP2	TFDP2	-0.472843	0
ZNF778	ZNF778	-0.472832	0
PTCH2	PTCH2	-0.472809	0
CKAP2	CKAP2	-0.47278	0
KDM5C	KDM5C	-0.472647	0
MAGEH1	MAGEH1	-0.472577	0
C9orf3	C9orf3	-0.472549	0
GANAB	GANAB	-0.472537	0
SLC25A46	SLC25A46	-0.472473	0
SERF2	SERF2	-0.472381	0
RBM4B	RBM4B	-0.472306	0
NKIRAS2	NKIRAS2	-0.472294	0
STAG3L3	STAG3L3	-0.472271	0
GPATCH8	GPATCH8	-0.472259	0
TPTEP1	TPTEP1	-0.472248	0
TRMT2B	TRMT2B	-0.472213	0
M6PR	M6PR	-0.472202	0
PHB2	PHB2	-0.472179	0
PIGU	PIGU	-0.472179	0
DDX41	DDX41	-0.472069	0
HCAR2	HCAR2	-0.471988	0
TACO1	TACO1	-0.471814	0
RHBDD2	RHBDD2	-0.471762	0
MED30	MED30	-0.471612	0
ZNF514	ZNF514	-0.471595	0
C12orf10	C12orf10	-0.471566	0
ABHD12	ABHD12	-0.471473	0
EIF4E3	EIF4E3	-0.471473	0
TIMM21	TIMM21	-0.471415	0
XPNPEP3	XPNPEP3	-0.471404	0
SNUPN	SNUPN	-0.471375	0
NONO	NONO	-0.471346	0
ADNP	ADNP	-0.4713	0
SF3B2	SF3B2	-0.471277	0
SLC8A1	SLC8A1	-0.471022	0
RRP7A	RRP7A	-0.471022	0
LOC100499467	LOC100499467	-0.470779	0
SIRT5	SIRT5	-0.47075	0
SREBF1	SREBF1	-0.47067	0
BRD7	BRD7	-0.470589	0
ZNF286B	ZNF286B	-0.470571	0
MED17	MED17	-0.47056	0
MCTP2	MCTP2	-0.470531	0
NCOR1	NCOR1	-0.470398	0
CCNA2	CCNA2	-0.470386	0
PPIP5K1	PPIP5K1	-0.470369	0
COG7	COG7	-0.470311	0
LYRM2	LYRM2	-0.470236	0
STRA13	STRA13	-0.47023	0
HUWE1	HUWE1	-0.469924	0
C9orf156	C9orf156	-0.46982	0
r_(T)n	r_(T)n	-0.469808	0
LOC100507217	LOC100507217	-0.469791	0
HOMEZ	HOMEZ	-0.469733	0
TRPC4AP	TRPC4AP	-0.469733	0
ARF5	ARF5	-0.469687	0
CCDC138	CCDC138	-0.469617	0
EZH2	EZH2	-0.469346	0
AFAP1L2	AFAP1L2	-0.469317	0
EAPP	EAPP	-0.469305	0
DOHH	DOHH	-0.469259	0
SH3GLB1	SH3GLB1	-0.469236	0
TMEM185A	TMEM185A	-0.469132	0
SRRM1	SRRM1	-0.46908	0
CALCOCO2	CALCOCO2	-0.468964	0
GLMN	GLMN	-0.468952	0
RB1	RB1	-0.468935	0
ZNF689	ZNF689	-0.468785	0
WHSC1L1	WHSC1L1	-0.468744	0
PDCD7	PDCD7	-0.468721	0
VCP	VCP	-0.468698	0
STK36	STK36	-0.468559	0
TACC1	TACC1	-0.468542	0
C11orf61	C11orf61	-0.46853	0
IRF3	IRF3	-0.468513	0
USP9X	USP9X	-0.468507	0
OSBP	OSBP	-0.468449	0
FKTN	FKTN	-0.468311	0
SPECC1L	SPECC1L	-0.468276	0
ASB9	ASB9	-0.468241	0
IFNAR2	IFNAR2	-0.468218	0
LOC100093631_loc1	LOC100093631	-0.468195	0
CNPPD1	CNPPD1	-0.468178	0
KLHDC4	KLHDC4	-0.468149	0
KBTBD2	KBTBD2	-0.468022	0
MRFAP1	MRFAP1	-0.468004	0
ERLIN2	ERLIN2	-0.467987	0
ERBB2	ERBB2	-0.467929	0
KCTD2	KCTD2	-0.467929	0
ANKMY2	ANKMY2	-0.467802	0
CCDC117	CCDC117	-0.467698	0
CEP164	CEP164	-0.467478	0
PPP2R5E	PPP2R5E	-0.467414	0
CDCA4	CDCA4	-0.467345	0
POLE2	POLE2	-0.467299	0
HIST1H3G	HIST1H3G	-0.467166	0
RBM4	RBM4	-0.467143	0
CCND3	CCND3	-0.467131	0
ZNF189	ZNF189	-0.467114	0
INPP1	INPP1	-0.466911	0
GFM1	GFM1	-0.466859	0
LMAN2L	LMAN2L	-0.466813	0
NENF	NENF	-0.466802	0
HYLS1	HYLS1	-0.466767	0
PRPF4	PRPF4	-0.46675	0
PEX2	PEX2	-0.466686	0
SAMM50	SAMM50	-0.466669	0
NADKD1	NADKD1	-0.466414	0
COMMD2	COMMD2	-0.466275	0
PAFAH2	PAFAH2	-0.466218	0
DCLRE1A	DCLRE1A	-0.466137	0
MSH3	MSH3	-0.466137	0
CLOCK	CLOCK	-0.465998	0
TRIM23	TRIM23	-0.465969	0
LMBR1L	LMBR1L	-0.465801	0
CD81	CD81	-0.465663	0
C2CD3	C2CD3	-0.465547	0
CXorf57	CXorf57	-0.465524	0
FAM76A	FAM76A	-0.465518	0
NSMAF	NSMAF	-0.465443	0
SLC39A9	SLC39A9	-0.465437	0
SFSWAP	SFSWAP	-0.465426	0
C9orf114	C9orf114	-0.465391	0
GMNN	GMNN	-0.465321	0
CDS1	CDS1	-0.465316	0
KANK2	KANK2	-0.46531	0
WDR11	WDR11	-0.465298	0
VPS16	VPS16	-0.4652	0
SAMHD1	SAMHD1	-0.465079	0
BAG4	BAG4	-0.464813	0
IQCB1	IQCB1	-0.464628	0
SIGIRR	SIGIRR	-0.464587	0
HERC2	HERC2	-0.464587	0
CCHCR1_loc1	CCHCR1	-0.4645	0
ZFP91	ZFP91	-0.464431	0
IVD	IVD	-0.464142	0
PPWD1	PPWD1	-0.464136	0
LOC374443	LOC374443	-0.463992	0
DUSP18	DUSP18	-0.463974	0
TMEM62	TMEM62	-0.463951	0
ADPRHL2	ADPRHL2	-0.463864	0
MADD	MADD	-0.463836	0
MKNK1	MKNK1	-0.463824	0
TARBP2	TARBP2	-0.463807	0
C9orf103	C9orf103	-0.463599	0
ZNF691	ZNF691	-0.46357	0
LOC391322	LOC391322	-0.463529	0
TMEM194A	TMEM194A	-0.463494	0
MEIS2	MEIS2	-0.46346	0
TEP1	TEP1	-0.463414	0
ZNF75A	ZNF75A	-0.463304	0
MED29	MED29	-0.463275	0
RPUSD4	RPUSD4	-0.463223	0
LRG1	LRG1	-0.463142	0
ADNP2	ADNP2	-0.463072	0
EBAG9	EBAG9	-0.463055	0
SARS2	SARS2	-0.46298	0
PELP1	PELP1	-0.462974	0
TPP2	TPP2	-0.462853	0
ZNF236	ZNF236	-0.462783	0
ZNF219	ZNF219	-0.462749	0
ABCD4	ABCD4	-0.462546	0
COL12A1	COL12A1	-0.462338	0
PARPBP	PARPBP	-0.462332	0
FECH	FECH	-0.462332	0
KDM1A	KDM1A	-0.462251	0
PPARA	PPARA	-0.462211	0
AP4B1	AP4B1	-0.462118	0
ING4	ING4	-0.462113	0
SLC9A1	SLC9A1	-0.462055	0
LINC00294	LINC00294	-0.46202	0
LOC100506394	LOC100506394	-0.46202	0
EFHA1	EFHA1	-0.462014	0
AP3B1	AP3B1	-0.461968	0
UBAP2	UBAP2	-0.461916	0
TSTD2	TSTD2	-0.461887	0
FAM102B	FAM102B	-0.461864	0
SMAD5	SMAD5	-0.461864	0
ANAPC16	ANAPC16	-0.461783	0
AIM1	AIM1	-0.461708	0
TACC3	TACC3	-0.461627	0
TSR2	TSR2	-0.461454	0
WDR59	WDR59	-0.461326	0
AARS2	AARS2	-0.461118	0
CNKSR1	CNKSR1	-0.461066	0
PHF10	PHF10	-0.461049	0
NOS1	NOS1	-0.460979	0
RIPK4	RIPK4	-0.460927	0
REV1	REV1	-0.460771	0
PIGC	PIGC	-0.460742	0
SNAPIN	SNAPIN	-0.460725	0
KAT6B	KAT6B	-0.460638	0
ZNF462	ZNF462	-0.460546	0
SYNJ2	SYNJ2	-0.460413	0
ARAF	ARAF	-0.460372	0
SMYD4	SMYD4	-0.460361	0
USP39	USP39	-0.460332	0
MED12	MED12	-0.460239	0
EIF2C2	EIF2C2	-0.460158	0
ATP1A1	ATP1A1	-0.460095	0
DPH2	DPH2	-0.459979	0
ENGASE	ENGASE	-0.459881	0
EGLN1	EGLN1	-0.459783	0
LOC647979	LOC647979	-0.459494	0
LOC100093631_loc2	LOC100093631	-0.459476	0
FAM21C	FAM21C	-0.459332	0
KPNA6	KPNA6	-0.459268	0
FUT8	FUT8	-0.459256	0
BTBD7	BTBD7	-0.459251	0
EDF1	EDF1	-0.459245	0
GALK2	GALK2	-0.459222	0
KIAA0494	KIAA0494	-0.459164	0
SMEK1	SMEK1	-0.458973	0
WHSC1	WHSC1	-0.458973	0
MAX	MAX	-0.458927	0
r_LTR13	r_LTR13	-0.458927	0
ATP6V1A	ATP6V1A	-0.458898	0
RPS6KB1	RPS6KB1	-0.45884	0
PRR14	PRR14	-0.458794	0
PLA2G16	PLA2G16	-0.458673	0
ZNF664	ZNF664	-0.458551	0
CDC73	CDC73	-0.458528	0
ALYREF	ALYREF	-0.458233	0
SH3RF1	SH3RF1	-0.458175	0
FAF2	FAF2	-0.458158	0
SCAMP4	SCAMP4	-0.458094	0
OXCT1	OXCT1	-0.457811	0
ATP9A	ATP9A	-0.457684	0
HNRNPA2B1	HNRNPA2B1	-0.457667	0
ZNF644	ZNF644	-0.457638	0
ZCCHC14	ZCCHC14	-0.457609	0
C1orf43	C1orf43	-0.457574	0
LOC100288778	LOC100288778	-0.457424	0
TMEM48	TMEM48	-0.457273	0
CCDC97	CCDC97	-0.457268	0
EARS2	EARS2	-0.457262	0
PM20D2	PM20D2	-0.457083	0
CCNB2	CCNB2	-0.457071	0
APOPT1	APOPT1	-0.457048	0
PEX19	PEX19	-0.457036	0
FMR1	FMR1	-0.457036	0
FUBP3	FUBP3	-0.456961	0
DDX6	DDX6	-0.456932	0
UBXN2B	UBXN2B	-0.45684	0
WDR61	WDR61	-0.456828	0
CAMK2G	CAMK2G	-0.45673	0
TAF6	TAF6	-0.456718	0
GTF2E1	GTF2E1	-0.456626	0
C17orf101	C17orf101	-0.456608	0
CBX1	CBX1	-0.45651	0
CDCA7L	CDCA7L	-0.456412	0
NMU	NMU	-0.456377	0
GLUD2	GLUD2	-0.456302	0
HSPB11	HSPB11	-0.456279	0
GRIP1	GRIP1	-0.456001	0
LAMC1	LAMC1	-0.455897	0
RNPC3	RNPC3	-0.455892	0
NT5DC2	NT5DC2	-0.455863	0
SPPL2A	SPPL2A	-0.455851	0
WRNIP1	WRNIP1	-0.455556	0
ABCF3	ABCF3	-0.455533	0
NCAPD3	NCAPD3	-0.455435	0
TPGS2	TPGS2	-0.455325	0
LAMTOR1	LAMTOR1	-0.455302	0
TMEM189	TMEM189	-0.455261	0
BPTF	BPTF	-0.455221	0
ACOT8	ACOT8	-0.455146	0
DYNC1H1	DYNC1H1	-0.455082	0
TGIF2	TGIF2	-0.455024	0
SLC35C2	SLC35C2	-0.455024	0
LANCL3	LANCL3	-0.455001	0
CTDSP2	CTDSP2	-0.454995	0
AIDA	AIDA	-0.454909	0
MAPK9	MAPK9	-0.454868	0
VPS39	VPS39	-0.454822	0
KIAA0586	KIAA0586	-0.45481	0
TROAP	TROAP	-0.454729	0
PHC3	PHC3	-0.454706	0
EXOSC6	EXOSC6	-0.454608	0
TNRC6C	TNRC6C	-0.454596	0
PLD2	PLD2	-0.454573	0
NF1	NF1	-0.454475	0
MRRF	MRRF	-0.454429	0
EMP1	EMP1	-0.454411	0
SLC25A12	SLC25A12	-0.454244	0
MLLT10	MLLT10	-0.454163	0
UBL7	UBL7	-0.454047	0
FLOT2	FLOT2	-0.453949	0
MYO1D	MYO1D	-0.453891	0
NECAB3	NECAB3	-0.453868	0
CCDC47	CCDC47	-0.453747	0
SAMD4A	SAMD4A	-0.453706	0
ZNF791	ZNF791	-0.453694	0
MAMDC2	MAMDC2	-0.453631	0
FAM76B	FAM76B	-0.453174	0
TTI1	TTI1	-0.453139	0
SEPT10	SEPT10	-0.453035	0
SS18	SS18	-0.452949	0
GTF2I	GTF2I	-0.452885	0
ZNF673	ZNF673	-0.452862	0
USP10	USP10	-0.452798	0
r_MER82	r_MER82	-0.452798	0
PGAP2	PGAP2	-0.452781	0
PAQR8	PAQR8	-0.452654	0
KDSR	KDSR	-0.45259	0
MIPEP	MIPEP	-0.452509	0
CRYBB2P1	CRYBB2P1	-0.452475	0
SIVA1	SIVA1	-0.452469	0
TBCCD1	TBCCD1	-0.45244	0
RWDD3	RWDD3	-0.452307	0
MAML2	MAML2	-0.452301	0
ZNF24	ZNF24	-0.452243	0
ASB8	ASB8	-0.452232	0
HIST1H3F	HIST1H3F	-0.452174	0
ZNF394	ZNF394	-0.452052	0
ISY1-RAB43	ISY1-RAB43	-0.452041	0
METTL7A	METTL7A	-0.451891	0
MRPL10	MRPL10	-0.451787	0
RYK	RYK	-0.451787	0
TBCC	TBCC	-0.451578	0
LOC254128	LOC254128	-0.451469	0
EIF4B	EIF4B	-0.451382	0
TNFRSF11B	TNFRSF11B	-0.451278	0
YKT6	YKT6	-0.451272	0
VARS2_loc5	VARS2	-0.451116	0
FANCL	FANCL	-0.451093	0
AGFG1	AGFG1	-0.451093	0
TRAM2	TRAM2	-0.451	0
CRSP8P	CRSP8P	-0.450931	0
IKBKG	IKBKG	-0.450827	0
IDH3G	IDH3G	-0.450653	0
U2AF1L4	U2AF1L4	-0.45063	0
ZNF724P	ZNF724P	-0.450572	0
HEBP1	HEBP1	-0.450561	0
F8A1_loc3	F8A1	-0.450445	0
CIR1	CIR1	-0.450382	0
THOC2	THOC2	-0.450341	0
WBP4	WBP4	-0.450237	0
KIAA1797	KIAA1797	-0.450162	0
EPB41L3	EPB41L3	-0.450127	0
ZSCAN29	ZSCAN29	-0.450035	0
SMC1A	SMC1A	-0.449965	0
WHAMMP2	WHAMMP2	-0.449942	0
C20orf94	C20orf94	-0.449931	0
KRIT1	KRIT1	-0.449919	0
HIST4H4	HIST4H4	-0.449884	0
ARHGAP23	ARHGAP23	-0.449884	0
ARFRP1	ARFRP1	-0.449694	0
MTMR14	MTMR14	-0.449636	0
NXF1	NXF1	-0.449601	0
LOC100859930	LOC100859930	-0.44952	0
IRX5	IRX5	-0.449451	0
RASSF7	RASSF7	-0.449399	0
ECT2	ECT2	-0.449393	0
SP100	SP100	-0.449381	0
ANKS1A	ANKS1A	-0.449283	0
C20orf54	C20orf54	-0.449156	0
[truncated: 1,020 more rows]
