# Supplementary material for: Gene expression analysis of skin grafts and cultured keratinocytes using synthetic RNA normalization reveals insights into differentiation and growth control
Source: BMC Genomics. 2015 Jun 25;16(1):476. doi: 10.1186/s12864-015-1671-5 (PMC4480911; doi:10.1186/s12864-015-1671-5)
Supplement: Additional file 10: Table S7. — PC correlating gene sets. Sheet name indicates PC number and direction of the correlation. Each sheet contains significantly correlating gene sets (q-value FDR < 1 % by GSEA [49] with a gene list preranked by SAMstrt quantitative response test towards the score of samples on PC). [file 12864_2015_1671_MOESM10_ESM.xlsx]

## Sheet: PC1 positive
NAME	SIZE	ES	NES	NOM p-val	FDR q-val	FWER p-val	RANK AT MAX	LEADING EDGE
PEREZ_TP53_AND_TP63_TARGETS	198	0.58077	2.96678	0	0	0	3943	tags=55%, list=20%, signal=68%
SMID_BREAST_CANCER_NORMAL_LIKE_UP	449	0.527509	2.90832	0	0	0	4348	tags=55%, list=22%, signal=69%
BOQUEST_STEM_CELL_CULTURED_VS_FRESH_DN	31	0.752483	2.77449	0	0	0	3757	tags=81%, list=19%, signal=100%
KRAS.LUNG_UP.V1_DN	128	0.576031	2.77354	0	0	0	4440	tags=52%, list=23%, signal=67%
SABATES_COLORECTAL_ADENOMA_DN	248	0.513207	2.76006	0	0	0	4543	tags=50%, list=23%, signal=65%
WU_SILENCED_BY_METHYLATION_IN_BLADDER_CANCER	53	0.672961	2.75796	0	0	0	3197	tags=66%, list=16%, signal=79%
PEREZ_TP63_TARGETS	334	0.515716	2.74161	0	0	0	3893	tags=47%, list=20%, signal=57%
WINNEPENNINCKX_MELANOMA_METASTASIS_DN	46	0.687952	2.73536	0	0	0	2407	tags=63%, list=12%, signal=72%
KEGG_ASTHMA	23	0.798763	2.68904	0	0	0	1637	tags=61%, list=8%, signal=66%
KEGG_ALLOGRAFT_REJECTION	33	0.71981	2.66262	0	0	0	1670	tags=48%, list=9%, signal=53%
JAEGER_METASTASIS_DN	256	0.50646	2.65125	0	0	0	1791	tags=46%, list=9%, signal=50%
KRAS.600.LUNG.BREAST_UP.V1_DN	248	0.484696	2.56028	0	0	0	5536	tags=52%, list=29%, signal=71%
YU_MYC_TARGETS_DN	54	0.607623	2.55003	0	0	0	3744	tags=56%, list=19%, signal=69%
WINTER_HYPOXIA_DN	52	0.608427	2.53823	0	0	0	5201	tags=73%, list=27%, signal=100%
KEGG_AUTOIMMUNE_THYROID_DISEASE	33	0.696837	2.53718	0	0	0	1670	tags=48%, list=9%, signal=53%
JAATINEN_HEMATOPOIETIC_STEM_CELL_DN	216	0.459355	2.40169	0	6.14396e-05	0.001	3474	tags=45%, list=18%, signal=54%
LEE_DIFFERENTIATING_T_LYMPHOCYTE	195	0.463126	2.40989	0	6.38972e-05	0.001	4032	tags=50%, list=21%, signal=62%
HAHTOLA_SEZARY_SYNDROM_DN	37	0.651213	2.42795	0	6.65596e-05	0.001	4754	tags=73%, list=25%, signal=96%
KONDO_PROSTATE_CANCER_WITH_H3K27ME3	128	0.505437	2.4343	0	6.94535e-05	0.001	6133	tags=52%, list=32%, signal=75%
WONG_ENDMETRIUM_CANCER_DN	80	0.530742	2.4431	0	7.26105e-05	0.001	3822	tags=50%, list=20%, signal=62%
MAHADEVAN_IMATINIB_RESISTANCE_DN	19	0.760092	2.45302	0	7.60681e-05	0.001	3676	tags=63%, list=19%, signal=78%
KRAS.LUNG.BREAST_UP.V1_DN	127	0.509432	2.4531	0	7.98715e-05	0.001	5495	tags=52%, list=28%, signal=72%
THEODOROU_MAMMARY_TUMORIGENESIS	24	0.727982	2.45801	0	8.40753e-05	0.001	3975	tags=67%, list=20%, signal=84%
KEGG_GRAFT_VERSUS_HOST_DISEASE	34	0.660912	2.46545	0	8.87461e-05	0.001	1670	tags=50%, list=9%, signal=55%
REACTOME_PHOSPHORYLATION_OF_CD3_AND_TCR_ZETA_CHAINS	15	0.832915	2.50026	0	9.39665e-05	0.001	1745	tags=73%, list=9%, signal=81%
BOQUEST_STEM_CELL_UP	258	0.47685	2.50271	0	9.98394e-05	0.001	4171	tags=57%, list=21%, signal=72%
CHEN_ETV5_TARGETS_SERTOLI	19	0.727906	2.35237	0	0.000117179	0.002	2961	tags=68%, list=15%, signal=81%
GSE13738_RESTING_VS_BYSTANDER_ACTIVATED_CD4_TCELL_UP	179	0.463324	2.31955	0	0.000314686	0.006	4763	tags=49%, list=25%, signal=64%
KEGG_INTESTINAL_IMMUNE_NETWORK_FOR_IGA_PRODUCTION	38	0.611084	2.32468	0	0.000325538	0.006	4117	tags=61%, list=21%, signal=77%
SMID_BREAST_CANCER_LUMINAL_A_UP	80	0.515029	2.32511	0	0.000337164	0.006	3384	tags=54%, list=17%, signal=65%
KRAS.600_UP.V1_DN	235	0.440789	2.3143	0	0.000405997	0.008	3174	tags=36%, list=16%, signal=42%
SCHUETZ_BREAST_CANCER_DUCTAL_INVASIVE_UP	344	0.420658	2.28538	0	0.000429928	0.009	3192	tags=44%, list=16%, signal=52%
KEGG_TYPE_I_DIABETES_MELLITUS	39	0.600701	2.29665	0	0.000443363	0.009	1670	tags=44%, list=9%, signal=48%
RICKMAN_HEAD_AND_NECK_CANCER_D	26	0.65363	2.278	0	0.000464091	0.01	2086	tags=46%, list=11%, signal=52%
CHARAFE_BREAST_CANCER_LUMINAL_VS_MESENCHYMAL_UP	442	0.40838	2.27038	0	0.000539981	0.012	2771	tags=34%, list=14%, signal=39%
KIM_GLIS2_TARGETS_UP	83	0.50597	2.26383	0	0.000612336	0.014	4083	tags=59%, list=21%, signal=74%
REACTOME_COMPLEMENT_CASCADE	23	0.659275	2.25854	0	0.00063766	0.015	4477	tags=70%, list=23%, signal=90%
GAURNIER_PSMD4_TARGETS	70	0.518322	2.25101	0	0.0007846	0.019	3015	tags=47%, list=16%, signal=56%
GSE36476_CTRL_VS_TSST_ACT_40H_MEMORY_CD4_TCELL_YOUNG_UP	194	0.441687	2.24578	0	0.00088667	0.021	3498	tags=46%, list=18%, signal=56%
VECCHI_GASTRIC_CANCER_EARLY_DN	326	0.411742	2.2373	0	0.000942049	0.023	4543	tags=44%, list=23%, signal=56%
MORI_LARGE_PRE_BII_LYMPHOCYTE_DN	57	0.536405	2.23687	0	0.0009954	0.024	3445	tags=47%, list=18%, signal=57%
CROMER_TUMORIGENESIS_DN	48	0.548617	2.218	0	0.00118765	0.032	3174	tags=52%, list=16%, signal=62%
DELYS_THYROID_CANCER_DN	226	0.427457	2.21664	0	0.00119663	0.033	2792	tags=35%, list=14%, signal=41%
BROWNE_HCMV_INFECTION_2HR_UP	37	0.592831	2.22065	0	0.00121464	0.032	3740	tags=59%, list=19%, signal=74%
WALLACE_PROSTATE_CANCER_RACE_UP	285	0.408819	2.22609	0	0.00123475	0.031	3456	tags=44%, list=18%, signal=53%
BIOCARTA_COMP_PATHWAY	16	0.73387	2.22161	0	0.00124289	0.032	4477	tags=75%, list=23%, signal=97%
MIKKELSEN_ES_ICP_WITH_H3K4ME3_AND_H3K27ME3	109	0.469109	2.21342	0	0.00130609	0.037	3745	tags=40%, list=19%, signal=50%
RICKMAN_HEAD_AND_NECK_CANCER_E	85	0.497793	2.20034	0	0.00147908	0.044	2814	tags=42%, list=15%, signal=49%
PICCALUGA_ANGIOIMMUNOBLASTIC_LYMPHOMA_UP	204	0.424089	2.1997	0	0.00148074	0.045	3386	tags=45%, list=17%, signal=53%
KOBAYASHI_EGFR_SIGNALING_24HR_UP	100	0.464716	2.1993	0	0.00148188	0.046	2449	tags=41%, list=13%, signal=47%
MIKKELSEN_MCV6_LCP_WITH_H3K27ME3	16	0.721957	2.2005	0	0.00150926	0.044	1876	tags=38%, list=10%, signal=41%
WEST_ADRENOCORTICAL_TUMOR_MARKERS_DN	19	0.679395	2.19522	0	0.00151312	0.048	3757	tags=79%, list=19%, signal=98%
KRAS.BREAST_UP.V1_DN	119	0.459346	2.19246	0	0.00151405	0.05	4014	tags=36%, list=21%, signal=45%
MARTORIATI_MDM4_TARGETS_NEUROEPITHELIUM_DN	141	0.458047	2.20433	0	0.00154071	0.044	3384	tags=42%, list=17%, signal=50%
REN_ALVEOLAR_RHABDOMYOSARCOMA_UP	95	0.475729	2.18987	0	0.00154193	0.052	4965	tags=48%, list=26%, signal=65%
BOYAULT_LIVER_CANCER_SUBCLASS_G3_DN	48	0.542742	2.1931	0	0.00154209	0.05	3493	tags=54%, list=18%, signal=66%
SHIPP_DLBCL_VS_FOLLICULAR_LYMPHOMA_DN	41	0.554551	2.18206	0	0.0016253	0.056	3048	tags=49%, list=16%, signal=58%
THUM_MIR21_TARGETS_HEART_DISEASE_UP	16	0.711892	2.17537	0	0.00165079	0.059	2405	tags=69%, list=12%, signal=78%
GSE11057_PBMC_VS_MEM_CD4_TCELL_UP	181	0.430665	2.17645	0	0.00167877	0.059	4086	tags=46%, list=21%, signal=58%
YAO_TEMPORAL_RESPONSE_TO_PROGESTERONE_CLUSTER_1	66	0.503826	2.17949	0	0.00167989	0.058	3150	tags=47%, list=16%, signal=56%
RUIZ_TNC_TARGETS_UP	153	0.43572	2.16518	0	0.0018803	0.069	3192	tags=41%, list=16%, signal=49%
ATAAGCT,MIR-21	111	0.453171	2.16349	0	0.0019264	0.072	3585	tags=44%, list=18%, signal=54%
GSE22886_UNSTIM_VS_IL15_STIM_NKCELL_UP	181	0.422179	2.15744	0	0.00199486	0.075	4750	tags=47%, list=24%, signal=62%
SWEET_LUNG_CANCER_KRAS_DN	418	0.384304	2.14169	0	0.00250545	0.096	4274	tags=43%, list=22%, signal=54%
GSE36476_CTRL_VS_TSST_ACT_72H_MEMORY_CD4_TCELL_YOUNG_UP	198	0.415218	2.13744	0	0.00260987	0.1	3477	tags=44%, list=18%, signal=53%
GSE24634_TREG_VS_TCONV_POST_DAY5_IL4_CONVERSION_DN	196	0.41766	2.13372	0	0.00264125	0.103	3873	tags=46%, list=20%, signal=57%
ZHENG_FOXP3_TARGETS_IN_T_LYMPHOCYTE_DN	36	0.560999	2.13011	0	0.00283681	0.112	3132	tags=58%, list=16%, signal=69%
CALCIUM_CHANNEL_ACTIVITY	27	0.609425	2.11658	0	0.00290864	0.128	5922	tags=59%, list=31%, signal=85%
BIOCARTA_IL7_PATHWAY	17	0.686797	2.11685	0	0.00294849	0.128	3044	tags=71%, list=16%, signal=84%
RICKMAN_TUMOR_DIFFERENTIATED_WELL_VS_MODERATELY_UP	108	0.453451	2.11808	0	0.00296806	0.127	4598	tags=51%, list=24%, signal=66%
SMID_BREAST_CANCER_RELAPSE_IN_LUNG_DN	33	0.588755	2.11874	0	0.0029872	0.126	4348	tags=64%, list=22%, signal=82%
BIOCARTA_NO2IL12_PATHWAY	17	0.699723	2.12255	0	0.00302615	0.122	2486	tags=35%, list=13%, signal=40%
REACTOME_CIRCADIAN_REPRESSION_OF_EXPRESSION_BY_REV_ERBA	23	0.635949	2.12092	0	0.00302811	0.124	3655	tags=61%, list=19%, signal=75%
CHARAFE_BREAST_CANCER_LUMINAL_VS_BASAL_UP	373	0.386302	2.11917	0	0.00302987	0.126	4214	tags=40%, list=22%, signal=50%
BERTUCCI_INVASIVE_CARCINOMA_DUCTAL_VS_LOBULAR_DN	45	0.526237	2.10232	0	0.00343952	0.147	2878	tags=58%, list=15%, signal=68%
NAKAYAMA_SOFT_TISSUE_TUMORS_PCA1_UP	72	0.482535	2.09894	0	0.00349746	0.152	2961	tags=56%, list=15%, signal=65%
REACTOME_PD1_SIGNALING	16	0.68927	2.09764	0	0.0035557	0.157	1060	tags=56%, list=5%, signal=59%
ANASTASSIOU_CANCER_MESENCHYMAL_TRANSITION_SIGNATURE	63	0.486592	2.09354	0	0.0037528	0.167	3053	tags=48%, list=16%, signal=56%
DEFENSE_RESPONSE_TO_BACTERIUM	17	0.664156	2.08591	0	0.00381803	0.177	3519	tags=53%, list=18%, signal=65%
TONKS_TARGETS_OF_RUNX1_RUNX1T1_FUSION_GRANULOCYTE_DN	17	0.669794	2.08631	0	0.00386516	0.177	3487	tags=65%, list=18%, signal=79%
KRAS.KIDNEY_UP.V1_UP	132	0.427341	2.09088	0	0.00388379	0.173	5649	tags=51%, list=29%, signal=71%
NAKAYAMA_SOFT_TISSUE_TUMORS_PCA2_DN	76	0.472639	2.08654	0	0.00391348	0.177	2895	tags=45%, list=15%, signal=52%
YAO_HOXA10_TARGETS_VIA_PROGESTERONE_UP	78	0.470931	2.08321	0	0.00396391	0.185	3150	tags=49%, list=16%, signal=58%
LIAN_LIPA_TARGETS_3M	53	0.502769	2.08145	0	0.00412425	0.194	2961	tags=45%, list=15%, signal=53%
VILIMAS_NOTCH1_TARGETS_UP	50	0.505024	2.07931	0	0.00416871	0.196	4989	tags=52%, list=26%, signal=70%
V$LHX3_01	192	0.405542	2.0781	0	0.00419355	0.199	4517	tags=39%, list=23%, signal=50%
PLASARI_TGFB1_SIGNALING_VIA_NFIC_10HR_UP	53	0.501061	2.07687	0	0.00425242	0.202	2891	tags=42%, list=15%, signal=49%
KEGG_LINOLEIC_ACID_METABOLISM	25	0.598684	2.07314	0	0.00429347	0.205	3304	tags=52%, list=17%, signal=63%
GSE3982_NKCELL_VS_TH1_UP	180	0.399642	2.05988	0	0.00466939	0.233	4971	tags=47%, list=26%, signal=62%
ATF2_S_UP.V1_DN	176	0.406018	2.06164	0	0.00470254	0.227	4682	tags=44%, list=24%, signal=58%
MCLACHLAN_DENTAL_CARIES_UP	235	0.399182	2.06019	0	0.00472008	0.23	3787	tags=50%, list=20%, signal=62%
CAIRO_HEPATOBLASTOMA_CLASSES_DN	199	0.395429	2.05992	0	0.0047207	0.233	4589	tags=49%, list=24%, signal=64%
GSE11057_EFF_MEM_VS_CENT_MEM_CD4_TCELL_DN	178	0.408968	2.05722	0	0.00475414	0.237	3405	tags=38%, list=18%, signal=46%
ATF2_UP.V1_DN	180	0.406662	2.05442	0	0.00485674	0.242	3953	tags=42%, list=20%, signal=52%
REACTOME_RORA_ACTIVATES_CIRCADIAN_EXPRESSION	24	0.593456	2.05135	0	0.00490397	0.247	3655	tags=54%, list=19%, signal=67%
AAAYWAACM_V$HFH4_01	235	0.391384	2.04879	0	0.00495016	0.251	3874	tags=37%, list=20%, signal=46%
REACTOME_BMAL1_CLOCK_NPAS2_ACTIVATES_CIRCADIAN_EXPRESSION	35	0.54463	2.05147	0	0.00495559	0.247	3655	tags=54%, list=19%, signal=67%
SUGAR_BINDING	28	0.584057	2.04718	0	0.00496344	0.255	5355	tags=71%, list=28%, signal=99%
MIKKELSEN_MEF_LCP_WITH_H3K27ME3	46	0.506149	2.04181	0	0.0051788	0.27	3661	tags=37%, list=19%, signal=45%
KRAS.PROSTATE_UP.V1_DN	127	0.420857	2.04189	0	0.00523111	0.27	4781	tags=44%, list=25%, signal=58%
KEGG_COMPLEMENT_AND_COAGULATION_CASCADES	55	0.482943	2.03977	0	0.00523667	0.276	3757	tags=49%, list=19%, signal=61%
ODONNELL_TARGETS_OF_MYC_AND_TFRC_UP	80	0.45123	2.03392	0	0.00526993	0.29	3200	tags=45%, list=16%, signal=54%
GABRIELY_MIR21_TARGETS	285	0.38368	2.03577	0	0.00527152	0.283	3515	tags=37%, list=18%, signal=44%
RECEPTOR_ACTIVITY	485	0.361974	2.03413	0	0.005305	0.289	5231	tags=44%, list=27%, signal=59%
IZADPANAH_STEM_CELL_ADIPOSE_VS_BONE_DN	104	0.432133	2.03577	0	0.0053232	0.283	3959	tags=49%, list=20%, signal=61%
ALONSO_METASTASIS_DN	24	0.600149	2.03454	0	0.00535601	0.289	3450	tags=58%, list=18%, signal=71%
GSE7764_IL15_TREATED_VS_CTRL_NK_CELL_24H_DN	193	0.394047	2.02939	0	0.00551649	0.303	4197	tags=43%, list=22%, signal=54%
REACTOME_PRE_NOTCH_TRANSCRIPTION_AND_TRANSLATION	27	0.569359	2.0266	0	0.00556021	0.309	3885	tags=63%, list=20%, signal=79%
BHAT_ESR1_TARGETS_VIA_AKT1_DN	82	0.452271	2.02703	0	0.00558252	0.307	2571	tags=37%, list=13%, signal=42%
GSE22886_DAY0_VS_DAY7_MONOCYTE_IN_CULTURE_UP	199	0.394626	2.02133	0	0.00575345	0.317	4305	tags=44%, list=22%, signal=56%
LIAN_LIPA_TARGETS_6M	67	0.464698	2.01959	0	0.00585806	0.324	2961	tags=42%, list=15%, signal=49%
GAVIN_FOXP3_TARGETS_CLUSTER_P4	99	0.430731	2.01093	0	0.00645186	0.354	2759	tags=38%, list=14%, signal=45%
MIKKELSEN_IPS_ICP_WITH_H3K4ME3_AND_H327ME3	100	0.420882	2.00677	0	0.00660431	0.365	3735	tags=40%, list=19%, signal=49%
VANHARANTA_UTERINE_FIBROID_DN	67	0.464984	2.006	0	0.00665773	0.368	4126	tags=55%, list=21%, signal=70%
YAO_TEMPORAL_RESPONSE_TO_PROGESTERONE_CLUSTER_0	74	0.450091	1.99946	0	0.00709376	0.39	3744	tags=47%, list=19%, signal=58%
TRANSMEMBRANE_RECEPTOR_ACTIVITY	341	0.368167	1.99815	0	0.00709419	0.394	5231	tags=43%, list=27%, signal=57%
LIGAND_DEPENDENT_NUCLEAR_RECEPTOR_ACTIVITY	25	0.585343	1.99872	0	0.00710069	0.393	4305	tags=56%, list=22%, signal=72%
IIZUKA_LIVER_CANCER_PROGRESSION_L1_G1_UP	23	0.585553	1.9909	0	0.00729468	0.414	2689	tags=43%, list=14%, signal=50%
G_PROTEIN_COUPLED_RECEPTOR_ACTIVITY	130	0.415187	1.99106	0	0.00735496	0.414	5543	tags=39%, list=29%, signal=55%
ONO_FOXP3_TARGETS_DN	39	0.526825	1.99442	0	0.00735874	0.41	2362	tags=46%, list=12%, signal=52%
GSE22886_DAY0_VS_DAY1_MONOCYTE_IN_CULTURE_UP	197	0.390192	1.99221	0	0.00736375	0.412	3499	tags=42%, list=18%, signal=51%
BIOCARTA_CTLA4_PATHWAY	19	0.615613	1.99521	0.00274725	0.00738084	0.408	4531	tags=63%, list=23%, signal=82%
V$FREAC2_01	236	0.380491	1.98211	0	0.007899	0.447	3240	tags=35%, list=17%, signal=41%
GSE22886_CD8_VS_CD4_NAIVE_TCELL_DN	183	0.38606	1.98255	0	0.00791195	0.444	4656	tags=40%, list=24%, signal=53%
GSE19825_NAIVE_VS_IL2RAHIGH_DAY3_EFF_CD8_TCELL_UP	163	0.388749	1.97982	0	0.00794885	0.451	4141	tags=34%, list=21%, signal=43%
DCA_UP.V1_UP	151	0.396591	1.97928	0	0.00799777	0.456	3429	tags=34%, list=18%, signal=41%
NAKAYAMA_SOFT_TISSUE_TUMORS_PCA1_DN	69	0.45151	1.97727	0	0.00807022	0.461	3602	tags=35%, list=19%, signal=43%
AGCGCTT,MIR-518F,MIR-518E,MIR-518A	17	0.637593	1.97529	0.0027027	0.00813015	0.466	5409	tags=65%, list=28%, signal=90%
GSE17974_0H_VS_24H_IN_VITRO_ACT_CD4_TCELL_UP	191	0.38446	1.97398	0	0.00817687	0.472	4250	tags=47%, list=22%, signal=60%
GSE24142_ADULT_VS_FETAL_EARLY_THYMIC_PROGENITOR_UP	193	0.386703	1.97155	0	0.008296	0.479	4516	tags=44%, list=23%, signal=56%
V$HNF3B_01	195	0.382315	1.971	0	0.00832749	0.484	3271	tags=34%, list=17%, signal=41%
V$SOX5_01	249	0.366799	1.96283	0	0.00904317	0.508	4092	tags=40%, list=21%, signal=50%
HAHTOLA_CTCL_PATHOGENESIS	16	0.645745	1.9611	0	0.00921205	0.521	2997	tags=63%, list=15%, signal=74%
GSE17974_0H_VS_48H_IN_VITRO_ACT_CD4_TCELL_UP	190	0.379732	1.95461	0	0.00977551	0.543	4263	tags=45%, list=22%, signal=57%
LINDGREN_BLADDER_CANCER_CLUSTER_2B	383	0.35906	1.95364	0	0.00979701	0.546	3297	tags=38%, list=17%, signal=45%
SCHURINGA_STAT5A_TARGETS_DN	15	0.664133	1.95078	0.00280112	0.00996711	0.557	1488	tags=47%, list=8%, signal=51%

## Sheet: PC1 negative
NAME	SIZE	ES	NES	NOM p-val	FDR q-val	FWER p-val	RANK AT MAX	LEADING EDGE
YAO_TEMPORAL_RESPONSE_TO_PROGESTERONE_CLUSTER_13	172	0.702494	3.06049	0	0	0	3194	tags=71%, list=16%, signal=84%
MOOTHA_VOXPHOS	86	0.762558	3.03759	0	0	0	2848	tags=78%, list=15%, signal=91%
WONG_EMBRYONIC_STEM_CELL_CORE	332	0.656903	3.02798	0	0	0	5027	tags=78%, list=26%, signal=103%
REACTOME_RESPIRATORY_ELECTRON_TRANSPORT_ATP_SYNTHESIS_BY_CHEMIOSMOTIC_COUPLING_AND_HEAT_PRODUCTION_BY_UNCOUPLING_PROTEINS_	81	0.771552	3.01647	0	0	0	2460	tags=81%, list=13%, signal=93%
FOURNIER_ACINAR_DEVELOPMENT_LATE_2	276	0.661853	3.00499	0	0	0	4827	tags=78%, list=25%, signal=102%
KEGG_OXIDATIVE_PHOSPHORYLATION	111	0.715429	2.95367	0	0	0	3382	tags=74%, list=17%, signal=89%
PENG_LEUCINE_DEPRIVATION_DN	186	0.667956	2.94713	0	0	0	3882	tags=69%, list=20%, signal=85%
GSE22886_UNSTIM_VS_IL15_STIM_NKCELL_DN	199	0.668508	2.94671	0	0	0	4416	tags=75%, list=23%, signal=97%
WONG_MITOCHONDRIA_GENE_MODULE	216	0.66641	2.94334	0	0	0	3730	tags=69%, list=19%, signal=85%
REACTOME_RESPIRATORY_ELECTRON_TRANSPORT	65	0.776481	2.92395	0	0	0	2460	tags=83%, list=13%, signal=95%
REACTOME_TRANSLATION	146	0.693626	2.91917	0	0	0	4833	tags=80%, list=25%, signal=106%
REACTOME_TCA_CYCLE_AND_RESPIRATORY_ELECTRON_TRANSPORT	117	0.697358	2.89927	0	0	0	2460	tags=69%, list=13%, signal=79%
PENG_RAPAMYCIN_RESPONSE_DN	244	0.647416	2.89475	0	0	0	4255	tags=69%, list=22%, signal=87%
KEGG_PARKINSONS_DISEASE	110	0.699798	2.89402	0	0	0	3382	tags=73%, list=17%, signal=88%
SOTIRIOU_BREAST_CANCER_GRADE_1_VS_3_UP	150	0.670407	2.88797	0	0	0	4995	tags=80%, list=26%, signal=107%
GSE15930_NAIVE_VS_48H_IN_VITRO_STIM_IL12_CD8_TCELL_DN	200	0.646527	2.88756	0	0	0	5015	tags=76%, list=26%, signal=101%
GSE22886_NAIVE_CD4_TCELL_VS_48H_ACT_TH1_DN	200	0.655457	2.88473	0	0	0	4535	tags=71%, list=23%, signal=92%
GSE15930_NAIVE_VS_48H_IN_VITRO_STIM_CD8_TCELL_DN	200	0.651435	2.87932	0	0	0	4903	tags=76%, list=25%, signal=100%
GSE22886_UNSTIM_VS_IL2_STIM_NKCELL_DN	199	0.652394	2.87828	0	0	0	4677	tags=74%, list=24%, signal=96%
CHIANG_LIVER_CANCER_SUBCLASS_UNANNOTATED_DN	191	0.655148	2.87709	0	0	0	4263	tags=73%, list=22%, signal=93%
GSE15930_NAIVE_VS_48H_IN_VITRO_STIM_IFNAB_CD8_TCELL_DN	200	0.651133	2.8577	0	0	0	4633	tags=74%, list=24%, signal=96%
REACTOME_SRP_DEPENDENT_COTRANSLATIONAL_PROTEIN_TARGETING_TO_MEMBRANE	109	0.707147	2.85081	0	0	0	4754	tags=83%, list=25%, signal=110%
RIBONUCLEOPROTEIN_COMPLEX	141	0.671998	2.84596	0	0	0	4212	tags=64%, list=22%, signal=81%
KOBAYASHI_EGFR_SIGNALING_24HR_DN	251	0.62812	2.84363	0	0	0	5956	tags=81%, list=31%, signal=116%
OUELLET_OVARIAN_CANCER_INVASIVE_VS_LMP_UP	117	0.679242	2.83996	0	0	0	3203	tags=66%, list=17%, signal=78%
WINNEPENNINCKX_MELANOMA_METASTASIS_UP	160	0.657547	2.83901	0	0	0	4966	tags=79%, list=26%, signal=106%
REACTOME_APC_C_CDC20_MEDIATED_DEGRADATION_OF_MITOTIC_PROTEINS	65	0.741754	2.83206	0	0	0	3478	tags=82%, list=18%, signal=99%
CHANG_CORE_SERUM_RESPONSE_UP	211	0.638373	2.82533	0	0	0	4311	tags=69%, list=22%, signal=88%
REACTOME_INFLUENZA_VIRAL_RNA_TRANSCRIPTION_AND_REPLICATION	101	0.68982	2.81925	0	0	0	4802	tags=82%, list=25%, signal=109%
PENG_GLUTAMINE_DEPRIVATION_DN	333	0.611865	2.8182	0	0	0	5002	tags=68%, list=26%, signal=90%
REACTOME_METABOLISM_OF_RNA	255	0.62405	2.80743	0	0	0	4622	tags=67%, list=24%, signal=87%
BOYAULT_LIVER_CANCER_SUBCLASS_G3_UP	188	0.644143	2.80425	0	0	0	4520	tags=71%, list=23%, signal=91%
DANG_MYC_TARGETS_UP	140	0.66578	2.8033	0	0	0	4569	tags=74%, list=24%, signal=96%
MITOCHONDRIAL_PART	139	0.658924	2.80233	0	0	0	3641	tags=70%, list=19%, signal=85%
GSE22886_UNSTIM_VS_STIM_MEMORY_TCELL_DN	200	0.632643	2.80207	0	0	0	4635	tags=69%, list=24%, signal=90%
REACTOME_3_UTR_MEDIATED_TRANSLATIONAL_REGULATION	105	0.679225	2.798	0	0	0	4833	tags=79%, list=25%, signal=105%
REACTOME_METABOLISM_OF_MRNA	210	0.628068	2.79289	0	0	0	4584	tags=69%, list=24%, signal=89%
PELLICCIOTTA_HDAC_IN_ANTIGEN_PRESENTATION_UP	64	0.746067	2.79232	0	0	0	3472	tags=78%, list=18%, signal=95%
REACTOME_METABOLISM_OF_PROTEINS	408	0.598874	2.79178	0	0	0	4833	tags=63%, list=25%, signal=82%
REACTOME_SCFSKP2_MEDIATED_DEGRADATION_OF_P27_P21	53	0.74676	2.7876	0	0	0	4046	tags=87%, list=21%, signal=109%
GSE22886_NAIVE_CD4_TCELL_VS_12H_ACT_TH1_DN	198	0.632388	2.78752	0	0	0	4137	tags=66%, list=21%, signal=83%
REACTOME_APC_C_CDH1_MEDIATED_DEGRADATION_OF_CDC20_AND_OTHER_APC_C_CDH1_TARGETED_PROTEINS_IN_LATE_MITOSIS_EARLY_G1	64	0.742369	2.78566	0	0	0	4046	tags=86%, list=21%, signal=108%
MITOCHONDRIAL_INNER_MEMBRANE	65	0.728248	2.78544	0	0	0	3641	tags=77%, list=19%, signal=94%
MANALO_HYPOXIA_DN	288	0.609291	2.77228	0	0	0	5940	tags=77%, list=31%, signal=110%
KEGG_RIBOSOME	86	0.694426	2.7718	0	0	0	4754	tags=81%, list=25%, signal=107%
GSE13485_DAY1_VS_DAY21_YF17D_VACCINE_PBMC_DN	189	0.630381	2.76481	0	0	0	3613	tags=62%, list=19%, signal=75%
KEGG_PROTEASOME	43	0.781891	2.76403	0	0	0	3537	tags=88%, list=18%, signal=108%
HSIAO_HOUSEKEEPING_GENES	387	0.59702	2.76382	0	0	0	4323	tags=65%, list=22%, signal=82%
REACTOME_REGULATION_OF_ORNITHINE_DECARBOXYLASE_ODC	48	0.764514	2.76279	0	0	0	4247	tags=94%, list=22%, signal=120%
REACTOME_CDK_MEDIATED_PHOSPHORYLATION_AND_REMOVAL_OF_CDC6	46	0.772627	2.76275	0	0	0	4046	tags=91%, list=21%, signal=115%
STRUCTURAL_CONSTITUENT_OF_RIBOSOME	79	0.703621	2.7616	0	0	0	4754	tags=82%, list=25%, signal=109%
REACTOME_REGULATION_OF_MITOTIC_CELL_CYCLE	77	0.707196	2.76117	0	0	0	4046	tags=79%, list=21%, signal=100%
REACTOME_CYCLIN_E_ASSOCIATED_EVENTS_DURING_G1_S_TRANSITION_	62	0.729412	2.75804	0	0	0	4046	tags=82%, list=21%, signal=104%
GRADE_COLON_AND_RECTAL_CANCER_UP	282	0.60276	2.75032	0	0	0	5261	tags=71%, list=27%, signal=95%
REACTOME_PEPTIDE_CHAIN_ELONGATION	85	0.688465	2.75016	0	0	0	4754	tags=80%, list=25%, signal=105%
REACTOME_VIF_MEDIATED_DEGRADATION_OF_APOBEC3G	49	0.759197	2.74628	0	0	0	3478	tags=86%, list=18%, signal=104%
REACTOME_INFLUENZA_LIFE_CYCLE	135	0.649773	2.74521	0	0	0	5052	tags=77%, list=26%, signal=103%
SHEDDEN_LUNG_CANCER_POOR_SURVIVAL_A6	446	0.582415	2.74495	0	0	0	5564	tags=70%, list=29%, signal=96%
GSE22886_NAIVE_CD4_TCELL_VS_12H_ACT_TH2_DN	200	0.627181	2.74492	0	0	0	4777	tags=69%, list=25%, signal=91%
REACTOME_P53_INDEPENDENT_G1_S_DNA_DAMAGE_CHECKPOINT	48	0.774484	2.74346	0	0	0	4046	tags=92%, list=21%, signal=116%
RHODES_CANCER_META_SIGNATURE	64	0.722956	2.74243	0	0	0	3393	tags=80%, list=17%, signal=96%
REACTOME_AUTODEGRADATION_OF_THE_E3_UBIQUITIN_LIGASE_COP1	47	0.76175	2.73821	0	0	0	4046	tags=87%, list=21%, signal=110%
GSE36476_CTRL_VS_TSST_ACT_72H_MEMORY_CD4_TCELL_YOUNG_DN	198	0.626273	2.73614	0	0	0	4941	tags=72%, list=25%, signal=95%
SCHLOSSER_MYC_TARGETS_REPRESSED_BY_SERUM	159	0.630596	2.73479	0	0	0	4972	tags=72%, list=26%, signal=96%
REACTOME_AUTODEGRADATION_OF_CDH1_BY_CDH1_APC_C	56	0.742324	2.72994	0	0	0	3478	tags=82%, list=18%, signal=100%
YAO_TEMPORAL_RESPONSE_TO_PROGESTERONE_CLUSTER_17	179	0.625974	2.72948	0	0	0	4687	tags=71%, list=24%, signal=93%
ROSTY_CERVICAL_CANCER_PROLIFERATION_CLUSTER	139	0.649645	2.72667	0	0	0	5063	tags=77%, list=26%, signal=103%
GSE24634_TEFF_VS_TCONV_DAY5_IN_CULTURE_UP	200	0.616004	2.72405	0	0	0	5063	tags=70%, list=26%, signal=94%
RHEIN_ALL_GLUCOCORTICOID_THERAPY_DN	358	0.589115	2.72301	0	0	0	4410	tags=65%, list=23%, signal=82%
KEGG_HUNTINGTONS_DISEASE	167	0.633491	2.71845	0	0	0	3382	tags=58%, list=17%, signal=70%
MOREAUX_MULTIPLE_MYELOMA_BY_TACI_DN	170	0.629339	2.71364	0	0	0	4360	tags=64%, list=22%, signal=81%
WEST_ADRENOCORTICAL_TUMOR_UP	291	0.596178	2.71239	0	0	0	4862	tags=68%, list=25%, signal=89%
MOOTHA_HUMAN_MITODB_6_2002	418	0.582408	2.71073	0	0	0	4425	tags=59%, list=23%, signal=74%
TARTE_PLASMA_CELL_VS_PLASMABLAST_DN	306	0.589907	2.70391	0	0	0	4909	tags=69%, list=25%, signal=91%
MOOTHA_MITOCHONDRIA	436	0.573163	2.69992	0	0	0	3993	tags=56%, list=21%, signal=69%
GSE24634_NAIVE_CD4_TCELL_VS_DAY5_IL4_CONV_TREG_DN	199	0.607087	2.6942	0	0	0	4625	tags=67%, list=24%, signal=88%
BASAKI_YBX1_TARGETS_UP	287	0.591389	2.69348	0	0	0	5200	tags=71%, list=27%, signal=96%
MALONEY_RESPONSE_TO_17AAG_DN	79	0.691426	2.69119	0	0	0	2558	tags=67%, list=13%, signal=77%
ORGANELLE_INNER_MEMBRANE	73	0.6961	2.68954	0	0	0	3641	tags=70%, list=19%, signal=86%
REACTOME_CDT1_ASSOCIATION_WITH_THE_CDC6_ORC_ORIGIN_COMPLEX	54	0.738109	2.68706	0	0	0	3478	tags=81%, list=18%, signal=99%
GSE36476_CTRL_VS_TSST_ACT_40H_MEMORY_CD4_TCELL_OLD_DN	199	0.611773	2.68266	0	0	0	4333	tags=68%, list=22%, signal=87%
GSE15750_DAY6_VS_DAY10_EFF_CD8_TCELL_UP	198	0.602459	2.67389	0	0	0	4994	tags=71%, list=26%, signal=95%
REACTOME_SCF_BETA_TRCP_MEDIATED_DEGRADATION_OF_EMI1	49	0.748145	2.67095	0	0	0	3478	tags=84%, list=18%, signal=102%
REACTOME_S_PHASE	106	0.662112	2.66871	0	0	0	4046	tags=69%, list=21%, signal=87%
BILANGES_RAPAMYCIN_SENSITIVE_VIA_TSC1_AND_TSC2	73	0.689416	2.66778	0	0	0	3458	tags=71%, list=18%, signal=86%
REACTOME_ER_PHAGOSOME_PATHWAY	58	0.715631	2.6666	0	0	0	3478	tags=78%, list=18%, signal=94%
GSE3982_EFF_MEMORY_CD4_TCELL_VS_TH2_DN	199	0.61132	2.66644	0	0	0	4512	tags=66%, list=23%, signal=85%
KAECH_DAY8_EFF_VS_DAY15_EFF_CD8_TCELL_UP	198	0.604708	2.6658	0	0	0	4800	tags=68%, list=25%, signal=89%
GSE24634_TREG_VS_TCONV_POST_DAY5_IL4_CONVERSION_UP	198	0.608458	2.6656	0	0	0	5825	tags=77%, list=30%, signal=109%
REACTOME_NONSENSE_MEDIATED_DECAY_ENHANCED_BY_THE_EXON_JUNCTION_COMPLEX	106	0.648879	2.66144	0	0	0	4754	tags=74%, list=25%, signal=97%
REACTOME_SYNTHESIS_OF_DNA	90	0.666396	2.65762	0	0	0	4046	tags=69%, list=21%, signal=87%
REACTOME_ORC1_REMOVAL_FROM_CHROMATIN	65	0.691585	2.65356	0	0	0	4046	tags=74%, list=21%, signal=93%
GSE3982_CENT_MEMORY_CD4_TCELL_VS_TH1_DN	196	0.606005	2.65328	0	0	0	5074	tags=70%, list=26%, signal=94%
REACTOME_CELL_CYCLE_CHECKPOINTS	111	0.650195	2.64762	0	0	0	4277	tags=69%, list=22%, signal=88%
REACTOME_G1_S_TRANSITION	106	0.649381	2.64747	0	0	0	4277	tags=68%, list=22%, signal=87%
MITOCHONDRION	336	0.577999	2.64505	0	0	0	3389	tags=53%, list=17%, signal=63%
KARLSSON_TGFB1_TARGETS_UP	126	0.630653	2.64452	0	0	0	4527	tags=70%, list=23%, signal=91%
SARRIO_EPITHELIAL_MESENCHYMAL_TRANSITION_UP	176	0.606941	2.63889	0	0	0	5955	tags=73%, list=31%, signal=105%
GSE22886_NAIVE_CD4_TCELL_VS_48H_ACT_TH2_DN	197	0.597842	2.63508	0	0	0	4777	tags=61%, list=25%, signal=81%
GSE3982_CENT_MEMORY_CD4_TCELL_VS_TH2_DN	200	0.599856	2.63444	0	0	0	5182	tags=69%, list=27%, signal=93%
GSE36476_CTRL_VS_TSST_ACT_72H_MEMORY_CD4_TCELL_OLD_DN	200	0.596692	2.63362	0	0	0	5375	tags=75%, list=28%, signal=102%
REACTOME_P53_DEPENDENT_G1_DNA_DAMAGE_RESPONSE	53	0.732724	2.63207	0	0	0	3478	tags=77%, list=18%, signal=94%
GSE3982_MEMORY_CD4_TCELL_VS_TH2_DN	196	0.597573	2.62739	0	0	0	4305	tags=63%, list=22%, signal=80%
WHITEFORD_PEDIATRIC_CANCER_MARKERS	116	0.637169	2.62601	0	0	0	4631	tags=68%, list=24%, signal=89%
BORCZUK_MALIGNANT_MESOTHELIOMA_UP	304	0.574975	2.62388	0	0	0	5769	tags=73%, list=30%, signal=103%
ZHANG_TLX_TARGETS_60HR_DN	275	0.577913	2.62273	0	0	0	5634	tags=67%, list=29%, signal=93%
REACTOME_DESTABILIZATION_OF_MRNA_BY_AUF1_HNRNP_D0	50	0.724768	2.62143	0	0	0	3478	tags=80%, list=18%, signal=97%
BENPORATH_PROLIFERATION	147	0.613811	2.62018	0	0	0	4946	tags=71%, list=25%, signal=95%
TAKAO_RESPONSE_TO_UVB_RADIATION_UP	84	0.664608	2.61949	0	0	0	4642	tags=73%, list=24%, signal=95%
REACTOME_ACTIVATION_OF_THE_MRNA_UPON_BINDING_OF_THE_CAP_BINDING_COMPLEX_AND_EIFS_AND_SUBSEQUENT_BINDING_TO_43S	57	0.698156	2.61487	0	0	0	5013	tags=86%, list=26%, signal=116%
REACTOME_M_G1_TRANSITION	78	0.674317	2.61391	0	0	0	4277	tags=72%, list=22%, signal=92%
GSE17974_CTRL_VS_ACT_IL4_AND_ANTI_IL12_24H_CD4_TCELL_DN	197	0.595646	2.61199	0	0	0	4683	tags=66%, list=24%, signal=87%
GSE3982_MEMORY_CD4_TCELL_VS_TH1_DN	197	0.590903	2.6087	0	0	0	4647	tags=68%, list=24%, signal=88%
GSE22886_NEUTROPHIL_VS_DC_DN	199	0.587868	2.60104	0	0	0	4147	tags=61%, list=21%, signal=77%
GSE31082_DN_VS_DP_THYMOCYTE_UP	198	0.589049	2.60021	0	0	0	5002	tags=66%, list=26%, signal=88%
REACTOME_ASSEMBLY_OF_THE_PRE_REPLICATIVE_COMPLEX	63	0.689102	2.59973	0	0	0	3478	tags=71%, list=18%, signal=87%
NUCLEOLUS	123	0.623031	2.59749	0	0	0	4559	tags=65%, list=23%, signal=84%
REACTOME_HIV_INFECTION	193	0.587164	2.58827	0	0	0	4162	tags=56%, list=21%, signal=71%
YAO_TEMPORAL_RESPONSE_TO_PROGESTERONE_CLUSTER_14	141	0.61529	2.58714	0	0	0	4903	tags=70%, list=25%, signal=92%
NAKAMURA_TUMOR_ZONE_PERIPHERAL_VS_CENTRAL_UP	281	0.569069	2.58708	0	0	0	4636	tags=65%, list=24%, signal=85%
MITOCHONDRIAL_MEMBRANE	84	0.657221	2.58659	0	0	0	3641	tags=69%, list=19%, signal=85%
REACTOME_CROSS_PRESENTATION_OF_SOLUBLE_EXOGENOUS_ANTIGENS_ENDOSOMES	47	0.715658	2.58633	0	0	0	4046	tags=83%, list=21%, signal=105%
REACTOME_REGULATION_OF_APOPTOSIS	55	0.706485	2.58607	0	0	0	4046	tags=80%, list=21%, signal=101%
MOREAUX_B_LYMPHOCYTE_MATURATION_BY_TACI_DN	72	0.674406	2.58335	0	0	0	4335	tags=72%, list=22%, signal=93%
GSE15930_NAIVE_VS_24H_IN_VITRO_STIM_CD8_TCELL_DN	199	0.58022	2.58282	0	0	0	4995	tags=68%, list=26%, signal=90%
GSE15750_DAY6_VS_DAY10_TRAF6KO_EFF_CD8_TCELL_UP	199	0.590168	2.58236	0	0	0	5746	tags=75%, list=30%, signal=105%
YAO_TEMPORAL_RESPONSE_TO_PROGESTERONE_CLUSTER_10	69	0.67224	2.58189	0	0	0	5294	tags=78%, list=27%, signal=107%
BIOCARTA_PROTEASOME_PATHWAY	28	0.796012	2.5788	0	0	0	3478	tags=96%, list=18%, signal=117%
GSE29617_CTRL_VS_DAY3_TIV_FLU_VACCINE_PBMC_2008_DN	192	0.589916	2.57802	0	0	0	3241	tags=57%, list=17%, signal=67%
MITOCHONDRIAL_MEMBRANE_PART	52	0.713169	2.57742	0	0	0	3641	tags=79%, list=19%, signal=97%
GSE7764_IL15_TREATED_VS_CTRL_NK_CELL_24H_UP	196	0.583303	2.57701	0	0	0	5219	tags=67%, list=27%, signal=91%
GARY_CD5_TARGETS_DN	431	0.548008	2.57594	0	0	0	4929	tags=63%, list=25%, signal=82%
ORGANELLAR_RIBOSOME	22	0.831414	2.57503	0	0	0	2477	tags=91%, list=13%, signal=104%
REACTOME_FORMATION_OF_THE_TERNARY_COMPLEX_AND_SUBSEQUENTLY_THE_43S_COMPLEX	49	0.71065	2.5745	0	0	0	4738	tags=88%, list=24%, signal=116%
REACTOME_HOST_INTERACTIONS_OF_HIV_FACTORS	120	0.617376	2.5677	0	0	0	4162	tags=62%, list=21%, signal=78%
REACTOME_SIGNALING_BY_WNT	63	0.675152	2.56675	0	0	0	4046	tags=73%, list=21%, signal=92%
REACTOME_MITOTIC_M_M_G1_PHASES	167	0.58939	2.56535	0	0	0	5634	tags=71%, list=29%, signal=99%
RNA_BINDING	250	0.572155	2.56489	0	0	0	5305	tags=62%, list=27%, signal=84%
REACTOME_DNA_REPLICATION	187	0.586308	2.56419	0	0	0	5634	tags=71%, list=29%, signal=99%
MITOCHONDRIAL_ENVELOPE	95	0.642159	2.56055	0	0	0	3641	tags=68%, list=19%, signal=84%
GSE36476_CTRL_VS_TSST_ACT_40H_MEMORY_CD4_TCELL_YOUNG_DN	199	0.58049	2.55933	0	0	0	4941	tags=65%, list=25%, signal=87%
RIBOSOME	39	0.740555	2.55871	0	0	0	3389	tags=72%, list=17%, signal=87%
GSE17974_0H_VS_12H_IN_VITRO_ACT_CD4_TCELL_DN	198	0.575707	2.5583	0	0	0	5693	tags=68%, list=29%, signal=96%
GSE14000_TRANSLATED_RNA_VS_MRNA_DC_UP	199	0.585029	2.55143	0	0	0	5286	tags=67%, list=27%, signal=92%
GSE15930_NAIVE_VS_24H_IN_VITRO_STIM_INFAB_CD8_TCELL_DN	199	0.578182	2.54828	0	0	0	4995	tags=67%, list=26%, signal=90%
RUIZ_TNC_TARGETS_DN	142	0.599781	2.5463	0	0	0	5634	tags=76%, list=29%, signal=106%
GSE17974_0H_VS_24H_IN_VITRO_ACT_CD4_TCELL_DN	197	0.574848	2.53759	0	0	0	5141	tags=61%, list=26%, signal=83%
HONMA_DOCETAXEL_RESISTANCE	34	0.758366	2.53438	0	0	0	4034	tags=91%, list=21%, signal=115%
REACTOME_CELL_CYCLE_MITOTIC	307	0.552297	2.53305	0	0	0	5634	tags=67%, list=29%, signal=93%
SCHUHMACHER_MYC_TARGETS_UP	79	0.641001	2.53024	0	0	0	4871	tags=77%, list=25%, signal=103%
WINTER_HYPOXIA_UP	90	0.645087	2.52773	0	0	0	4193	tags=70%, list=22%, signal=89%
MITOCHONDRIAL_RIBOSOME	22	0.831414	2.5228	0	0	0	2477	tags=91%, list=13%, signal=104%
GSE17974_0H_VS_48H_IN_VITRO_ACT_CD4_TCELL_DN	197	0.573278	2.52042	0	0	0	4185	tags=55%, list=22%, signal=69%
REACTOME_MITOCHONDRIAL_PROTEIN_IMPORT	49	0.690597	2.5169	0	0	0	3381	tags=67%, list=17%, signal=81%
REACTOME_PROCESSING_OF_CAPPED_INTRON_CONTAINING_PRE_MRNA	135	0.590911	2.51554	0	0	0	5264	tags=67%, list=27%, signal=91%
REACTOME_MITOTIC_G1_G1_S_PHASES	130	0.598333	2.51116	0	0	0	4292	tags=64%, list=22%, signal=81%
LI_DCP2_BOUND_MRNA	89	0.622491	2.50935	0	0	0	4134	tags=64%, list=21%, signal=81%
REACTOME_CELL_CYCLE	392	0.538951	2.50747	0	0	0	6258	tags=71%, list=32%, signal=103%
GSE24634_TREG_VS_TCONV_POST_DAY3_IL4_CONVERSION_UP	197	0.563507	2.50714	0	0	0	4903	tags=64%, list=25%, signal=85%
ENK_UV_RESPONSE_EPIDERMIS_UP	288	0.548403	2.50687	0	0	0	4919	tags=63%, list=25%, signal=83%
CSR_LATE_UP.V1_UP	168	0.582681	2.50685	0	0	0	4969	tags=67%, list=26%, signal=90%
MENSSEN_MYC_TARGETS	53	0.681161	2.50465	0	0	0	4054	tags=75%, list=21%, signal=95%
MUELLER_PLURINET	295	0.551732	2.50384	0	0	0	5321	tags=64%, list=27%, signal=87%
REACTOME_MRNA_SPLICING	106	0.612576	2.4999	0	0	0	5264	tags=70%, list=27%, signal=95%
GRADE_METASTASIS_DN	43	0.721867	2.49825	0	0	0	4121	tags=79%, list=21%, signal=100%
GSE15930_NAIVE_VS_24H_IN_VITRO_STIM_IL12_CD8_TCELL_DN	199	0.569731	2.4974	0	0	0	4729	tags=64%, list=24%, signal=84%
GSE29617_CTRL_VS_TIV_FLU_VACCINE_PBMC_2008_DN	188	0.575054	2.49562	0	0	0	3278	tags=53%, list=17%, signal=63%
GSE24634_TEFF_VS_TCONV_DAY3_IN_CULTURE_UP	200	0.564686	2.49477	0	0	0	5211	tags=66%, list=27%, signal=89%
DAZARD_RESPONSE_TO_UV_SCC_UP	121	0.595026	2.49445	0	0	0	3027	tags=55%, list=16%, signal=65%
RHODES_UNDIFFERENTIATED_CANCER	69	0.65864	2.49203	0	0	0	4790	tags=77%, list=25%, signal=102%
GSE29617_CTRL_VS_DAY7_TIV_FLU_VACCINE_PBMC_2008_DN	183	0.569333	2.4895	0	0	0	4843	tags=61%, list=25%, signal=81%
REACTOME_MRNA_PROCESSING	154	0.578447	2.48826	0	0	0	5264	tags=64%, list=27%, signal=88%
MITOCHONDRIAL_LUMEN	45	0.704906	2.4882	0	0	0	3389	tags=73%, list=17%, signal=89%
MITOCHONDRIAL_MATRIX	45	0.704906	2.4836	0	0	0	3389	tags=73%, list=17%, signal=89%
REACTOME_ACTIVATION_OF_NF_KAPPAB_IN_B_CELLS	62	0.65682	2.48146	0	0	0	3478	tags=68%, list=18%, signal=82%
ALONSO_METASTASIS_UP	193	0.556593	2.47792	0	0	0	3497	tags=56%, list=18%, signal=68%
GSE3982_EFF_MEMORY_CD4_TCELL_VS_TH1_DN	197	0.558352	2.47787	0	0	0	4710	tags=62%, list=24%, signal=82%
GSE12845_NAIVE_VS_DARKZONE_GC_TONSIL_BCELL_DN	199	0.562815	2.47663	0	0	0	4487	tags=60%, list=23%, signal=77%
GSE22886_NEUTROPHIL_VS_MONOCYTE_DN	200	0.563554	2.4744	0	0	0	3861	tags=60%, list=20%, signal=74%
PECE_MAMMARY_STEM_CELL_DN	142	0.586912	2.47426	0	0	0	3790	tags=61%, list=20%, signal=75%
LI_AMPLIFIED_IN_LUNG_CANCER	172	0.574874	2.46762	0	0	0	3896	tags=61%, list=20%, signal=76%
GSE36476_CTRL_VS_TSST_ACT_16H_MEMORY_CD4_TCELL_OLD_DN	200	0.559246	2.46677	0	0	0	4156	tags=60%, list=21%, signal=75%
GSE15930_NAIVE_VS_72H_IN_VITRO_STIM_IFNAB_CD8_TCELL_DN	200	0.561615	2.46598	0	0	0	4701	tags=62%, list=24%, signal=80%
PUJANA_BRCA_CENTERED_NETWORK	117	0.59421	2.4647	0	0	0	5505	tags=66%, list=28%, signal=91%
KEGG_SPLICEOSOME	125	0.586845	2.4626	0	0	0	5134	tags=65%, list=26%, signal=88%
GSE17974_CTRL_VS_ACT_IL4_AND_ANTI_IL12_12H_CD4_TCELL_DN	197	0.558021	2.45684	0	0	0	4816	tags=60%, list=25%, signal=79%
MEMBRANE_ENCLOSED_LUMEN	447	0.519332	2.45567	0	0	0	4608	tags=50%, list=24%, signal=64%
CROONQUIST_IL6_DEPRIVATION_DN	98	0.597695	2.45228	0	0	0	5063	tags=76%, list=26%, signal=102%
GSE3982_NKCELL_VS_TH2_DN	196	0.565535	2.45223	0	0	0	5247	tags=65%, list=27%, signal=88%
NGO_MALIGNANT_GLIOMA_1P_LOH	16	0.866796	2.45185	0	0	0	1922	tags=88%, list=10%, signal=97%
GSE17974_0H_VS_4H_IN_VITRO_ACT_CD4_TCELL_DN	196	0.55892	2.45159	0	0	0	4707	tags=60%, list=24%, signal=78%
ORGANELLE_LUMEN	447	0.519332	2.4502	0	0	0	4608	tags=50%, list=24%, signal=64%
REACTOME_MRNA_SPLICING_MINOR_PATHWAY	42	0.698732	2.44778	0	0	0	3763	tags=74%, list=19%, signal=91%
GSE12845_NAIVE_VS_PRE_GC_TONSIL_BCELL_DN	199	0.555614	2.44725	0	0	0	4962	tags=62%, list=26%, signal=83%
MORI_IMMATURE_B_LYMPHOCYTE_DN	90	0.617289	2.44583	0	0	0	5634	tags=78%, list=29%, signal=109%
REACTOME_REGULATION_OF_MRNA_STABILITY_BY_PROTEINS_THAT_BIND_AU_RICH_ELEMENTS	81	0.618658	2.44503	0	0	0	4573	tags=70%, list=24%, signal=92%
ZHOU_CELL_CYCLE_GENES_IN_IR_RESPONSE_24HR	126	0.586486	2.44449	0	0	0	5257	tags=73%, list=27%, signal=100%
GSE22886_DAY1_VS_DAY7_MONOCYTE_IN_CULTURE_DN	199	0.555188	2.44444	0	0	0	4177	tags=56%, list=22%, signal=71%
MITOCHONDRION_ORGANIZATION_AND_BIOGENESIS	48	0.68475	2.44416	0	0	0	4608	tags=81%, list=24%, signal=106%
SHIPP_DLBCL_VS_FOLLICULAR_LYMPHOMA_UP	45	0.688506	2.44259	0	0	0	2826	tags=67%, list=15%, signal=78%
OXFORD_RALA_OR_RALB_TARGETS_UP	48	0.685492	2.44101	0	0	0	4258	tags=77%, list=22%, signal=99%
LEE_LIVER_CANCER_SURVIVAL_DN	170	0.563377	2.43621	0	0	0	4081	tags=56%, list=21%, signal=71%
KEGG_PROTEIN_EXPORT	23	0.787052	2.4361	0	0	0	2674	tags=78%, list=14%, signal=91%
GSE31082_DN_VS_CD8_SP_THYMOCYTE_UP	198	0.548969	2.43511	0	0	0	4490	tags=54%, list=23%, signal=69%
GSE20715_0H_VS_48H_OZONE_TLR4_KO_LUNG_DN	199	0.552138	2.43475	0	0	0	4429	tags=62%, list=23%, signal=79%
GSE17974_CTRL_VS_ACT_IL4_AND_ANTI_IL12_48H_CD4_TCELL_DN	198	0.556408	2.43458	0	0	0	4955	tags=60%, list=26%, signal=79%
MISSIAGLIA_REGULATED_BY_METHYLATION_DN	119	0.579431	2.43317	0	0	0	6101	tags=73%, list=31%, signal=106%
GSE3982_NEUTROPHIL_VS_TH1_DN	198	0.556113	2.43306	0	0	0	5247	tags=64%, list=27%, signal=86%
REACTOME_TRANSCRIPTION	199	0.547345	2.43282	0	0	0	5951	tags=68%, list=31%, signal=97%
RAHMAN_TP53_TARGETS_PHOSPHORYLATED	21	0.826438	2.4294	0	0	0	1936	tags=81%, list=10%, signal=90%
REACTOME_ASPARAGINE_N_LINKED_GLYCOSYLATION	79	0.616442	2.42892	0	0	0	5066	tags=67%, list=26%, signal=90%
GSE31082_DN_VS_CD4_SP_THYMOCYTE_UP	198	0.550241	2.42848	0	0	0	4972	tags=61%, list=26%, signal=81%
GSE22886_NAIVE_BCELL_VS_BLOOD_PLASMA_CELL_DN	192	0.55206	2.42819	0	0	0	4514	tags=58%, list=23%, signal=75%
KAUFFMANN_MELANOMA_RELAPSE_UP	61	0.64925	2.42646	0	0	0	5682	tags=79%, list=29%, signal=111%
SPLICEOSOME	51	0.663121	2.4257	0	0	0	3763	tags=61%, list=19%, signal=75%
GSE24634_NAIVE_CD4_TCELL_VS_DAY7_IL4_CONV_TREG_DN	199	0.554956	2.42388	0	0	0	4649	tags=61%, list=24%, signal=80%
RNA_PROCESSING	171	0.560923	2.42342	0	0	0	5333	tags=59%, list=27%, signal=81%
GSE15930_NAIVE_VS_72H_IN_VITRO_STIM_TRICHOSTATINA_CD8_TCELL_DN	199	0.544024	2.42144	0	0	0	4727	tags=60%, list=24%, signal=78%
KEGG_PYRIMIDINE_METABOLISM	94	0.605274	2.42129	0	0	0	5314	tags=70%, list=27%, signal=96%
GSE10239_NAIVE_VS_DAY4.5_EFF_CD8_TCELL_DN	194	0.545732	2.42109	0	0	0	5472	tags=67%, list=28%, signal=92%
ENVELOPE	166	0.555516	2.41843	0	0	0	4193	tags=55%, list=22%, signal=70%
WANG_SMARCE1_TARGETS_DN	361	0.524712	2.4173	0	0	0	4865	tags=58%, list=25%, signal=76%
GSE10325_BCELL_VS_LUPUS_BCELL_DN	198	0.548021	2.41225	0	0	0	3771	tags=55%, list=19%, signal=67%
RIBOSOMAL_SUBUNIT	20	0.812488	2.41071	0	0	0	2477	tags=85%, list=13%, signal=97%
HOFFMANN_LARGE_TO_SMALL_PRE_BII_LYMPHOCYTE_UP	161	0.559196	2.40662	0	0	0	6101	tags=76%, list=31%, signal=111%
GSE22886_IGM_MEMORY_BCELL_VS_BLOOD_PLASMA_CELL_DN	200	0.543335	2.40526	0	0	0	5399	tags=64%, list=28%, signal=87%
GSE12845_IGD_POS_VS_NEG_BLOOD_BCELL_DN	185	0.552035	2.40167	0	0	0	5286	tags=62%, list=27%, signal=85%
GSE3982_EOSINOPHIL_VS_TH1_DN	199	0.547615	2.40154	0	0	0	4636	tags=58%, list=24%, signal=75%
GSE10239_KLRG1INT_VS_KLRG1HIGH_EFF_CD8_TCELL_UP	192	0.547825	2.40119	0	0	0	5059	tags=58%, list=26%, signal=77%
ZHANG_RESPONSE_TO_CANTHARIDIN_DN	68	0.627234	2.4002	0	0	0	4258	tags=68%, list=22%, signal=86%
ODONNELL_TARGETS_OF_MYC_AND_TFRC_DN	43	0.679839	2.39921	0	0	0	4923	tags=86%, list=25%, signal=115%
TRANSLATION	171	0.556513	2.39726	0	0	0	5013	tags=58%, list=26%, signal=78%
REACTOME_TELOMERE_MAINTENANCE	71	0.619191	2.39585	0	0	0	6092	tags=79%, list=31%, signal=115%
PROTEASOME_COMPLEX	23	0.785043	2.39547	0	0	0	4046	tags=96%, list=21%, signal=121%
AZARE_NEOPLASTIC_TRANSFORMATION_BY_STAT3_DN	120	0.574955	2.39509	0	0	0	5104	tags=68%, list=26%, signal=92%
CHEMNITZ_RESPONSE_TO_PROSTAGLANDIN_E2_UP	144	0.561405	2.39444	0	0	0	5063	tags=64%, list=26%, signal=86%
PROTEIN_FOLDING	56	0.647632	2.39398	0	0	0	3935	tags=66%, list=20%, signal=83%
KEGG_ALZHEIMERS_DISEASE	150	0.560743	2.39049	0	0	0	3701	tags=55%, list=19%, signal=68%
ORGANELLE_ENVELOPE	166	0.555516	2.38931	0	0	0	4193	tags=55%, list=22%, signal=70%
MORI_PLASMA_CELL_UP	50	0.652573	2.38607	0	0	0	2949	tags=58%, list=15%, signal=68%
CROONQUIST_NRAS_SIGNALING_DN	72	0.621466	2.38166	0	0	0	6101	tags=86%, list=31%, signal=125%
PELLICCIOTTA_HDAC_IN_ANTIGEN_PRESENTATION_DN	49	0.660823	2.38014	0	0	0	4046	tags=76%, list=21%, signal=95%
RAMALHO_STEMNESS_UP	204	0.542396	2.37882	0	0	0	4465	tags=56%, list=23%, signal=72%
SPIELMAN_LYMPHOBLAST_EUROPEAN_VS_ASIAN_UP	471	0.503506	2.37696	0	0	0	4489	tags=50%, list=23%, signal=64%
GSE12845_IGD_NEG_BLOOD_VS_NAIVE_TONSIL_BCELL_UP	195	0.545688	2.37502	0	0	0	4767	tags=60%, list=25%, signal=79%
CHANG_CYCLING_GENES	146	0.560373	2.37105	0	0	0	6115	tags=79%, list=32%, signal=114%
YU_MYC_TARGETS_UP	42	0.678759	2.36823	0	0	0	5185	tags=86%, list=27%, signal=117%
GSE17974_1H_VS_72H_UNTREATED_IN_VITRO_CD4_TCELL_DN	197	0.542539	2.36627	0	0	0	4311	tags=54%, list=22%, signal=69%
BLUM_RESPONSE_TO_SALIRASIB_UP	245	0.523932	2.36486	0	0	0	4854	tags=58%, list=25%, signal=76%
GSE26669_CTRL_VS_COSTIM_BLOCK_MLR_CD8_TCELL_UP	196	0.543234	2.36235	0	0	0	4529	tags=60%, list=23%, signal=77%
DAZARD_UV_RESPONSE_CLUSTER_G1	63	0.634244	2.35976	0	0	0	3896	tags=60%, list=20%, signal=75%
GRAHAM_CML_DIVIDING_VS_NORMAL_QUIESCENT_UP	176	0.53814	2.35725	0	0	0	4966	tags=63%, list=26%, signal=84%
GSE17974_CTRL_VS_ACT_IL4_AND_ANTI_IL12_4H_CD4_TCELL_DN	198	0.534648	2.35659	0	0	0	5085	tags=61%, list=26%, signal=81%
SCHLOSSER_MYC_TARGETS_AND_SERUM_RESPONSE_DN	46	0.659817	2.35598	0	0	0	4849	tags=76%, list=25%, signal=101%
MAYBURD_RESPONSE_TO_L663536_DN	54	0.637964	2.35411	0	0	0	4162	tags=67%, list=21%, signal=85%
VECCHI_GASTRIC_CANCER_EARLY_UP	416	0.503155	2.35214	0	0	0	5264	tags=61%, list=27%, signal=82%
WANG_TUMOR_INVASIVENESS_UP	370	0.5003	2.35045	0	0	0	4668	tags=56%, list=24%, signal=72%
GSE17974_0H_VS_6H_IN_VITRO_ACT_CD4_TCELL_DN	199	0.530655	2.34983	0	0	0	4684	tags=57%, list=24%, signal=75%
AMIT_EGF_RESPONSE_120_MCF10A	43	0.66852	2.34931	0	0	0	4650	tags=79%, list=24%, signal=104%
GSE24634_NAIVE_CD4_TCELL_VS_DAY3_IL4_CONV_TREG_DN	199	0.529189	2.34835	0	0	0	5314	tags=65%, list=27%, signal=88%
SANA_RESPONSE_TO_IFNG_DN	85	0.592326	2.34569	0	0	0	3761	tags=61%, list=19%, signal=76%
PUJANA_XPRSS_INT_NETWORK	168	0.538228	2.3452	0	0	0	5747	tags=64%, list=30%, signal=90%
GSE17974_0H_VS_72H_IN_VITRO_ACT_CD4_TCELL_DN	199	0.530541	2.34467	0	0	0	5291	tags=62%, list=27%, signal=84%
ORGANELLE_MEMBRANE	295	0.512295	2.34374	0	0	0	4248	tags=50%, list=22%, signal=63%
WANG_RESPONSE_TO_GSK3_INHIBITOR_SB216763_DN	355	0.508007	2.3428	0	0	0	5741	tags=65%, list=30%, signal=91%
BRACHAT_RESPONSE_TO_CAMPTOTHECIN_DN	46	0.653384	2.34241	0	0	0	3413	tags=67%, list=18%, signal=82%
YAO_TEMPORAL_RESPONSE_TO_PROGESTERONE_CLUSTER_11	103	0.576427	2.33991	0	0	0	4673	tags=67%, list=24%, signal=88%
CHNG_MULTIPLE_MYELOMA_HYPERPLOID_UP	50	0.638936	2.33714	0	0	0	4833	tags=76%, list=25%, signal=101%
DAIRKEE_TERT_TARGETS_UP	370	0.502841	2.33676	0	0	0	4450	tags=53%, list=23%, signal=67%
REACTOME_ANTIGEN_PROCESSING_CROSS_PRESENTATION	72	0.60681	2.3356	0	0	0	3478	tags=63%, list=18%, signal=76%
REACTOME_BIOSYNTHESIS_OF_THE_N_GLYCAN_PRECURSOR_DOLICHOL_LIPID_LINKED_OLIGOSACCHARIDE_LLO_AND_TRANSFER_TO_A_NASCENT_PROTEIN	28	0.726264	2.3342	0	0	0	4036	tags=79%, list=21%, signal=99%
HORIUCHI_WTAP_TARGETS_DN	308	0.510979	2.33391	0	0	0	5564	tags=62%, list=29%, signal=86%
ZHAN_MULTIPLE_MYELOMA_SUBGROUPS	30	0.731421	2.33386	0	0	0	2437	tags=63%, list=13%, signal=72%
IRITANI_MAD1_TARGETS_DN	47	0.647498	2.33326	0	0	0	4919	tags=72%, list=25%, signal=97%
MORI_LARGE_PRE_BII_LYMPHOCYTE_UP	85	0.595619	2.33205	0	0	0	5634	tags=74%, list=29%, signal=104%
GSE3337_4H_VS_16H_IFNG_IN_CD8POS_DC_UP	198	0.529355	2.32898	0	0	0	4862	tags=58%, list=25%, signal=76%
TIEN_INTESTINE_PROBIOTICS_6HR_UP	55	0.629387	2.32435	0	0	0	4220	tags=65%, list=22%, signal=83%
MOOTHA_PGC	412	0.496937	2.32401	0	0	0	4861	tags=55%, list=25%, signal=72%
REACTOME_DNA_REPAIR	104	0.572351	2.32375	0	0	0	6378	tags=71%, list=33%, signal=105%
MTOR_UP.N4.V1_UP	191	0.529304	2.31998	0	0	0	4193	tags=53%, list=22%, signal=67%
GSE1460_INTRATHYMIC_T_PROGENITOR_VS_NAIVE_CD4_TCELL_ADULT_BLOOD_UP	198	0.521891	2.31977	0	0	0	5580	tags=66%, list=29%, signal=91%
GSE17974_0.5H_VS_72H_UNTREATED_IN_VITRO_CD4_TCELL_DN	196	0.529701	2.3195	0	0	0	5630	tags=60%, list=29%, signal=83%
WELCSH_BRCA1_TARGETS_DN	141	0.55492	2.31915	0	0	0	5262	tags=61%, list=27%, signal=83%
GSE22886_NAIVE_TCELL_VS_NEUTROPHIL_UP	199	0.529399	2.31873	0	0	0	4802	tags=59%, list=25%, signal=78%
GSE36476_CTRL_VS_TSST_ACT_16H_MEMORY_CD4_TCELL_YOUNG_DN	198	0.52518	2.31723	0	0	0	4811	tags=57%, list=25%, signal=75%
KRIEG_KDM3A_TARGETS_NOT_HYPOXIA	193	0.526546	2.31712	0	0	0	4403	tags=52%, list=23%, signal=67%
SEIDEN_ONCOGENESIS_BY_MET	88	0.579171	2.3148	0	0	0	4816	tags=64%, list=25%, signal=84%
NAKAMURA_CANCER_MICROENVIRONMENT_DN	46	0.656428	2.31458	0	0	0	4032	tags=74%, list=21%, signal=93%
CSR_EARLY_UP.V1_UP	162	0.538562	2.31374	0	0	0	4129	tags=51%, list=21%, signal=65%
GSE17721_POLYIC_VS_PAM3CSK4_12H_BMDM_DN	195	0.530192	2.31356	0	0	0	3533	tags=47%, list=18%, signal=57%
GSE17721_LPS_VS_POLYIC_24H_BMDM_UP	198	0.525961	2.31321	0	0	0	3999	tags=50%, list=21%, signal=62%
REACTOME_DEPOSITION_OF_NEW_CENPA_CONTAINING_NUCLEOSOMES_AT_THE_CENTROMERE	60	0.620718	2.31232	0	0	0	6254	tags=82%, list=32%, signal=120%
GSE15930_NAIVE_VS_72H_IN_VITRO_STIM_CD8_TCELL_DN	198	0.525109	2.31002	0	0	0	4631	tags=58%, list=24%, signal=76%
LY_AGING_OLD_DN	56	0.626102	2.3089	0	0	0	4790	tags=73%, list=25%, signal=97%
PID_MYC_ACTIVPATHWAY	77	0.585093	2.30672	0	0	0	3983	tags=61%, list=21%, signal=77%
RIBONUCLEOPROTEIN_COMPLEX_BIOGENESIS_AND_ASSEMBLY	83	0.581963	2.30361	0	0	0	5104	tags=65%, list=26%, signal=88%
LI_WILMS_TUMOR_VS_FETAL_KIDNEY_1_DN	163	0.535883	2.30358	0	0	0	5825	tags=65%, list=30%, signal=92%
KIM_WT1_TARGETS_12HR_DN	206	0.523243	2.30277	0	0	0	5510	tags=63%, list=28%, signal=87%
KEGG_RNA_POLYMERASE	29	0.699224	2.30195	0	0	0	4018	tags=72%, list=21%, signal=91%
FERREIRA_EWINGS_SARCOMA_UNSTABLE_VS_STABLE_UP	163	0.534463	2.30072	0	0	0	4995	tags=58%, list=26%, signal=77%
SCHLOSSER_MYC_TARGETS_AND_SERUM_RESPONSE_UP	47	0.644481	2.30023	0	0	0	3456	tags=60%, list=18%, signal=72%
REACTOME_TRNA_AMINOACYLATION	42	0.6504	2.29881	0	0	0	5821	tags=88%, list=30%, signal=126%
BIDUS_METASTASIS_UP	212	0.522253	2.29519	0	0	0	5850	tags=62%, list=30%, signal=88%
GSE28237_FOLLICULAR_VS_EARLY_GC_BCELL_DN	193	0.517047	2.29446	0	0	0	5816	tags=62%, list=30%, signal=88%
GSE1460_INTRATHYMIC_T_PROGENITOR_VS_NAIVE_CD4_TCELL_CORD_BLOOD_UP	197	0.522933	2.29318	0	0	0	5611	tags=64%, list=29%, signal=90%
CELLULAR_RESPIRATION	19	0.770096	2.29185	0	0	0	2460	tags=63%, list=13%, signal=72%
REACTOME_RNA_POL_II_TRANSCRIPTION_PRE_INITIATION_AND_PROMOTER_OPENING	40	0.661396	2.29146	0	0	0	3474	tags=63%, list=18%, signal=76%
BLALOCK_ALZHEIMERS_DISEASE_INCIPIENT_DN	163	0.533448	2.28995	0	0	0	3138	tags=45%, list=16%, signal=53%
SHAFFER_IRF4_TARGETS_IN_ACTIVATED_B_LYMPHOCYTE	78	0.594291	2.28869	0	0	0	3882	tags=64%, list=20%, signal=80%
GSE34205_HEALTHY_VS_FLU_INF_INFANT_PBMC_DN	193	0.522839	2.28868	0	0	0	5329	tags=61%, list=27%, signal=83%
REACTOME_RNA_POL_I_RNA_POL_III_AND_MITOCHONDRIAL_TRANSCRIPTION	114	0.557266	2.28841	0	0	0	5951	tags=72%, list=31%, signal=103%
GGAANCGGAANY_UNKNOWN	105	0.560921	2.28814	0	0	0	3673	tags=51%, list=19%, signal=63%
WONG_PROTEASOME_GENE_MODULE	49	0.628703	2.28388	0	0	0	4531	tags=65%, list=23%, signal=85%
COLLER_MYC_TARGETS_UP	25	0.726308	2.28157	0	0	0	2519	tags=72%, list=13%, signal=83%
WANG_METHYLATED_IN_BREAST_CANCER	35	0.675404	2.28122	0	0	0	4350	tags=77%, list=22%, signal=99%
REACTOME_METABOLISM_OF_NUCLEOTIDES	69	0.596626	2.27982	0	0	0	4311	tags=58%, list=22%, signal=74%
REACTOME_RNA_POL_II_TRANSCRIPTION	101	0.565072	2.27927	0	0	0	5211	tags=61%, list=27%, signal=83%
ZHOU_CELL_CYCLE_GENES_IN_IR_RESPONSE_6HR	84	0.582414	2.27837	0	0	0	6043	tags=75%, list=31%, signal=108%
GSE17974_CTRL_VS_ACT_IL4_AND_ANTI_IL12_2H_CD4_TCELL_DN	198	0.517463	2.27601	0	0	0	4955	tags=57%, list=26%, signal=75%
GSE13485_DAY1_VS_DAY7_YF17D_VACCINE_PBMC_DN	194	0.520806	2.27567	0	0	0	5248	tags=60%, list=27%, signal=81%
KAECH_DAY8_EFF_VS_MEMORY_CD8_TCELL_UP	198	0.519048	2.27563	0	0	0	4995	tags=62%, list=26%, signal=82%
REACTOME_LATE_PHASE_OF_HIV_LIFE_CYCLE	101	0.559635	2.27527	0	0	0	5950	tags=65%, list=31%, signal=94%
TONKS_TARGETS_OF_RUNX1_RUNX1T1_FUSION_MONOCYTE_UP	201	0.520568	2.27448	0	0	0	4225	tags=56%, list=22%, signal=71%
ZHANG_PROLIFERATING_VS_QUIESCENT	51	0.619819	2.27344	0	0	0	2952	tags=53%, list=15%, signal=62%
ZHANG_TLX_TARGETS_UP	89	0.569805	2.27198	0	0	0	6201	tags=72%, list=32%, signal=105%
DITTMER_PTHLH_TARGETS_UP	112	0.555363	2.27066	0	0	0	4339	tags=59%, list=22%, signal=75%
ZHAN_MULTIPLE_MYELOMA_PR_UP	42	0.644232	2.26954	0	0	0	6639	tags=95%, list=34%, signal=144%
LAIHO_COLORECTAL_CANCER_SERRATED_UP	111	0.549309	2.26757	0	0	0	3024	tags=53%, list=16%, signal=63%
REACTOME_METABOLISM_OF_NON_CODING_RNA	48	0.634449	2.2664	0	0	0	5057	tags=71%, list=26%, signal=96%
GSE39820_TGFBETA1_IL6_VS_TGFBETA1_IL6_IL23A_TREATED_CD4_TCELL_DN	192	0.518223	2.26613	0	0	0	5027	tags=59%, list=26%, signal=79%
GSE3982_NEUTROPHIL_VS_TH2_DN	196	0.516488	2.26568	0	0	0	5104	tags=56%, list=26%, signal=75%
GSE3982_MAST_CELL_VS_NEUTROPHIL_UP	198	0.514454	2.2649	0	0	0	4421	tags=53%, list=23%, signal=68%
AMIT_EGF_RESPONSE_480_HELA	161	0.52608	2.26459	0	0	0	5712	tags=65%, list=29%, signal=92%
KAUFFMANN_DNA_REPAIR_GENES	227	0.506178	2.26446	0	0	0	6378	tags=63%, list=33%, signal=93%
GSE3982_EOSINOPHIL_VS_TH2_DN	197	0.517392	2.26439	0	0	0	5713	tags=62%, list=29%, signal=88%
GSE26669_CTRL_VS_COSTIM_BLOCK_MLR_CD4_TCELL_UP	190	0.513836	2.26072	0	0	0	4274	tags=51%, list=22%, signal=64%
DELPUECH_FOXO3_TARGETS_DN	41	0.644447	2.25991	0	0	0	6013	tags=85%, list=31%, signal=123%
ZHONG_SECRETOME_OF_LUNG_CANCER_AND_FIBROBLAST	127	0.538576	2.25794	0	0	0	3933	tags=57%, list=20%, signal=72%
SMITH_TERT_TARGETS_UP	145	0.532014	2.25723	0	0	0	4600	tags=57%, list=24%, signal=74%
NATSUME_RESPONSE_TO_INTERFERON_BETA_DN	52	0.621094	2.25654	0	0	0	2329	tags=54%, list=12%, signal=61%
NUCLEOBASENUCLEOSIDE_AND_NUCLEOTIDE_METABOLIC_PROCESS	50	0.616553	2.25607	0	0	0	3945	tags=56%, list=20%, signal=70%
GSE17974_2H_VS_72H_UNTREATED_IN_VITRO_CD4_TCELL_DN	195	0.509653	2.25443	0	0	0	4759	tags=53%, list=25%, signal=69%
GSE17721_PAM3CSK4_VS_CPG_12H_BMDM_UP	193	0.510143	2.25297	0	0	0	4795	tags=54%, list=25%, signal=72%
REACTOME_CYTOSOLIC_TRNA_AMINOACYLATION	24	0.738202	2.2529	0	0	0	3751	tags=88%, list=19%, signal=108%
RNA_SPLICING	91	0.56771	2.25198	0	0	0	5437	tags=62%, list=28%, signal=85%
REACTOME_MEIOTIC_RECOMBINATION	76	0.581037	2.25118	0	0	0	6369	tags=74%, list=33%, signal=109%
GSE3982_NEUTROPHIL_VS_BCELL_DN	196	0.513425	2.25092	0	0	0	3442	tags=46%, list=18%, signal=56%
GSE14000_TRANSLATED_RNA_VS_MRNA_4H_LPS_DC_UP	193	0.513091	2.25055	0	0	0	5512	tags=58%, list=28%, signal=80%
JIANG_AGING_HYPOTHALAMUS_UP	46	0.629489	2.24995	0	0	0	2344	tags=54%, list=12%, signal=62%
REACTOME_HIV_LIFE_CYCLE	114	0.542793	2.24989	0	0	0	6145	tags=67%, list=32%, signal=97%
GSE3982_EOSINOPHIL_VS_MAST_CELL_DN	196	0.512314	2.24894	0	0	0	4454	tags=53%, list=23%, signal=68%
REACTOME_ANTIGEN_PROCESSING_UBIQUITINATION_PROTEASOME_DEGRADATION	196	0.512587	2.2482	0	0	0	4492	tags=52%, list=23%, signal=67%
KIM_MYC_AMPLIFICATION_TARGETS_UP	196	0.508551	2.24804	0	0	0	4497	tags=56%, list=23%, signal=72%
MOSERLE_IFNA_RESPONSE	31	0.683805	2.2472	0	0	0	6068	tags=90%, list=31%, signal=131%
MITOCHONDRIAL_RESPIRATORY_CHAIN	23	0.739548	2.24468	0	0	0	2722	tags=74%, list=14%, signal=86%
REACTOME_RNA_POL_I_TRANSCRIPTION	81	0.568422	2.24456	0	0	0	5951	tags=77%, list=31%, signal=110%
DANG_REGULATED_BY_MYC_UP	69	0.584328	2.24454	0	0	0	4951	tags=67%, list=26%, signal=89%
ZHU_CMV_24_HR_UP	93	0.557496	2.24336	0	0	0	2554	tags=51%, list=13%, signal=58%
RB_P107_DN.V1_DN	127	0.529624	2.24234	0	0	0	4173	tags=58%, list=22%, signal=74%
GSE3982_BASOPHIL_VS_TH2_DN	194	0.509694	2.2418	0	0	0	4202	tags=51%, list=22%, signal=64%
GSE3982_MAC_VS_NEUTROPHIL_LPS_STIM_UP	198	0.507686	2.24149	0	0	0	4602	tags=56%, list=24%, signal=73%
PUJANA_BRCA2_PCC_NETWORK	418	0.478636	2.23961	0	0	0	6032	tags=61%, list=31%, signal=86%
LINDGREN_BLADDER_CANCER_CLUSTER_3_UP	321	0.484181	2.2388	0	0	0	5509	tags=59%, list=28%, signal=80%
NUCLEAR_LUMEN	377	0.484147	2.23629	0	0	0	5491	tags=52%, list=28%, signal=71%
GSE29614_CTRL_VS_DAY7_TIV_FLU_VACCINE_PBMC_DN	175	0.512734	2.23607	0	0	0	4832	tags=54%, list=25%, signal=72%
KAAB_FAILED_HEART_ATRIUM_DN	141	0.524386	2.23426	0	0	0	3975	tags=55%, list=20%, signal=68%
GSE19825_CD24LOW_VS_IL2RA_HIGH_DAY3_EFF_CD8_TCELL_DN	196	0.505897	2.23402	0	0	0	4477	tags=52%, list=23%, signal=66%
GSE3982_BASOPHIL_VS_TH1_DN	195	0.509406	2.2325	0	0	0	4579	tags=52%, list=24%, signal=68%
REN_BOUND_BY_E2F	61	0.590657	2.22889	0	0	0	5934	tags=77%, list=31%, signal=111%
GSE3982_NKCELL_VS_TH1_DN	198	0.505277	2.22752	0	0	0	4849	tags=56%, list=25%, signal=74%
REACTOME_UNFOLDED_PROTEIN_RESPONSE	77	0.561367	2.22536	0	0	0	5271	tags=62%, list=27%, signal=85%
BILANGES_SERUM_AND_RAPAMYCIN_SENSITIVE_GENES	67	0.583748	2.22271	0	0	0	4754	tags=64%, list=25%, signal=85%
GSE17721_POLYIC_VS_GARDIQUIMOD_8H_BMDM_DN	198	0.504735	2.22184	0	0	0	4915	tags=55%, list=25%, signal=73%
HEDENFALK_BREAST_CANCER_BRCA1_VS_BRCA2	163	0.510308	2.22068	0	0	0	5325	tags=62%, list=27%, signal=85%
MACROMOLECULE_BIOSYNTHETIC_PROCESS	300	0.490997	2.22058	0	0	0	4933	tags=50%, list=25%, signal=66%
REACTOME_FORMATION_OF_TRANSCRIPTION_COUPLED_NER_TC_NER_REPAIR_COMPLEX	29	0.675797	2.21792	0	0	0	2769	tags=62%, list=14%, signal=72%
PID_PLK1_PATHWAY	46	0.623677	2.21623	0	0	0	4832	tags=63%, list=25%, signal=84%
ONDER_CDH1_TARGETS_1_DN	168	0.512075	2.21515	0	0	0	4599	tags=55%, list=24%, signal=71%
KONG_E2F3_TARGETS	94	0.555748	2.21315	0	0	0	5934	tags=76%, list=31%, signal=108%
GSE22886_NAIVE_CD4_TCELL_VS_DC_DN	200	0.503038	2.21312	0	0	0	2680	tags=45%, list=14%, signal=51%
GSE17721_PAM3CSK4_VS_GADIQUIMOD_12H_BMDM_UP	193	0.498379	2.19151	0	2.01199e-06	0.001	4166	tags=48%, list=21%, signal=60%
CAFFAREL_RESPONSE_TO_THC_24HR_5_DN	59	0.593093	2.19172	0	2.0169e-06	0.001	2227	tags=47%, list=11%, signal=53%
YAMASHITA_LIVER_CANCER_WITH_EPCAM_UP	51	0.605771	2.1919	0	2.02183e-06	0.001	4738	tags=67%, list=24%, signal=88%
GSE17721_POLYIC_VS_GARDIQUIMOD_24H_BMDM_DN	193	0.501341	2.19215	0	2.02679e-06	0.001	3847	tags=48%, list=20%, signal=59%
GSE10239_NAIVE_VS_KLRG1HIGH_EFF_CD8_TCELL_DN	195	0.498835	2.19268	0	2.03177e-06	0.001	4236	tags=53%, list=22%, signal=68%
GSE30962_ACUTE_VS_CHRONIC_LCMV_PRIMARY_INF_CD8_TCELL_DN	194	0.49707	2.19355	0	2.03677e-06	0.001	5563	tags=57%, list=29%, signal=79%
REACTOME_PREFOLDIN_MEDIATED_TRANSFER_OF_SUBSTRATE_TO_CCT_TRIC	25	0.702405	2.19392	0	2.0418e-06	0.001	3917	tags=72%, list=20%, signal=90%
REACTOME_PACKAGING_OF_TELOMERE_ENDS	45	0.606573	2.1944	0	2.04686e-06	0.001	6254	tags=80%, list=32%, signal=118%
MARKEY_RB1_ACUTE_LOF_DN	227	0.496013	2.19506	0	2.05193e-06	0.001	6043	tags=67%, list=31%, signal=96%
GSE17721_12H_VS_24H_LPS_BMDM_DN	196	0.5041	2.19647	0	2.05704e-06	0.001	4987	tags=52%, list=26%, signal=69%
GSE17721_POLYIC_VS_CPG_8H_BMDM_DN	196	0.502217	2.19724	0	2.06217e-06	0.001	4162	tags=49%, list=21%, signal=62%
ENDOPLASMIC_RETICULUM_PART	96	0.545902	2.19752	0	2.06732e-06	0.001	4020	tags=51%, list=21%, signal=64%
GSE22886_IL2_VS_IL15_STIM_NKCELL_DN	184	0.503061	2.20175	0	2.07251e-06	0.001	4586	tags=50%, list=24%, signal=65%
DER_IFN_BETA_RESPONSE_UP	101	0.537542	2.20182	0	2.07771e-06	0.001	3451	tags=53%, list=18%, signal=65%
GSE7764_IL15_NK_CELL_24H_VS_SPLENOCYTE_UP	198	0.503169	2.2022	0	2.08295e-06	0.001	4534	tags=54%, list=23%, signal=70%
GSE19825_NAIVE_VS_DAY3_EFF_CD8_TCELL_DN	198	0.494559	2.20258	0	2.08821e-06	0.001	5775	tags=60%, list=30%, signal=85%
SMID_BREAST_CANCER_LUMINAL_A_DN	18	0.757229	2.20314	0	2.09349e-06	0.001	4461	tags=94%, list=23%, signal=123%
GUTIERREZ_MULTIPLE_MYELOMA_DN	35	0.655438	2.2037	0	2.09881e-06	0.001	4534	tags=83%, list=23%, signal=108%
BURTON_ADIPOGENESIS_5	125	0.525836	2.2038	0	2.10415e-06	0.001	4958	tags=62%, list=26%, signal=82%
GRAHAM_NORMAL_QUIESCENT_VS_NORMAL_DIVIDING_DN	86	0.557727	2.20412	0	2.10951e-06	0.001	5564	tags=73%, list=29%, signal=102%
PUJANA_BREAST_CANCER_WITH_BRCA1_MUTATED_UP	56	0.594862	2.20553	0	2.11491e-06	0.001	5505	tags=70%, list=28%, signal=97%
GSE14769_UNSTIM_VS_360MIN_LPS_BMDM_UP	199	0.504352	2.20727	0	2.12033e-06	0.001	4840	tags=54%, list=25%, signal=71%
GSE25087_FETAL_VS_ADULT_TREG_UP	195	0.504759	2.20768	0	2.12578e-06	0.001	3654	tags=45%, list=19%, signal=54%
GSE10856_CTRL_VS_TNFRSF6B_IN_MACROPHAGE_DN	178	0.509386	2.20917	0	2.13126e-06	0.001	4094	tags=48%, list=21%, signal=60%
GSE1460_NAIVE_CD4_TCELL_CORD_BLOOD_VS_THYMIC_STROMAL_CELL_DN	198	0.504615	2.20937	0	2.13677e-06	0.001	5233	tags=59%, list=27%, signal=80%
NUCLEOTIDYLTRANSFERASE_ACTIVITY	45	0.627508	2.21017	0	2.1423e-06	0.001	5825	tags=78%, list=30%, signal=111%
SCHMIDT_POR_TARGETS_IN_LIMB_BUD_UP	25	0.702065	2.21037	0	2.14787e-06	0.001	3882	tags=72%, list=20%, signal=90%
TOMIDA_METASTASIS_UP	23	0.731163	2.21051	0	2.15346e-06	0.001	3291	tags=74%, list=17%, signal=89%
OUELLET_CULTURED_OVARIAN_CANCER_INVASIVE_VS_LMP_UP	68	0.571718	2.21148	0	2.15909e-06	0.001	6030	tags=74%, list=31%, signal=106%
REACTOME_METABOLISM_OF_AMINO_ACIDS_AND_DERIVATIVES	179	0.507986	2.21236	0	2.16474e-06	0.001	4046	tags=51%, list=21%, signal=64%
CHIANG_LIVER_CANCER_SUBCLASS_PROLIFERATION_UP	175	0.51341	2.2124	0	2.17042e-06	0.001	5147	tags=61%, list=27%, signal=82%
KEGG_AMINOACYL_TRNA_BIOSYNTHESIS	41	0.625165	2.18721	0	3.99936e-06	0.002	5821	tags=80%, list=30%, signal=115%
PAL_PRMT5_TARGETS_UP	202	0.496467	2.18765	0	4.00907e-06	0.002	4109	tags=50%, list=21%, signal=63%
REACTOME_TRANSCRIPTION_COUPLED_NER_TC_NER	44	0.618158	2.1861	0	5.96384e-06	0.003	5489	tags=73%, list=28%, signal=101%
REACTOME_MRNA_CAPPING	29	0.683831	2.18672	0	5.97825e-06	0.003	3474	tags=69%, list=18%, signal=84%
REACTOME_CLASS_I_MHC_MEDIATED_ANTIGEN_PROCESSING_PRESENTATION	233	0.483228	2.17527	0	7.77291e-06	0.004	4413	tags=49%, list=23%, signal=63%
KANG_DOXORUBICIN_RESISTANCE_UP	54	0.597786	2.17708	0	7.79125e-06	0.004	5991	tags=83%, list=31%, signal=120%
GSE15930_STIM_VS_STIM_AND_IFNAB_72H_CD8_T_CELL_DN	193	0.496755	2.17862	0	7.80967e-06	0.004	4130	tags=47%, list=21%, signal=59%
GSE17974_0.5H_VS_72H_IL4_AND_ANTI_IL12_ACT_CD4_TCELL_DN	193	0.494635	2.17933	0	7.82817e-06	0.004	4820	tags=52%, list=25%, signal=69%
DNA_METABOLIC_PROCESS	249	0.487215	2.17956	0	7.84677e-06	0.004	6388	tags=61%, list=33%, signal=89%
GSE15930_NAIVE_VS_72H_IN_VITRO_STIM_IL12_CD8_TCELL_DN	198	0.498482	2.17961	0	7.86545e-06	0.004	4189	tags=52%, list=22%, signal=65%
LU_EZH2_TARGETS_UP	277	0.481416	2.1807	0	7.88422e-06	0.004	5383	tags=51%, list=28%, signal=70%
BARRIER_CANCER_RELAPSE_TUMOR_SAMPLE_UP	16	0.761463	2.18076	0	7.90308e-06	0.004	2783	tags=75%, list=14%, signal=87%
CHICAS_RB1_TARGETS_LOW_SERUM	94	0.545104	2.18116	0	7.92203e-06	0.004	2781	tags=50%, list=14%, signal=58%
GROSS_HYPOXIA_VIA_HIF1A_UP	77	0.55345	2.18156	0	7.94108e-06	0.004	4777	tags=62%, list=25%, signal=82%
BHATTACHARYA_EMBRYONIC_STEM_CELL	87	0.549935	2.15994	0	9.33877e-06	0.005	5069	tags=66%, list=26%, signal=88%
GSE17721_CTRL_VS_GARDIQUIMOD_24H_BMDM_DN	198	0.492755	2.16089	0	9.35999e-06	0.005	4915	tags=52%, list=25%, signal=69%
GSE17721_POLYIC_VS_CPG_16H_BMDM_DN	193	0.490313	2.16108	0	9.38132e-06	0.005	5229	tags=59%, list=27%, signal=80%
REACTOME_PURINE_METABOLISM	31	0.657552	2.16109	0	9.40273e-06	0.005	3920	tags=61%, list=20%, signal=77%
DNA_REPAIR	123	0.515173	2.1622	0	9.42425e-06	0.005	6388	tags=62%, list=33%, signal=92%
KEGG_CITRATE_CYCLE_TCA_CYCLE	30	0.66135	2.16469	0	9.44587e-06	0.005	3854	tags=67%, list=20%, signal=83%
GSE10239_MEMORY_VS_DAY4.5_EFF_CD8_TCELL_DN	199	0.48967	2.16474	0	9.46758e-06	0.005	4873	tags=54%, list=25%, signal=71%
IVANOVA_HEMATOPOIESIS_INTERMEDIATE_PROGENITOR	145	0.511279	2.16498	0	9.48939e-06	0.005	4168	tags=50%, list=21%, signal=64%
MULLIGAN_NTF3_SIGNALING_VIA_INSR_AND_IGF1R_UP	23	0.707629	2.16642	0	9.51131e-06	0.005	2678	tags=70%, list=14%, signal=81%
KEGG_AMINO_SUGAR_AND_NUCLEOTIDE_SUGAR_METABOLISM	41	0.616195	2.17035	0	9.53333e-06	0.005	3396	tags=54%, list=18%, signal=65%
STEIN_ESRRA_TARGETS_UP	386	0.465289	2.17064	0	9.55545e-06	0.005	4166	tags=46%, list=21%, signal=58%
WU_APOPTOSIS_BY_CDKN1A_VIA_TP53	54	0.588355	2.1712	0	9.57767e-06	0.005	5897	tags=78%, list=30%, signal=111%
REACTOME_RNA_POL_II_PRE_TRANSCRIPTION_EVENTS	59	0.589269	2.17183	0	9.59999e-06	0.005	4333	tags=56%, list=22%, signal=72%
CELLULAR_BIOSYNTHETIC_PROCESS	300	0.4774	2.17197	0	9.62242e-06	0.005	4933	tags=52%, list=25%, signal=68%
COFACTOR_METABOLIC_PROCESS	51	0.601314	2.17206	0	9.64496e-06	0.005	5406	tags=69%, list=28%, signal=95%
POMEROY_MEDULLOBLASTOMA_PROGNOSIS_DN	42	0.620474	2.17435	0	9.6676e-06	0.005	3761	tags=67%, list=19%, signal=83%
UNFOLDED_PROTEIN_BINDING	41	0.61959	2.15277	0	1.09935e-05	0.006	3561	tags=63%, list=18%, signal=78%
FUJII_YBX1_TARGETS_DN	199	0.487574	2.15373	0	1.1018e-05	0.006	6043	tags=65%, list=31%, signal=94%
ZAMORA_NOS2_TARGETS_UP	67	0.564451	2.15478	0	1.10427e-05	0.006	4732	tags=63%, list=24%, signal=83%
GSE9650_GP33_VS_GP276_LCMV_SPECIFIC_EXHAUSTED_CD8_TCELL_DN	200	0.486394	2.15507	0	1.10674e-05	0.006	4445	tags=53%, list=23%, signal=68%
LEI_MYB_TARGETS	316	0.467259	2.15515	0	1.10923e-05	0.006	4055	tags=50%, list=21%, signal=63%
SESTO_RESPONSE_TO_UV_C7	68	0.565055	2.15527	0	1.11173e-05	0.006	3924	tags=60%, list=20%, signal=75%
COENZYME_METABOLIC_PROCESS	36	0.646644	2.15833	0	1.11424e-05	0.006	5356	tags=75%, list=28%, signal=103%
GSE30962_PRIMARY_VS_SECONDARY_ACUTE_LCMV_INF_CD8_TCELL_UP	196	0.490171	2.15846	0	1.11676e-05	0.006	6043	tags=63%, list=31%, signal=91%
SONG_TARGETS_OF_IE86_CMV_PROTEIN	60	0.58703	2.14571	0	1.25824e-05	0.007	5634	tags=67%, list=29%, signal=94%
GSE17721_POLYIC_VS_GARDIQUIMOD_16H_BMDM_DN	196	0.483313	2.14666	0	1.261e-05	0.007	4546	tags=52%, list=23%, signal=67%
GSE14308_TH1_VS_NAIVE_CD4_TCELL_UP	196	0.486265	2.14707	0	1.26377e-05	0.007	3971	tags=47%, list=20%, signal=58%
ZHANG_BREAST_CANCER_PROGENITORS_UP	419	0.459533	2.14923	0	1.26655e-05	0.007	5440	tags=55%, list=28%, signal=74%
KAYO_AGING_MUSCLE_DN	118	0.521202	2.14966	0	1.26935e-05	0.007	4505	tags=52%, list=23%, signal=67%
GSE14000_TRANSLATED_RNA_VS_MRNA_4H_LPS_DC_DN	183	0.487246	2.14968	0	1.27216e-05	0.007	4827	tags=51%, list=25%, signal=67%
GSE39820_TGFBETA1_VS_TGFBETA3_IN_IL6_TREATED_CD4_TCELL_DN	179	0.498046	2.15038	0	1.27498e-05	0.007	3314	tags=41%, list=17%, signal=49%
REACTOME_FORMATION_OF_THE_HIV1_EARLY_ELONGATION_COMPLEX	33	0.656269	2.15079	0	1.27781e-05	0.007	3474	tags=64%, list=18%, signal=77%
XU_RESPONSE_TO_TRETINOIN_AND_NSC682994_DN	15	0.780483	2.1423	0	1.42952e-05	0.008	4270	tags=100%, list=22%, signal=128%
NUCLEOLAR_PART	18	0.750383	2.14342	0	1.43264e-05	0.008	4156	tags=78%, list=21%, signal=99%
V$ELK1_02	247	0.47527	2.14105	0	1.60489e-05	0.009	4955	tags=48%, list=26%, signal=64%
GARCIA_TARGETS_OF_FLI1_AND_DAX1_DN	168	0.49505	2.13853	0	1.75999e-05	0.01	5050	tags=55%, list=26%, signal=73%
HU_ANGIOGENESIS_DN	35	0.624642	2.13856	0	1.76378e-05	0.01	4412	tags=77%, list=23%, signal=100%
GSE24634_TEFF_VS_TCONV_DAY10_IN_CULTURE_UP	196	0.487494	2.13861	0	1.76758e-05	0.01	5327	tags=56%, list=27%, signal=76%
GSE20715_0H_VS_48H_OZONE_LUNG_DN	194	0.488868	2.13913	0	1.7714e-05	0.01	4673	tags=56%, list=24%, signal=73%
REACTOME_APOPTOSIS	143	0.503713	2.1392	0	1.77523e-05	0.01	5082	tags=61%, list=26%, signal=82%
SHEPARD_CRUSH_AND_BURN_MUTANT_UP	190	0.487047	2.13956	0	1.77908e-05	0.01	4585	tags=53%, list=24%, signal=68%
BLUM_RESPONSE_TO_SALIRASIB_DN	340	0.462923	2.13571	0	2.10203e-05	0.012	5563	tags=58%, list=29%, signal=79%
MRNA_PROCESSING_GO_0006397	73	0.555096	2.13708	0	2.10653e-05	0.012	6278	tags=66%, list=32%, signal=97%
SESTO_RESPONSE_TO_UV_C8	72	0.554486	2.12961	0	2.24688e-05	0.013	3680	tags=61%, list=19%, signal=75%
REN_ALVEOLAR_RHABDOMYOSARCOMA_DN	406	0.460319	2.12975	0	2.25163e-05	0.013	5096	tags=57%, list=26%, signal=75%
GSE24634_TEFF_VS_TCONV_DAY7_IN_CULTURE_UP	196	0.484604	2.13046	0	2.2564e-05	0.013	6101	tags=60%, list=31%, signal=86%
CUI_GLUCOSE_DEPRIVATION	58	0.571401	2.13047	0	2.26119e-05	0.013	4429	tags=59%, list=23%, signal=76%
SAKAI_TUMOR_INFILTRATING_MONOCYTES_DN	79	0.548699	2.13397	0	2.266e-05	0.013	4739	tags=63%, list=24%, signal=83%
TOOKER_GEMCITABINE_RESISTANCE_DN	122	0.514986	2.13458	0	2.27083e-05	0.013	4979	tags=62%, list=26%, signal=83%
NOUZOVA_TRETINOIN_AND_H4_ACETYLATION	142	0.50331	2.12899	0	2.41723e-05	0.014	6746	tags=70%, list=35%, signal=107%
KAMMINGA_EZH2_TARGETS	40	0.611449	2.12453	0	2.56448e-05	0.015	5868	tags=80%, list=30%, signal=114%
FERRANDO_T_ALL_WITH_MLL_ENL_FUSION_DN	86	0.544352	2.12494	0	2.56983e-05	0.015	5360	tags=65%, list=28%, signal=90%
CAMP_UP.V1_UP	198	0.481775	2.12584	0	2.57521e-05	0.015	3726	tags=48%, list=19%, signal=59%
TBK1.DN.48HRS_DN	50	0.578621	2.12611	0	2.5806e-05	0.015	5180	tags=64%, list=27%, signal=87%
GSE22886_DAY0_VS_DAY7_MONOCYTE_IN_CULTURE_DN	198	0.484326	2.12624	0	2.58603e-05	0.015	5303	tags=59%, list=27%, signal=80%
M_PHASE_OF_MITOTIC_CELL_CYCLE	83	0.53729	2.12232	0	2.71847e-05	0.016	6492	tags=73%, list=33%, signal=110%
GSE17721_POLYIC_VS_GARDIQUIMOD_12H_BMDM_DN	197	0.482748	2.12277	0	2.72411e-05	0.016	5629	tags=59%, list=29%, signal=82%
ZHU_CMV_ALL_UP	120	0.508291	2.12375	0	2.72978e-05	0.016	2554	tags=44%, list=13%, signal=51%
REACTOME_NUCLEOTIDE_EXCISION_REPAIR	49	0.598654	2.12179	0	2.88246e-05	0.017	6649	tags=80%, list=34%, signal=121%
BASSO_B_LYMPHOCYTE_NETWORK	143	0.499307	2.1176	0	3.37479e-05	0.02	4277	tags=57%, list=22%, signal=73%
GSE1460_CD4_THYMOCYTE_VS_NAIVE_CD4_TCELL_CORD_BLOOD_UP	198	0.482615	2.11772	0	3.38175e-05	0.02	5125	tags=57%, list=26%, signal=76%
SENESE_HDAC2_TARGETS_UP	113	0.509768	2.11661	0	3.51485e-05	0.021	4854	tags=55%, list=25%, signal=73%
WHITFIELD_CELL_CYCLE_LITERATURE	44	0.605981	2.11677	0	3.52204e-05	0.021	6447	tags=84%, list=33%, signal=126%
HUANG_DASATINIB_RESISTANCE_UP	80	0.539741	2.11702	0	3.52926e-05	0.021	6100	tags=74%, list=31%, signal=107%
BIOSYNTHETIC_PROCESS	441	0.452156	2.11711	0	3.53651e-05	0.021	4933	tags=47%, list=25%, signal=62%
FOURNIER_ACINAR_DEVELOPMENT_LATE_DN	21	0.709868	2.11439	0	3.66592e-05	0.022	4790	tags=86%, list=25%, signal=114%
ISHIDA_E2F_TARGETS	53	0.585377	2.11591	0	3.67338e-05	0.022	6043	tags=79%, list=31%, signal=115%
FURUKAWA_DUSP6_TARGETS_PCI35_DN	72	0.550503	2.11132	0	4.14882e-05	0.025	4540	tags=63%, list=23%, signal=81%
REACTOME_G2_M_CHECKPOINTS	41	0.60488	2.11266	0	4.15724e-05	0.025	6318	tags=78%, list=33%, signal=115%
GSE17721_POLYIC_VS_PAM3CSK4_8H_BMDM_DN	196	0.480014	2.10997	0	4.28889e-05	0.026	4205	tags=44%, list=22%, signal=56%
REACTOME_CHROMOSOME_MAINTENANCE	112	0.51718	2.11052	0	4.29753e-05	0.026	6092	tags=67%, list=31%, signal=97%
CHARAFE_BREAST_CANCER_LUMINAL_VS_BASAL_DN	449	0.448466	2.11086	0	4.30622e-05	0.026	5358	tags=58%, list=28%, signal=78%
NUCLEAR_ENVELOPE_ENDOPLASMIC_RETICULUM_NETWORK	92	0.519779	2.10722	0	4.77724e-05	0.029	4020	tags=49%, list=21%, signal=61%
GSE10239_NAIVE_VS_KLRG1INT_EFF_CD8_TCELL_DN	193	0.478217	2.10333	0	5.21819e-05	0.032	5075	tags=57%, list=26%, signal=76%
GSE3982_MAC_VS_NEUTROPHIL_UP	196	0.480864	2.10344	0	5.22858e-05	0.032	4987	tags=53%, list=26%, signal=70%
MITOSIS	80	0.531132	2.10353	0	5.23902e-05	0.032	6492	tags=73%, list=33%, signal=109%
GSE11864_UNTREATED_VS_CSF1_IFNG_IN_MAC_DN	194	0.482709	2.10478	0	5.24949e-05	0.032	4907	tags=49%, list=25%, signal=66%
DER_IFN_ALPHA_RESPONSE_UP	73	0.548131	2.10509	0	5.26001e-05	0.032	3214	tags=52%, list=17%, signal=62%
BURTON_ADIPOGENESIS_PEAK_AT_16HR	40	0.606612	2.10242	0	5.37275e-05	0.033	5634	tags=80%, list=29%, signal=113%
V$GABP_B	256	0.466147	2.10036	0	5.49251e-05	0.033	5589	tags=51%, list=29%, signal=71%
TRANSLATION_INITIATION_FACTOR_ACTIVITY	24	0.676545	2.10094	0	5.50334e-05	0.033	5013	tags=75%, list=26%, signal=101%
AEROBIC_RESPIRATION	15	0.756279	2.10122	0	5.51422e-05	0.033	2460	tags=60%, list=13%, signal=69%
WANG_CLIM2_TARGETS_DN	182	0.483033	2.10226	0	5.52514e-05	0.033	3948	tags=48%, list=20%, signal=60%
DUTERTRE_ESTRADIOL_RESPONSE_24HR_UP	322	0.456515	2.10019	0	5.64315e-05	0.034	6043	tags=61%, list=31%, signal=88%
BURTON_ADIPOGENESIS_3	101	0.513107	2.09493	0	5.90534e-05	0.036	6043	tags=73%, list=31%, signal=106%
GSE17721_CTRL_VS_POLYIC_8H_BMDM_UP	198	0.47592	2.09551	0	5.91685e-05	0.036	4873	tags=53%, list=25%, signal=69%
SMALL_NUCLEAR_RIBONUCLEOPROTEIN_COMPLEX	22	0.699602	2.0957	0	5.92841e-05	0.036	2554	tags=59%, list=13%, signal=68%
GSE3982_MAST_CELL_VS_NKCELL_UP	196	0.474896	2.09608	0	5.94001e-05	0.036	4600	tags=49%, list=24%, signal=64%
KORKOLA_YOLK_SAC_TUMOR_UP	20	0.714505	2.09647	0	5.95166e-05	0.036	2643	tags=55%, list=14%, signal=64%
GSE17721_PAM3CSK4_VS_GADIQUIMOD_8H_BMDM_UP	196	0.474171	2.09269	0	6.04027e-05	0.037	5260	tags=54%, list=27%, signal=73%
GSE17721_LPS_VS_PAM3CSK4_6H_BMDM_DN	197	0.47594	2.09372	0	6.052e-05	0.037	4859	tags=54%, list=25%, signal=71%
ENK_UV_RESPONSE_KERATINOCYTE_DN	484	0.441563	2.09201	0	6.18856e-05	0.038	4861	tags=49%, list=25%, signal=63%
GSE17721_CTRL_VS_LPS_24H_BMDM_DN	192	0.477817	2.09106	0	6.65021e-05	0.041	5284	tags=54%, list=27%, signal=74%
AMIT_EGF_RESPONSE_480_MCF10A	43	0.593646	2.09025	0	6.95277e-05	0.043	4362	tags=65%, list=22%, signal=84%
REACTOME_E2F_MEDIATED_REGULATION_OF_DNA_REPLICATION	33	0.623198	2.08824	0	7.04258e-05	0.044	5825	tags=73%, list=30%, signal=104%
REACTOME_ACTIVATION_OF_ATR_IN_RESPONSE_TO_REPLICATION_STRESS	35	0.616862	2.08855	0	7.05604e-05	0.044	6318	tags=80%, list=33%, signal=118%
GSE11924_TFH_VS_TH2_CD4_TCELL_DN	188	0.479878	2.08917	0	7.06956e-05	0.044	5303	tags=51%, list=27%, signal=69%
ENDOPLASMIC_RETICULUM_MEMBRANE	84	0.533327	2.08933	0	7.08313e-05	0.044	4020	tags=51%, list=21%, signal=64%
REACTOME_FORMATION_OF_RNA_POL_II_ELONGATION_COMPLEX_	43	0.595354	2.08948	0	7.09675e-05	0.044	3474	tags=53%, list=18%, signal=65%
REACTOME_FORMATION_OF_TUBULIN_FOLDING_INTERMEDIATES_BY_CCT_TRIC	19	0.715894	2.08725	0	7.17347e-05	0.045	2901	tags=63%, list=15%, signal=74%
GSE17721_POLYIC_VS_PAM3CSK4_24H_BMDM_DN	196	0.471513	2.0879	0	7.18713e-05	0.045	4055	tags=51%, list=21%, signal=63%
RESPONSE_TO_DNA_DAMAGE_STIMULUS	159	0.482183	2.08269	0	7.44145e-05	0.047	6388	tags=62%, list=33%, signal=91%
REACTOME_GLUCOSE_METABOLISM	62	0.563405	2.08364	0	7.45555e-05	0.047	4398	tags=48%, list=23%, signal=62%
GSE9650_EFFECTOR_VS_MEMORY_CD8_TCELL_UP	197	0.469702	2.08389	0	7.4697e-05	0.047	4943	tags=57%, list=25%, signal=76%
GSE17721_LPS_VS_CPG_4H_BMDM_DN	195	0.469618	2.08229	0	7.58187e-05	0.048	5151	tags=53%, list=27%, signal=71%
KEGG_CELL_CYCLE	123	0.498271	2.07897	0	8.30568e-05	0.053	5503	tags=60%, list=28%, signal=83%
REACTOME_POST_TRANSLATIONAL_PROTEIN_MODIFICATION	167	0.476409	2.0791	0	8.32129e-05	0.053	4822	tags=48%, list=25%, signal=63%
GSE17721_POLYIC_VS_GARDIQUIMOD_6H_BMDM_DN	196	0.471875	2.07997	0	8.33696e-05	0.053	4642	tags=50%, list=24%, signal=65%
MITOTIC_CELL_CYCLE	149	0.491871	2.07796	0	8.4449e-05	0.054	4840	tags=52%, list=25%, signal=69%
MARTINEZ_RESPONSE_TO_TRABECTEDIN_UP	70	0.54349	2.07678	0	8.58255e-05	0.055	2420	tags=49%, list=12%, signal=55%
BROWNE_HCMV_INFECTION_2HR_DN	48	0.574265	2.07603	0	8.70487e-05	0.056	4185	tags=65%, list=22%, signal=82%
REACTOME_PROTEIN_FOLDING	49	0.573412	2.07623	0	8.72111e-05	0.056	3935	tags=57%, list=20%, signal=71%
GSE24634_NAIVE_CD4_TCELL_VS_DAY10_IL4_CONV_TREG_DN	199	0.470254	2.07491	0	8.97578e-05	0.058	4646	tags=53%, list=24%, signal=69%
GSE17721_LPS_VS_PAM3CSK4_12H_BMDM_DN	194	0.473952	2.0753	0	8.99246e-05	0.058	2900	tags=41%, list=15%, signal=48%
KRCTCNNNNMANAGC_UNKNOWN	61	0.557866	2.07393	0	9.11076e-05	0.059	6376	tags=69%, list=33%, signal=102%
CROMER_TUMORIGENESIS_UP	59	0.555894	2.07221	0	9.17597e-05	0.06	3137	tags=54%, list=16%, signal=65%
ZHAN_VARIABLE_EARLY_DIFFERENTIATION_GENES_DN	30	0.649162	2.07318	0	9.19283e-05	0.06	4214	tags=70%, list=22%, signal=89%
GSE12366_GC_VS_NAIVE_BCELL_UP	192	0.47058	2.07323	0	9.20976e-05	0.06	5687	tags=58%, list=29%, signal=81%
BRACHAT_RESPONSE_TO_METHOTREXATE_DN	27	0.650238	2.07334	0	9.22676e-05	0.06	2194	tags=59%, list=11%, signal=67%
APRELIKOVA_BRCA1_TARGETS	49	0.57762	2.07369	0	9.24381e-05	0.06	3893	tags=61%, list=20%, signal=76%
GSE17721_LPS_VS_GARDIQUIMOD_6H_BMDM_DN	199	0.466177	2.06978	0	9.75766e-05	0.064	4584	tags=47%, list=24%, signal=61%
PROTEIN_RNA_COMPLEX_ASSEMBLY	64	0.545005	2.06844	0	0.000100025	0.066	5104	tags=61%, list=26%, signal=82%
GSE24142_ADULT_VS_FETAL_EARLY_THYMIC_PROGENITOR_DN	195	0.477359	2.06883	0	0.000100208	0.066	4647	tags=53%, list=24%, signal=69%
GOLDRATH_HOMEOSTATIC_PROLIFERATION	170	0.48089	2.0691	0	0.000100391	0.066	5775	tags=61%, list=30%, signal=86%
SHAFFER_IRF4_TARGETS_IN_MYELOMA_VS_MATURE_B_LYMPHOCYTE	100	0.508574	2.06786	0	0.000101334	0.067	4854	tags=58%, list=25%, signal=77%
TIEN_INTESTINE_PROBIOTICS_24HR_DN	213	0.465567	2.06751	0	0.000104145	0.068	5123	tags=55%, list=26%, signal=74%
GAVIN_FOXP3_TARGETS_CLUSTER_T7	97	0.508485	2.06409	0	0.000104307	0.069	3261	tags=46%, list=17%, signal=55%
CELL_CYCLE_CHECKPOINT_GO_0000075	47	0.573721	2.06422	0	0.000104494	0.069	4832	tags=57%, list=25%, signal=76%
GSE3982_DC_VS_NEUTROPHIL_LPS_STIM_UP	195	0.473575	2.06448	0	0.000104682	0.069	5659	tags=60%, list=29%, signal=84%
GSE7460_CTRL_VS_TGFB_TREATED_ACT_TREG_UP	197	0.468403	2.06484	0	0.000104871	0.069	5440	tags=53%, list=28%, signal=73%
GSE12845_IGD_POS_BLOOD_VS_PRE_GC_TONSIL_BCELL_DN	199	0.471073	2.06514	0	0.00010506	0.069	6137	tags=66%, list=32%, signal=95%
GSE17580_UNINFECTED_VS_S_MANSONI_INF_TREG_DN	195	0.471432	2.06605	0	0.00010525	0.069	4615	tags=52%, list=24%, signal=68%
TRANSLATIONAL_INITIATION	36	0.60882	2.06642	0	0.000105441	0.069	5013	tags=69%, list=26%, signal=93%
ALCALA_APOPTOSIS	87	0.520151	2.06103	0	0.000107378	0.071	3149	tags=48%, list=16%, signal=57%
WANG_TARGETS_OF_MLL_CBP_FUSION_DN	45	0.576442	2.0612	0	0.000107569	0.071	5424	tags=69%, list=28%, signal=95%
MOLENAAR_TARGETS_OF_CCND1_AND_CDK4_DN	57	0.555146	2.06152	0	0.00010776	0.071	5372	tags=70%, list=28%, signal=97%
GSE17721_POLYIC_VS_PAM3CSK4_16H_BMDM_DN	195	0.467375	2.06155	0	0.000107952	0.071	4599	tags=53%, list=24%, signal=69%
GSE29618_PRE_VS_DAY7_POST_TIV_FLU_VACCINE_BCELL_DN	190	0.471924	2.06201	0	0.000108144	0.071	5860	tags=60%, list=30%, signal=85%
KEGG_NUCLEOTIDE_EXCISION_REPAIR	44	0.586839	2.06212	0	0.000108337	0.071	6243	tags=73%, list=32%, signal=107%
GSE12845_IGD_POS_BLOOD_VS_DARKZONE_GC_TONSIL_BCELL_DN	198	0.465591	2.06256	0	0.000108531	0.071	5847	tags=62%, list=30%, signal=88%
KEGG_DNA_REPLICATION	36	0.608629	2.05968	0	0.000108617	0.072	6031	tags=78%, list=31%, signal=113%
PUIFFE_INVASION_INHIBITED_BY_ASCITES_DN	145	0.479293	2.056	0	0.000125795	0.082	3963	tags=48%, list=20%, signal=60%
BOUDOUKHA_BOUND_BY_IGF2BP2	111	0.497659	2.05475	0	0.000128465	0.083	4940	tags=56%, list=25%, signal=75%
REGULATION_OF_MITOSIS	40	0.598871	2.05455	0	0.000129685	0.083	6492	tags=80%, list=33%, signal=120%
ZHOU_TNF_SIGNALING_4HR	54	0.557856	2.05305	0	0.000138104	0.088	4022	tags=59%, list=21%, signal=75%
SCHLOSSER_MYC_AND_SERUM_RESPONSE_SYNERGY	32	0.626896	2.05173	0	0.000138572	0.089	3823	tags=63%, list=20%, signal=78%
GSE17721_PAM3CSK4_VS_CPG_8H_BMDM_UP	192	0.464632	2.05246	0	0.000138814	0.089	4673	tags=48%, list=24%, signal=63%
GSE30962_PRIMARY_VS_SECONDARY_CHRONIC_LCMV_INF_CD8_TCELL_UP	196	0.466024	2.05281	0	0.000139057	0.089	4602	tags=51%, list=24%, signal=66%
VEGF_A_UP.V1_DN	193	0.467465	2.0529	0	0.0001393	0.089	5063	tags=53%, list=26%, signal=71%
TONG_INTERACT_WITH_PTTG1	55	0.553478	2.05017	0	0.000139514	0.09	3964	tags=55%, list=20%, signal=68%
JIANG_HYPOXIA_CANCER	81	0.525429	2.05099	0	0.000139756	0.09	5423	tags=64%, list=28%, signal=89%
ODONNELL_TFRC_TARGETS_DN	126	0.492867	2.04862	0	0.000143289	0.092	5088	tags=60%, list=26%, signal=80%
HU_GENOTOXIC_DAMAGE_24HR	34	0.611607	2.04916	0	0.000143537	0.092	4676	tags=68%, list=24%, signal=89%
REACTOME_ABORTIVE_ELONGATION_OF_HIV1_TRANSCRIPT_IN_THE_ABSENCE_OF_TAT	23	0.671774	2.04809	0	0.000144204	0.093	3366	tags=65%, list=17%, signal=79%
BENNETT_SYSTEMIC_LUPUS_ERYTHEMATOSUS	27	0.650588	2.04816	0	0.000144453	0.093	4105	tags=70%, list=21%, signal=89%
REACTOME_RNA_POL_I_PROMOTER_OPENING	56	0.561386	2.04779	0	0.000146802	0.094	6254	tags=79%, list=32%, signal=116%
SESTO_RESPONSE_TO_UV_C0	107	0.504416	2.04655	0	0.000147957	0.095	5229	tags=61%, list=27%, signal=83%
GSE29614_DAY3_VS_DAY7_TIV_FLU_VACCINE_PBMC_DN	172	0.472994	2.04575	0	0.000150513	0.097	4514	tags=49%, list=23%, signal=64%
SASAKI_ADULT_T_CELL_LEUKEMIA	173	0.47044	2.04565	0	0.00015307	0.099	4912	tags=53%, list=25%, signal=70%
GSE22886_DAY0_VS_DAY1_MONOCYTE_IN_CULTURE_DN	196	0.466967	2.04507	0	0.000155626	0.101	4675	tags=51%, list=24%, signal=66%
GSE17721_CTRL_VS_POLYIC_6H_BMDM_UP	195	0.461493	2.04346	0	0.000156757	0.102	4834	tags=51%, list=25%, signal=67%
NUCLEOTIDE_METABOLIC_PROCESS	40	0.575994	2.04258	0	0.000158999	0.104	5028	tags=58%, list=26%, signal=77%
ZHANG_INTERFERON_RESPONSE	23	0.679531	2.0426	0	0.00015927	0.104	3729	tags=70%, list=19%, signal=86%
UDAYAKUMAR_MED1_TARGETS_UP	134	0.485226	2.04189	0	0.000161519	0.106	5986	tags=60%, list=31%, signal=86%
YAO_TEMPORAL_RESPONSE_TO_PROGESTERONE_CLUSTER_7	75	0.522021	2.04064	0	0.000165151	0.109	5955	tags=61%, list=31%, signal=88%
MARTINEZ_RESPONSE_TO_TRABECTEDIN_DN	270	0.452217	2.04118	0	0.000165431	0.109	5337	tags=53%, list=28%, signal=73%
KEGG_RNA_DEGRADATION	57	0.550509	2.03815	0.00137741	0.000167371	0.111	5271	tags=61%, list=27%, signal=84%
KIM_WT1_TARGETS_DN	450	0.433252	2.03844	0	0.000167654	0.111	5256	tags=53%, list=27%, signal=71%
LIGASE_ACTIVITY	97	0.502669	2.03654	0	0.000172621	0.115	6121	tags=68%, list=32%, signal=99%
LOCKWOOD_AMPLIFIED_IN_LUNG_CANCER	214	0.457959	2.03408	0	0.000176153	0.118	5044	tags=50%, list=26%, signal=67%
GOLDRATH_EFF_VS_MEMORY_CD8_TCELL_UP	196	0.466325	2.03574	0	0.000176449	0.118	4995	tags=55%, list=26%, signal=73%
KIM_ALL_DISORDERS_DURATION_CORR_DN	142	0.476708	2.03328	0	0.000178607	0.119	4769	tags=53%, list=25%, signal=70%
SESTO_RESPONSE_TO_UV_C1	72	0.53099	2.0311	0	0.000181203	0.122	4909	tags=64%, list=25%, signal=85%
RB_DN.V1_DN	124	0.486384	2.03116	0	0.000181505	0.122	3898	tags=49%, list=20%, signal=61%
KRIGE_AMINO_ACID_DEPRIVATION	28	0.639747	2.03129	0	0.000181807	0.122	3481	tags=64%, list=18%, signal=78%
GSE9006_TYPE_1_VS_TYPE_2_DIABETES_PBMC_AT_DX_UP	200	0.458485	2.03135	0	0.000182111	0.122	6433	tags=56%, list=33%, signal=83%
GSE30962_ACUTE_VS_CHRONIC_LCMV_SECONDARY_INF_CD8_TCELL_DN	195	0.465057	2.03153	0	0.000182415	0.122	5018	tags=53%, list=26%, signal=71%
LUI_TARGETS_OF_PAX8_PPARG_FUSION	33	0.616848	2.03057	0	0.000183621	0.123	4564	tags=73%, list=24%, signal=95%
GSE14308_TH2_VS_NAIVE_CD4_TCELL_UP	196	0.466626	2.02978	0	0.000187385	0.125	4878	tags=49%, list=25%, signal=65%
GSE17721_0.5H_VS_12H_PAM3CSK4_BMDM_DN	194	0.463403	2.02934	0	0.000189474	0.127	5051	tags=53%, list=26%, signal=71%
GSE17721_LPS_VS_PAM3CSK4_1H_BMDM_UP	195	0.46321	2.02959	0	0.000189787	0.127	4352	tags=48%, list=22%, signal=62%
PRAMOONJAGO_SOX4_TARGETS_DN	49	0.567966	2.02911	0	0.000190197	0.128	5522	tags=71%, list=28%, signal=100%
GSE25087_FETAL_VS_ADULT_TCONV_UP	196	0.460884	2.02917	0	0.00019051	0.128	4794	tags=48%, list=25%, signal=64%
KEGG_PURINE_METABOLISM	150	0.474628	2.02894	0	0.000191229	0.129	4258	tags=43%, list=22%, signal=54%
REACTOME_ANTIVIRAL_MECHANISM_BY_IFN_STIMULATED_GENES	65	0.537172	2.02783	0	0.000192983	0.131	5052	tags=62%, list=26%, signal=83%
REACTOME_EXTENSION_OF_TELOMERES	26	0.646109	2.02795	0	0.000193299	0.131	6008	tags=81%, list=31%, signal=117%
GSE22886_CD8_VS_CD4_NAIVE_TCELL_UP	198	0.460426	2.02848	0	0.000193616	0.131	5350	tags=53%, list=28%, signal=72%
REACTOME_PERK_REGULATED_GENE_EXPRESSION	26	0.64183	2.0267	0	0.00019534	0.133	5271	tags=73%, list=27%, signal=100%
GSE17721_4H_VS_24H_POLYIC_BMDM_UP	194	0.459158	2.02637	0	0.000196352	0.134	4257	tags=51%, list=22%, signal=64%
AMIT_SERUM_RESPONSE_240_MCF10A	57	0.543711	2.02509	0	0.000198048	0.136	4996	tags=65%, list=26%, signal=87%
GSE3982_NEUTROPHIL_VS_BASOPHIL_DN	199	0.460122	2.02517	0	0.00019837	0.136	5868	tags=57%, list=30%, signal=81%
LE_EGR2_TARGETS_UP	108	0.495796	2.02572	0	0.000198692	0.136	5440	tags=64%, list=28%, signal=88%
AMIT_SERUM_RESPONSE_480_MCF10A	38	0.587902	2.02445	0	0.000199056	0.137	4884	tags=68%, list=25%, signal=91%
KERLEY_RESPONSE_TO_CISPLATIN_UP	44	0.573945	2.02114	0	0.000201102	0.138	4422	tags=59%, list=23%, signal=76%
GSE17721_0.5H_VS_24H_PAM3CSK4_BMDM_UP	194	0.458681	2.0217	0	0.000201424	0.138	4626	tags=47%, list=24%, signal=61%
GSE17721_CTRL_VS_PAM3CSK4_24H_BMDM_DN	193	0.459692	2.02184	0	0.000201748	0.138	3942	tags=44%, list=20%, signal=55%
GARGALOVIC_RESPONSE_TO_OXIDIZED_PHOSPHOLIPIDS_RED_UP	17	0.706677	2.02195	0	0.000202073	0.138	3506	tags=82%, list=18%, signal=100%
RIBOSOME_BIOGENESIS_AND_ASSEMBLY	18	0.709949	2.02216	0	0.000202399	0.138	5057	tags=89%, list=26%, signal=120%
GSE1460_DP_THYMOCYTE_VS_NAIVE_CD4_TCELL_ADULT_BLOOD_UP	198	0.463032	2.0225	0	0.000202726	0.138	5414	tags=57%, list=28%, signal=78%
LEE_EARLY_T_LYMPHOCYTE_UP	105	0.493497	2.01966	0	0.000208676	0.142	4967	tags=61%, list=26%, signal=81%
GSE3982_MAST_CELL_VS_CENT_MEMORY_CD4_TCELL_UP	199	0.460108	2.01881	0	0.000210979	0.144	5041	tags=53%, list=26%, signal=71%
GSE24634_IL4_VS_CTRL_TREATED_NAIVE_CD4_TCELL_DAY7_UP	193	0.459919	2.01716	0	0.000215873	0.148	4903	tags=54%, list=25%, signal=72%
REACTOME_CHOLESTEROL_BIOSYNTHESIS	22	0.662592	2.01661	0	0.000216826	0.148	3958	tags=77%, list=20%, signal=97%
ENERGY_DERIVATION_BY_OXIDATION_OF_ORGANIC_COMPOUNDS	35	0.5938	2.01603	0	0.000217096	0.149	2460	tags=43%, list=13%, signal=49%
GSE9006_HEALTHY_VS_TYPE_2_DIABETES_PBMC_AT_DX_UP	200	0.455656	2.01637	0	0.000217441	0.149	5337	tags=54%, list=28%, signal=74%
GSE17721_0.5H_VS_24H_POLYIC_BMDM_UP	191	0.46095	2.01649	0	0.000217786	0.149	4609	tags=49%, list=24%, signal=63%
GSE24634_TREG_VS_TCONV_POST_DAY7_IL4_CONVERSION_UP	189	0.458973	2.01517	0	0.000218036	0.15	4506	tags=50%, list=23%, signal=65%
REACTOME_GLUCONEOGENESIS	29	0.619197	2.01423	0	0.000225455	0.156	3003	tags=45%, list=15%, signal=53%
GSE10239_MEMORY_VS_KLRG1INT_EFF_CD8_TCELL_DN	195	0.453472	2.01259	0	0.000231583	0.161	4613	tags=47%, list=24%, signal=61%
HYDROGEN_ION_TRANSMEMBRANE_TRANSPORTER_ACTIVITY	25	0.649729	2.01222	0	0.000232519	0.162	2848	tags=48%, list=15%, signal=56%
REACTOME_CLEAVAGE_OF_GROWING_TRANSCRIPT_IN_THE_TERMINATION_REGION_	42	0.579742	2.00979	0	0.000236705	0.167	5104	tags=67%, list=26%, signal=90%
GSE11924_TFH_VS_TH17_CD4_TCELL_DN	195	0.460832	2.01071	0	0.000236914	0.166	4312	tags=44%, list=22%, signal=56%
BARIS_THYROID_CANCER_UP	23	0.651199	2.00999	0	0.000237075	0.167	3150	tags=52%, list=16%, signal=62%
EIF4E_UP	96	0.497261	2.01091	0	0.000237287	0.166	5133	tags=54%, list=26%, signal=73%
ELVIDGE_HYPOXIA_DN	145	0.477948	2.01021	0	0.000237446	0.167	5425	tags=57%, list=28%, signal=79%
GSE5960_TH1_VS_ANERGIC_TH1_UP	193	0.456235	2.01059	0	0.000237818	0.167	5209	tags=52%, list=27%, signal=70%
DAZARD_RESPONSE_TO_UV_NHEK_UP	235	0.445964	2.00787	0	0.000242344	0.172	5587	tags=56%, list=29%, signal=78%
REACTOME_APC_CDC20_MEDIATED_DEGRADATION_OF_NEK2A	21	0.665769	2.00808	0	0.000242722	0.172	5563	tags=86%, list=29%, signal=120%
GSE17721_POLYIC_VS_PAM3CSK4_6H_BMDM_DN	198	0.45237	2.0073	0	0.000243257	0.173	5039	tags=52%, list=26%, signal=70%
ZHANG_TLX_TARGETS_36HR_DN	185	0.46124	2.00695	0	0.000245035	0.175	5063	tags=51%, list=26%, signal=68%
REACTOME_MITOTIC_PROMETAPHASE	85	0.503883	2.00706	0	0.000245415	0.175	6974	tags=76%, list=36%, signal=119%
GSE18791_CTRL_VS_NEWCASTLE_VIRUS_DC_6H_UP	198	0.453513	2.00465	0	0.000249476	0.179	5036	tags=53%, list=26%, signal=71%
HORTON_SREBF_TARGETS	25	0.638786	2.0063	0	0.000249735	0.178	4136	tags=80%, list=21%, signal=102%
GSE22886_NAIVE_BCELL_VS_BM_PLASMA_CELL_DN	189	0.454766	2.00472	0	0.00024986	0.179	4353	tags=47%, list=22%, signal=59%
HOLLEMAN_VINCRISTINE_RESISTANCE_ALL_DN	19	0.673826	2.00544	0	0.000250245	0.179	5450	tags=74%, list=28%, signal=102%
FINETTI_BREAST_CANCER_KINOME_RED	16	0.714514	2.0055	0	0.000250631	0.179	4916	tags=94%, list=25%, signal=125%
GSE36392_EOSINOPHIL_VS_NEUTROPHIL_IL25_TREATED_LUNG_DN	196	0.45259	2.00403	0	0.000251595	0.181	4765	tags=48%, list=25%, signal=64%
KEGG_N_GLYCAN_BIOSYNTHESIS	46	0.563647	2.00361	0	0.000257517	0.184	5265	tags=63%, list=27%, signal=86%
GSE17974_1.5H_VS_72H_IL4_AND_ANTI_IL12_ACT_CD4_TCELL_DN	198	0.451505	2.00312	0	0.000259618	0.185	5077	tags=48%, list=26%, signal=65%
TRNA_METABOLIC_PROCESS	19	0.692355	2.00125	0	0.000264222	0.189	5137	tags=89%, list=26%, signal=122%
CAIRO_PML_TARGETS_BOUND_BY_MYC_UP	23	0.651664	2.00094	0	0.000266302	0.19	3940	tags=74%, list=20%, signal=93%
AMUNDSON_GAMMA_RADIATION_RESPONSE	39	0.578785	1.99992	0.00151745	0.000268382	0.191	4832	tags=69%, list=25%, signal=92%
BENPORATH_MYC_TARGETS_WITH_EBOX	217	0.446951	1.99962	0	0.000269221	0.192	4823	tags=51%, list=25%, signal=67%
BENPORATH_ES_1	367	0.432803	1.999	0	0.00027254	0.195	4649	tags=47%, list=24%, signal=61%
GSE360_L_DONOVANI_VS_T_GONDII_MAC_DN	193	0.455941	1.99825	0	0.000279605	0.2	5495	tags=51%, list=28%, signal=71%
JUBAN_TARGETS_OF_SPI1_AND_FLI1_DN	90	0.493938	1.99675	0	0.000281189	0.203	4823	tags=51%, list=25%, signal=68%
DNA_INTEGRITY_CHECKPOINT	23	0.64907	1.99623	0.00154799	0.000281567	0.204	4569	tags=74%, list=24%, signal=97%
CHAUHAN_RESPONSE_TO_METHOXYESTRADIOL_UP	48	0.557575	1.99717	0	0.000281612	0.203	3472	tags=52%, list=18%, signal=63%
GSE3982_DC_VS_NEUTROPHIL_UP	199	0.45601	1.99635	0	0.00028199	0.204	4942	tags=50%, list=25%, signal=67%
MODY_HIPPOCAMPUS_PRENATAL	41	0.579904	1.99762	0	0.000282037	0.203	3241	tags=49%, list=17%, signal=58%
REACTOME_PROCESSING_OF_CAPPED_INTRONLESS_PRE_MRNA	23	0.643887	1.99773	0	0.000282463	0.203	3414	tags=65%, list=18%, signal=79%
WELCSH_BRCA1_TARGETS_UP	196	0.448574	1.99781	0	0.00028289	0.203	4838	tags=53%, list=25%, signal=69%
CHEN_HOXA5_TARGETS_9HR_DN	41	0.577852	1.99477	0	0.000288483	0.209	3577	tags=56%, list=18%, signal=69%
GSE3982_MAST_CELL_VS_BASOPHIL_UP	186	0.456832	1.99241	0	0.000301544	0.215	5161	tags=52%, list=27%, signal=70%
STONER_ESOPHAGEAL_CARCINOGENESIS_UP	37	0.586617	1.99211	0	0.000302304	0.216	4562	tags=62%, list=24%, signal=81%
JOSEPH_RESPONSE_TO_SODIUM_BUTYRATE_UP	30	0.613642	1.99167	0	0.000304295	0.218	2167	tags=57%, list=11%, signal=64%
LUI_THYROID_CANCER_PAX8_PPARG_DN	44	0.570507	1.99157	0	0.000306281	0.22	4763	tags=68%, list=25%, signal=90%
GSE3982_BCELL_VS_TH2_DN	189	0.457721	1.99105	0	0.00030705	0.221	4970	tags=49%, list=26%, signal=66%
REACTOME_RNA_POL_III_CHAIN_ELONGATION	17	0.701713	1.99003	0	0.000307345	0.222	4018	tags=71%, list=21%, signal=89%
CELL_CYCLE_PROCESS	186	0.454198	1.99045	0	0.000307801	0.222	4840	tags=48%, list=25%, signal=64%
DNA_RECOMBINATION	44	0.572482	1.98817	0	0.000315154	0.228	6888	tags=70%, list=35%, signal=109%
ZUCCHI_METASTASIS_UP	40	0.580838	1.989	0	0.000315349	0.228	4534	tags=63%, list=23%, signal=81%
YAO_TEMPORAL_RESPONSE_TO_PROGESTERONE_CLUSTER_12	77	0.518891	1.98824	0	0.000315619	0.228	4126	tags=52%, list=21%, signal=66%
LI_WILMS_TUMOR_ANAPLASTIC_UP	19	0.674468	1.98844	0	0.000316085	0.228	4941	tags=84%, list=25%, signal=113%
REACTOME_MITOTIC_G2_G2_M_PHASES	78	0.507651	1.98748	0	0.000317107	0.228	4934	tags=54%, list=25%, signal=72%
JIANG_HYPOXIA_VIA_VHL	33	0.597943	1.98404	0	0.000335588	0.239	2665	tags=52%, list=14%, signal=60%
GSE30083_SP1_VS_SP3_THYMOCYTE_UP	192	0.451521	1.98457	0	0.000335857	0.239	3923	tags=42%, list=20%, signal=52%
REACTOME_DOWNSTREAM_SIGNALING_EVENTS_OF_B_CELL_RECEPTOR_BCR	93	0.495902	1.98427	0	0.000336079	0.239	3579	tags=51%, list=18%, signal=62%
GSE17721_0.5H_VS_8H_POLYIC_BMDM_UP	196	0.453163	1.98446	0	0.000336572	0.239	5149	tags=48%, list=27%, signal=65%
RAMPON_ENRICHED_LEARNING_ENVIRONMENT_LATE_UP	22	0.648106	1.98358	0	0.000337489	0.239	4673	tags=59%, list=24%, signal=78%
MORI_EMU_MYC_LYMPHOMA_BY_ONSET_TIME_UP	107	0.484394	1.98176	0	0.000342477	0.244	5672	tags=57%, list=29%, signal=80%
MITOCHONDRIAL_TRANSPORT	21	0.647544	1.98224	0	0.000342976	0.244	3501	tags=71%, list=18%, signal=87%
AMIT_EGF_RESPONSE_240_MCF10A	20	0.662421	1.97935	0.00154321	0.000344547	0.246	4188	tags=70%, list=22%, signal=89%
SESTO_RESPONSE_TO_UV_C3	20	0.661535	1.98031	0	0.000345047	0.246	3888	tags=75%, list=20%, signal=94%
REACTOME_APC_C_CDC20_MEDIATED_DEGRADATION_OF_CYCLIN_B	19	0.685801	1.97917	0.00319489	0.000345231	0.246	3323	tags=68%, list=17%, signal=82%
ROME_INSULIN_TARGETS_IN_MUSCLE_UP	435	0.419894	1.98082	0	0.000345548	0.246	3828	tags=42%, list=20%, signal=51%
GSE17721_POLYIC_VS_CPG_24H_BMDM_DN	192	0.45078	1.9784	0	0.000350635	0.25	5440	tags=57%, list=28%, signal=79%
REACTOME_RNA_POL_III_TRANSCRIPTION_INITIATION_FROM_TYPE_2_PROMOTER	23	0.648906	1.97776	0	0.000353664	0.253	4119	tags=57%, list=21%, signal=72%
GKCGCNNNNNNNTGAYG_UNKNOWN	58	0.527467	1.97757	0	0.000355517	0.254	5234	tags=52%, list=27%, signal=71%
MRNA_METABOLIC_PROCESS	84	0.50447	1.97675	0	0.000357343	0.255	6278	tags=62%, list=32%, signal=91%
GSE27786_NEUTROPHIL_VS_MONO_MAC_DN	192	0.452927	1.9758	0	0.000361507	0.257	5455	tags=54%, list=28%, signal=74%
KEGG_CYSTEINE_AND_METHIONINE_METABOLISM	33	0.590758	1.97569	0	0.000362169	0.257	3438	tags=52%, list=18%, signal=63%
BURTON_ADIPOGENESIS_PEAK_AT_24HR	43	0.565642	1.97542	0	0.000363994	0.259	5254	tags=72%, list=27%, signal=99%
HIRSCH_CELLULAR_TRANSFORMATION_SIGNATURE_DN	103	0.486101	1.97387	0	0.000369312	0.263	4371	tags=51%, list=23%, signal=66%
GSE39820_CTRL_VS_TGFBETA3_IL6_CD4_TCELL_UP	195	0.450881	1.97254	0	0.000381675	0.273	5264	tags=52%, list=27%, signal=70%
GSE17974_CTRL_VS_ACT_IL4_AND_ANTI_IL12_72H_CD4_TCELL_DN	198	0.450202	1.972	0	0.000384626	0.276	4579	tags=49%, list=24%, signal=63%
REACTOME_DNA_STRAND_ELONGATION	30	0.61394	1.97154	0	0.000386401	0.278	6288	tags=80%, list=32%, signal=118%
PROTON_TRANSPORTING_TWO_SECTOR_ATPASE_COMPLEX	15	0.721617	1.97055	0	0.000390544	0.282	3382	tags=80%, list=17%, signal=97%
M_PHASE	109	0.48312	1.96953	0	0.000393466	0.284	6492	tags=66%, list=33%, signal=99%
V$NRF2_01	268	0.434133	1.96801	0	0.000394727	0.287	5481	tags=50%, list=28%, signal=68%
REACTOME_ACTIVATION_OF_GENES_BY_ATF4	23	0.632792	1.96888	0	0.000395243	0.286	5271	tags=74%, list=27%, signal=101%
GSE18791_CTRL_VS_NEWCASTLE_VIRUS_DC_4H_UP	195	0.44752	1.96846	0	0.000395286	0.287	5046	tags=50%, list=26%, signal=67%
XU_HGF_SIGNALING_NOT_VIA_AKT1_6HR	26	0.631663	1.9673	0.0014881	0.000395371	0.289	4938	tags=73%, list=25%, signal=98%
GSE10325_CD4_TCELL_VS_LUPUS_CD4_TCELL_DN	190	0.449278	1.9685	0	0.000395846	0.287	5002	tags=51%, list=26%, signal=68%
MORI_MATURE_B_LYMPHOCYTE_DN	72	0.516232	1.96735	0	0.000395928	0.289	6101	tags=71%, list=31%, signal=103%
PID_ATR_PATHWAY	39	0.576936	1.96703	0	0.000395969	0.29	6175	tags=72%, list=32%, signal=105%
GSE17721_LPS_VS_PAM3CSK4_8H_BMDM_DN	198	0.454074	1.96743	0	0.000396486	0.289	4800	tags=48%, list=25%, signal=64%
GSE17721_LPS_VS_POLYIC_16H_BMDM_UP	193	0.444601	1.96687	0	0.000396569	0.291	5117	tags=50%, list=26%, signal=67%
JAZAERI_BREAST_CANCER_BRCA1_VS_BRCA2_UP	48	0.548572	1.96664	0	0.000398302	0.293	5729	tags=69%, list=30%, signal=97%
GSE17721_POLYIC_VS_CPG_12H_BMDM_DN	198	0.443654	1.96522	0	0.000408649	0.299	5369	tags=56%, list=28%, signal=77%
GSE14308_INDUCED_VS_NATURAL_TREG_UP	193	0.447499	1.96528	0	0.00040922	0.299	4527	tags=45%, list=23%, signal=58%
LIANG_SILENCED_BY_METHYLATION_2	50	0.549523	1.965	0	0.000410374	0.301	5186	tags=72%, list=27%, signal=98%
MUNSHI_MULTIPLE_MYELOMA_UP	78	0.506975	1.96462	0	0.000410378	0.302	4052	tags=54%, list=21%, signal=68%
GRUETZMANN_PANCREATIC_CANCER_UP	354	0.422995	1.96478	0	0.00041095	0.302	3892	tags=46%, list=20%, signal=56%
SCIBETTA_KDM5B_TARGETS_DN	79	0.502853	1.96442	0	0.000412072	0.303	4991	tags=61%, list=26%, signal=81%
DEN_INTERACT_WITH_LCA5	26	0.625332	1.96379	0	0.000418339	0.309	2499	tags=58%, list=13%, signal=66%
TRANSLATION_FACTOR_ACTIVITY_NUCLEIC_ACID_BINDING	36	0.579991	1.96194	0	0.000437026	0.325	4141	tags=64%, list=21%, signal=81%
GSE1460_CD4_THYMOCYTE_VS_THYMIC_STROMAL_CELL_DN	199	0.443264	1.96057	0	0.000447793	0.33	4766	tags=48%, list=25%, signal=63%
GSE17721_LPS_VS_CPG_6H_BMDM_DN	192	0.447646	1.95986	0	0.000452832	0.333	6104	tags=58%, list=31%, signal=84%
GSE27786_LSK_VS_NKTCELL_UP	194	0.440503	1.95889	0	0.000458968	0.339	5299	tags=49%, list=27%, signal=67%
GOLDRATH_NAIVE_VS_EFF_CD8_TCELL_DN	195	0.446123	1.95854	0	0.000461729	0.342	4631	tags=49%, list=24%, signal=64%
BILD_MYC_ONCOGENIC_SIGNATURE	206	0.443498	1.95729	0	0.000471252	0.347	5896	tags=59%, list=30%, signal=84%
DACOSTA_UV_RESPONSE_VIA_ERCC3_UP	308	0.428308	1.95648	0	0.000477376	0.35	5281	tags=49%, list=27%, signal=67%
GSE1460_CORD_VS_ADULT_BLOOD_NAIVE_CD4_TCELL_DN	198	0.442512	1.95454	0	0.000494721	0.361	5611	tags=51%, list=29%, signal=71%
GSE360_DC_VS_MAC_B_MALAYI_LOW_DOSE_UP	191	0.440783	1.95363	0	0.000501901	0.366	3551	tags=41%, list=18%, signal=49%
GSE22886_IGM_MEMORY_BCELL_VS_BM_PLASMA_CELL_DN	189	0.447328	1.95277	0	0.000507265	0.372	5349	tags=51%, list=28%, signal=70%
TOOKER_GEMCITABINE_RESISTANCE_UP	78	0.497546	1.95296	0	0.000507959	0.372	3917	tags=54%, list=20%, signal=67%
RESPONSE_TO_ENDOGENOUS_STIMULUS	195	0.438701	1.95266	0	0.000509936	0.373	6388	tags=56%, list=33%, signal=83%
NUCLEOPLASM	272	0.430201	1.95009	0	0.000518995	0.381	6118	tags=52%, list=32%, signal=75%
GSE10239_MEMORY_VS_KLRG1HIGH_EFF_CD8_TCELL_DN	198	0.446156	1.95062	0	0.000519288	0.38	5469	tags=53%, list=28%, signal=72%
REACTOME_LOSS_OF_NLP_FROM_MITOTIC_CENTROSOMES	56	0.52367	1.95011	0	0.000519701	0.381	4934	tags=55%, list=25%, signal=74%
CAFFAREL_RESPONSE_TO_THC_24HR_5_UP	34	0.58913	1.94942	0.00152439	0.000523843	0.386	4103	tags=65%, list=21%, signal=82%
MITOTIC_CELL_CYCLE_CHECKPOINT	20	0.657768	1.94905	0	0.000529838	0.391	4832	tags=70%, list=25%, signal=93%
SCHLINGEMANN_SKIN_CARCINOGENESIS_TPA_UP	39	0.570534	1.94874	0	0.00053022	0.391	4001	tags=56%, list=21%, signal=71%
NUCLEAR_MEMBRANE_PART	41	0.554763	1.94778	0	0.000532497	0.393	6745	tags=71%, list=35%, signal=108%
GSE17721_0.5H_VS_12H_POLYIC_BMDM_UP	189	0.441976	1.94867	0	0.000532834	0.392	4535	tags=46%, list=23%, signal=59%
GSE37416_CTRL_VS_48H_F_TULARENSIS_LVS_NEUTROPHIL_DN	198	0.446271	1.94785	0	0.000533216	0.393	6163	tags=56%, list=32%, signal=81%
GSE13493_DP_VS_CD4INTCD8POS_THYMOCYTE_DN	189	0.443952	1.94737	0	0.000533245	0.394	4679	tags=44%, list=24%, signal=58%
GSE13485_CTRL_VS_DAY1_YF17D_VACCINE_PBMC_UP	194	0.446288	1.94743	0	0.000533963	0.394	5424	tags=52%, list=28%, signal=72%
INTRACELLULAR_PROTEIN_TRANSPORT	142	0.455125	1.9464	0	0.000538041	0.395	4248	tags=47%, list=22%, signal=60%
TSENG_IRS1_TARGETS_UP	109	0.477154	1.94634	0	0.000538405	0.396	3307	tags=46%, list=17%, signal=55%
PROTEIN_TRANSPORT	153	0.452916	1.94591	0	0.000538783	0.396	4663	tags=50%, list=24%, signal=66%
GSE15930_STIM_VS_STIM_AND_IL-12_24H_CD8_T_CELL_UP	191	0.439362	1.945	0	0.000539516	0.397	5765	tags=54%, list=30%, signal=77%
REGULATION_OF_TRANSLATIONAL_INITIATION	28	0.602033	1.94543	0	0.000540237	0.397	4933	tags=68%, list=25%, signal=91%
JAIN_NFKB_SIGNALING	74	0.507963	1.9446	0	0.000543191	0.4	6624	tags=69%, list=34%, signal=104%
GSE17721_CTRL_VS_POLYIC_4H_BMDM_UP	195	0.44423	1.94443	0	0.000543558	0.4	4909	tags=50%, list=25%, signal=66%
RESPONSE_TO_OXIDATIVE_STRESS	43	0.555126	1.9443	0	0.000545027	0.401	5211	tags=72%, list=27%, signal=98%
KEGG_FRUCTOSE_AND_MANNOSE_METABOLISM	31	0.601135	1.94362	0	0.000547561	0.401	3222	tags=48%, list=17%, signal=58%
KEGG_GALACTOSE_METABOLISM	22	0.643221	1.94336	0.00157729	0.000547918	0.401	3294	tags=55%, list=17%, signal=66%
HEDENFALK_BREAST_CANCER_HEREDITARY_VS_SPORADIC	50	0.52953	1.94284	0	0.000552243	0.405	5325	tags=64%, list=27%, signal=88%
TRANSLATION_REGULATOR_ACTIVITY	38	0.566479	1.94295	0	0.000552973	0.405	5013	tags=68%, list=26%, signal=92%
GSE17974_2.5H_VS_72H_IL4_AND_ANTI_IL12_ACT_CD4_TCELL_DN	196	0.442132	1.94298	0	0.000553706	0.405	4743	tags=46%, list=24%, signal=61%
STRUCTURAL_MOLECULE_ACTIVITY	226	0.438805	1.94247	0	0.000554775	0.406	4584	tags=50%, list=24%, signal=65%
REACTOME_BASIGIN_INTERACTIONS	23	0.62838	1.94186	0	0.000557271	0.409	2983	tags=57%, list=15%, signal=67%
GOTZMANN_EPITHELIAL_TO_MESENCHYMAL_TRANSITION_DN	201	0.441917	1.94117	0	0.000560846	0.412	4126	tags=49%, list=21%, signal=61%
GSE24102_GRANULOCYSTIC_MDSC_VS_NEUTROPHIL_DN	193	0.442794	1.94096	0	0.000562268	0.414	4794	tags=50%, list=25%, signal=65%
CHEN_LUNG_CANCER_SURVIVAL	25	0.631009	1.93904	0.00152905	0.000579835	0.424	3382	tags=60%, list=17%, signal=73%
GSE27786_CD8_TCELL_VS_NEUTROPHIL_UP	196	0.440277	1.93872	0	0.000580151	0.424	4143	tags=41%, list=21%, signal=52%
GSE11864_UNTREATED_VS_CSF1_IFNG_PAM3CYS_IN_MAC_DN	185	0.441237	1.93839	0	0.000581533	0.424	5140	tags=45%, list=26%, signal=61%
GSE11864_CSF1_VS_CSF1_IFNG_IN_MAC_DN	185	0.447297	1.93815	0	0.000583979	0.425	5450	tags=55%, list=28%, signal=76%
KOBAYASHI_EGFR_SIGNALING_6HR_DN	18	0.674649	1.93768	0.00165837	0.000585368	0.425	3624	tags=78%, list=19%, signal=96%
LUI_THYROID_CANCER_CLUSTER_3	27	0.606518	1.93755	0	0.000587784	0.428	4564	tags=74%, list=24%, signal=97%
KAECH_NAIVE_VS_DAY8_EFF_CD8_TCELL_DN	199	0.438089	1.93637	0	0.000599799	0.436	4819	tags=52%, list=25%, signal=69%
GSE339_CD4POS_VS_CD8POS_DC_IN_CULTURE_DN	192	0.441789	1.93518	0	0.000602499	0.438	4644	tags=46%, list=24%, signal=60%
GSE22886_IGG_IGA_MEMORY_BCELL_VS_BLOOD_PLASMA_CELL_DN	194	0.44206	1.93559	0	0.000603283	0.438	5297	tags=55%, list=27%, signal=75%
GSE18791_CTRL_VS_NEWCASTLE_VIRUS_DC_12H_UP	197	0.442218	1.93497	0	0.000603833	0.439	4766	tags=50%, list=25%, signal=66%
GSE3982_MAST_CELL_VS_EFF_MEMORY_CD4_TCELL_UP	196	0.442724	1.93469	0	0.000604111	0.44	3945	tags=43%, list=20%, signal=53%
GSE13738_RESTING_VS_BYSTANDER_ACTIVATED_CD4_TCELL_DN	197	0.437444	1.93397	0	0.000607552	0.442	4158	tags=47%, list=21%, signal=59%
GSE3982_EOSINOPHIL_VS_DC_DN	198	0.443037	1.93369	0	0.000608099	0.444	5163	tags=52%, list=27%, signal=70%
MOHANKUMAR_TLX1_TARGETS_UP	407	0.414664	1.93386	0	0.000608884	0.444	5052	tags=47%, list=26%, signal=62%
FARMER_BREAST_CANCER_CLUSTER_2	33	0.586084	1.93346	0	0.000610485	0.446	5897	tags=79%, list=30%, signal=113%
GSE6269_FLU_VS_STREP_PNEUMO_INF_PBMC_UP	168	0.44432	1.93299	0	0.000613126	0.45	5038	tags=52%, list=26%, signal=69%
ISOMERASE_ACTIVITY	35	0.569307	1.93323	0.00149031	0.000613915	0.45	4677	tags=66%, list=24%, signal=86%
MEINHOLD_OVARIAN_CANCER_LOW_GRADE_DN	20	0.659787	1.93216	0	0.000621028	0.454	5503	tags=75%, list=28%, signal=105%
JIANG_VHL_TARGETS	134	0.46117	1.93225	0	0.000621825	0.454	5326	tags=57%, list=27%, signal=78%
REACTOME_RNA_POL_III_TRANSCRIPTION	33	0.566014	1.93144	0.00151286	0.000624432	0.454	5390	tags=64%, list=28%, signal=88%
MATTIOLI_MGUS_VS_PCL	101	0.480673	1.93063	0	0.000633048	0.456	4305	tags=50%, list=22%, signal=65%
CHARAFE_BREAST_CANCER_LUMINAL_VS_MESENCHYMAL_DN	457	0.409568	1.92996	0	0.000637703	0.46	5394	tags=51%, list=28%, signal=68%
GSE1432_6H_VS_24H_IFNG_MICROGLIA_UP	198	0.435548	1.92999	0	0.000638518	0.46	3734	tags=43%, list=19%, signal=53%
CHUNG_BLISTER_CYTOTOXICITY_UP	133	0.459492	1.92903	0	0.000641058	0.46	4955	tags=54%, list=26%, signal=72%
BURTON_ADIPOGENESIS_8	86	0.488466	1.92857	0	0.000643364	0.461	4442	tags=51%, list=23%, signal=66%
CHESLER_BRAIN_QTL_CIS	72	0.496472	1.9281	0	0.000648783	0.465	4818	tags=51%, list=25%, signal=68%
CHAUHAN_RESPONSE_TO_METHOXYESTRADIOL_DN	101	0.476937	1.92795	0	0.000651093	0.466	3722	tags=48%, list=19%, signal=58%
GSE27786_LSK_VS_LIN_NEG_CELL_DN	188	0.439939	1.92792	0	0.00065131	0.466	5506	tags=51%, list=28%, signal=70%
CELL_CYCLE_PHASE	163	0.446011	1.92699	0	0.000666019	0.474	5788	tags=54%, list=30%, signal=76%
REACTOME_AMYLOIDS	69	0.50647	1.92652	0	0.00067035	0.475	6092	tags=70%, list=31%, signal=101%
PROTEIN_TARGETING	107	0.467765	1.92627	0	0.000670531	0.476	4241	tags=48%, list=22%, signal=61%
GSE17721_0.5H_VS_8H_GARDIQUIMOD_BMDM_UP	194	0.440981	1.92624	0	0.00067071	0.477	5171	tags=51%, list=27%, signal=69%
ZHONG_RESPONSE_TO_AZACITIDINE_AND_TSA_DN	69	0.507969	1.92471	0.00146413	0.000687443	0.486	4108	tags=49%, list=21%, signal=62%
REACTOME_RNA_POL_III_TRANSCRIPTION_INITIATION_FROM_TYPE_3_PROMOTER	26	0.619348	1.9237	0	0.000694858	0.49	5291	tags=73%, list=27%, signal=100%
GSE1460_NAIVE_CD4_TCELL_ADULT_BLOOD_VS_THYMIC_STROMAL_CELL_DN	198	0.435058	1.92315	0	0.000699128	0.492	4646	tags=48%, list=24%, signal=62%
GSE14000_TRANSLATED_RNA_VS_MRNA_DC_DN	186	0.441366	1.92268	0	0.000700294	0.493	5007	tags=47%, list=26%, signal=63%
GSE27786_LSK_VS_NEUTROPHIL_UP	196	0.43889	1.92211	0	0.000703541	0.497	4787	tags=45%, list=25%, signal=60%
REACTOME_ELONGATION_ARREST_AND_RECOVERY	31	0.581852	1.92202	0	0.000703695	0.497	5119	tags=61%, list=26%, signal=83%
GSE29618_PRE_VS_DAY7_POST_LAIV_FLU_VACCINE_PDC_DN	198	0.437514	1.92144	0	0.000713079	0.501	4255	tags=44%, list=22%, signal=56%
GSE17721_CTRL_VS_PAM3CSK4_1H_BMDM_UP	197	0.43451	1.92082	0	0.000716285	0.503	4797	tags=47%, list=25%, signal=61%
REACTOME_DEADENYLATION_DEPENDENT_MRNA_DECAY	44	0.547777	1.92024	0	0.000720498	0.506	5271	tags=57%, list=27%, signal=78%
SIG_REGULATION_OF_THE_ACTIN_CYTOSKELETON_BY_RHO_GTPASES	33	0.592375	1.9199	0	0.000721885	0.508	4015	tags=52%, list=21%, signal=65%
EGUCHI_CELL_CYCLE_RB1_TARGETS	23	0.629401	1.91991	0.00155763	0.000722783	0.508	6652	tags=91%, list=34%, signal=139%
TARTE_PLASMA_CELL_VS_B_LYMPHOCYTE_UP	75	0.494779	1.91994	0	0.000723683	0.508	2400	tags=44%, list=12%, signal=50%
KAPOSI_LIVER_CANCER_MET_UP	17	0.675019	1.91955	0.00165289	0.000724159	0.51	2822	tags=65%, list=15%, signal=76%
REACTOME_G1_S_SPECIFIC_TRANSCRIPTION	17	0.66838	1.91973	0	0.000725058	0.51	5288	tags=71%, list=27%, signal=97%
GSE18791_CTRL_VS_NEWCASTLE_VIRUS_DC_16H_UP	196	0.43187	1.91919	0	0.000728334	0.512	5124	tags=50%, list=26%, signal=67%
WAKASUGI_HAVE_ZNF143_BINDING_SITES	58	0.516222	1.91907	0	0.000728454	0.513	6369	tags=64%, list=33%, signal=95%
TAKAO_RESPONSE_TO_UVB_RADIATION_DN	97	0.474181	1.91807	0	0.000741742	0.519	5105	tags=57%, list=26%, signal=77%
HOFMANN_MYELODYSPLASTIC_SYNDROM_LOW_RISK_DN	27	0.605509	1.91795	0.00153139	0.000741826	0.52	4701	tags=74%, list=24%, signal=98%
GSE17721_LPS_VS_POLYIC_8H_BMDM_UP	195	0.434377	1.9178	0	0.000745969	0.522	4494	tags=48%, list=23%, signal=61%
GSE17974_0H_VS_2H_IN_VITRO_ACT_CD4_TCELL_DN	195	0.436173	1.91741	0	0.000748083	0.522	4932	tags=47%, list=25%, signal=63%
GSE12845_PRE_GC_VS_DARKZONE_GC_TONSIL_BCELL_DN	196	0.435233	1.91682	0	0.000754295	0.527	5424	tags=51%, list=28%, signal=70%
RADAEVA_RESPONSE_TO_IFNA1_UP	50	0.521703	1.91669	0	0.000754369	0.527	4953	tags=64%, list=26%, signal=86%
RNA_POLYMERASE_ACTIVITY	16	0.681088	1.91684	0	0.000755222	0.527	3949	tags=69%, list=20%, signal=86%
ENDOMEMBRANE_SYSTEM	218	0.424757	1.91599	0	0.000760535	0.53	4248	tags=41%, list=22%, signal=52%
DORN_ADENOVIRUS_INFECTION_48HR_DN	40	0.550665	1.91604	0	0.000761466	0.53	3255	tags=52%, list=17%, signal=63%
VANTVEER_BREAST_CANCER_METASTASIS_DN	118	0.464835	1.9156	0	0.000763598	0.533	4710	tags=55%, list=24%, signal=72%
ENDOPLASMIC_RETICULUM	283	0.420086	1.91379	0	0.000775685	0.54	4819	tags=46%, list=25%, signal=61%
REACTOME_TRANSPORT_OF_MATURE_TRANSCRIPT_TO_CYTOPLASM	52	0.51985	1.91178	0	0.000796682	0.555	5104	tags=58%, list=26%, signal=78%
GSE3982_NEUTROPHIL_VS_NKCELL_DN	194	0.435887	1.91051	0	0.000803728	0.559	4969	tags=43%, list=26%, signal=58%
GSE17721_LPS_VS_POLYIC_12H_BMDM_UP	197	0.432744	1.91093	0	0.000804659	0.558	4929	tags=47%, list=25%, signal=63%
ALFANO_MYC_TARGETS	232	0.423367	1.9108	0	0.000804674	0.558	3998	tags=44%, list=21%, signal=55%
GSE27786_LIN_NEG_VS_CD4_TCELL_UP	193	0.429882	1.91054	0	0.000804703	0.559	4764	tags=47%, list=25%, signal=61%
AZARE_STAT3_TARGETS	24	0.624177	1.90927	0.00156006	0.000816646	0.562	5104	tags=79%, list=26%, signal=107%
GSE1460_INTRATHYMIC_T_PROGENITOR_VS_CD4_THYMOCYTE_UP	196	0.433134	1.90871	0	0.000821611	0.564	3211	tags=41%, list=17%, signal=49%
REACTOME_INHIBITION_OF_THE_PROTEOLYTIC_ACTIVITY_OF_APC_C_REQUIRED_FOR_THE_ONSET_OF_ANAPHASE_BY_MITOTIC_SPINDLE_CHECKPOINT_COMPONENTS	18	0.662272	1.90882	0.00317965	0.000821613	0.564	6381	tags=94%, list=33%, signal=141%
CYTOPLASMIC_VESICLE_PART	28	0.589721	1.90793	0	0.000833501	0.568	2406	tags=46%, list=12%, signal=53%
REACTOME_RNA_POL_III_TRANSCRIPTION_TERMINATION	19	0.650741	1.90763	0	0.000834482	0.569	4018	tags=68%, list=21%, signal=86%
GSE2706_2H_VS_8H_R848_AND_LPS_STIM_DC_DN	189	0.435644	1.90725	0	0.000840389	0.574	4270	tags=41%, list=22%, signal=52%
BYSTRYKH_HEMATOPOIESIS_STEM_CELL_AND_BRAIN_QTL_CIS	65	0.505237	1.90659	0	0.000844305	0.575	2465	tags=38%, list=13%, signal=44%
KRASNOSELSKAYA_ILF3_TARGETS_UP	37	0.554253	1.9061	0	0.000849178	0.575	3115	tags=54%, list=16%, signal=64%
DAUER_STAT3_TARGETS_DN	50	0.532162	1.90543	0	0.000854027	0.578	4211	tags=58%, list=22%, signal=74%
KRAS.DF.V1_UP	191	0.430877	1.90546	0	0.000855051	0.578	4100	tags=43%, list=21%, signal=55%
DNA_DIRECTED_RNA_POLYMERASEII_HOLOENZYME	66	0.495895	1.90475	0	0.000858851	0.582	6004	tags=58%, list=31%, signal=83%
MITSIADES_RESPONSE_TO_APLIDIN_DN	245	0.423807	1.90494	0	0.000858886	0.582	5687	tags=57%, list=29%, signal=79%
GSE17721_0.5H_VS_24H_GARDIQUIMOD_BMDM_UP	193	0.435326	1.90415	0	0.000870505	0.588	5304	tags=52%, list=27%, signal=71%
GSE14308_TH1_VS_INDUCED_TREG_DN	190	0.428431	1.90361	0	0.000877287	0.59	5653	tags=51%, list=29%, signal=71%
JISON_SICKLE_CELL_DISEASE_UP	174	0.442197	1.90305	0	0.00088799	0.594	5062	tags=53%, list=26%, signal=71%
GSE27786_BCELL_VS_NEUTROPHIL_UP	194	0.433013	1.9024	0	0.000895686	0.598	6301	tags=55%, list=32%, signal=81%
RRNA_PROCESSING	15	0.702545	1.9023	0	0.000896553	0.599	5057	tags=87%, list=26%, signal=117%
AKL_HTLV1_INFECTION_UP	26	0.604395	1.9021	0	0.000900333	0.601	3967	tags=69%, list=20%, signal=87%
HOLLEMAN_VINCRISTINE_RESISTANCE_B_ALL_DN	15	0.696181	1.90176	0	0.000906053	0.605	4399	tags=73%, list=23%, signal=95%
GSE14000_TRANSLATED_RNA_VS_MRNA_16H_LPS_DC_DN	190	0.434169	1.90157	0	0.000908869	0.606	4409	tags=43%, list=23%, signal=55%
LY_AGING_MIDDLE_DN	16	0.678496	1.90043	0.00319489	0.00092034	0.611	5934	tags=94%, list=31%, signal=135%
APOPTOTIC_NUCLEAR_CHANGES	19	0.642883	1.89952	0	0.000930886	0.613	4848	tags=68%, list=25%, signal=91%
REACTOME_GLOBAL_GENOMIC_NER_GG_NER	33	0.580593	1.89943	0.00149031	0.000931729	0.614	6243	tags=70%, list=32%, signal=103%
GSE18791_CTRL_VS_NEWCASTLE_VIRUS_DC_8H_UP	197	0.432595	1.89905	0	0.000939321	0.617	4766	tags=46%, list=25%, signal=61%
CAFFAREL_RESPONSE_TO_THC_DN	30	0.582802	1.89882	0	0.000940138	0.617	4258	tags=70%, list=22%, signal=90%
CELLULAR_COMPONENT_DISASSEMBLY	33	0.576956	1.89731	0	0.000954473	0.623	5147	tags=67%, list=27%, signal=91%
CYTOPLASMIC_VESICLE_MEMBRANE	28	0.589721	1.89694	0	0.000957194	0.623	2406	tags=46%, list=12%, signal=53%
GSE17721_LPS_VS_GARDIQUIMOD_12H_BMDM_DN	191	0.431466	1.89614	0	0.000960874	0.624	3925	tags=40%, list=20%, signal=50%
SCIAN_CELL_CYCLE_TARGETS_OF_TP53_AND_TP73_DN	22	0.631305	1.89544	0	0.000969009	0.63	6101	tags=91%, list=31%, signal=132%
MONOVALENT_INORGANIC_CATION_TRANSMEMBRANE_TRANSPORTER_ACTIVITY	30	0.583143	1.89548	0	0.000969195	0.63	2848	tags=40%, list=15%, signal=47%
GSE13485_DAY1_VS_DAY3_YF17D_VACCINE_PBMC_DN	194	0.430087	1.89552	0	0.00097033	0.63	6302	tags=59%, list=32%, signal=87%
VIETOR_IFRD1_TARGETS	22	0.620014	1.89454	0	0.000977883	0.635	3818	tags=68%, list=20%, signal=85%
DER_IFN_GAMMA_RESPONSE_UP	70	0.495375	1.89458	0	0.000978064	0.634	3409	tags=46%, list=18%, signal=55%
GSE14308_TH2_VS_TH17_UP	195	0.431326	1.89458	0	0.000979204	0.634	5948	tags=54%, list=31%, signal=78%
GSE24026_PD1_LIGATION_VS_CTRL_IN_ACT_TCELL_LINE_DN	195	0.42938	1.89464	0	0.000979384	0.634	5678	tags=54%, list=29%, signal=76%
NEGATIVE_REGULATION_OF_DNA_METABOLIC_PROCESS	17	0.667968	1.89401	0	0.000984359	0.637	4263	tags=65%, list=22%, signal=83%
PETROVA_ENDOTHELIUM_LYMPHATIC_VS_BLOOD_DN	162	0.437522	1.89329	0	0.000995371	0.642	4102	tags=48%, list=21%, signal=60%
GSE339_CD8POS_VS_CD4CD8DN_DC_IN_CULTURE_UP	193	0.432226	1.89336	0	0.000996526	0.642	5769	tags=52%, list=30%, signal=74%
GSE13493_DP_VS_CD8POS_THYMOCYTE_DN	188	0.431959	1.89191	0	0.00101978	0.651	4794	tags=44%, list=25%, signal=58%
PID_AURORA_B_PATHWAY	39	0.550402	1.89129	0	0.00103281	0.653	5746	tags=64%, list=30%, signal=91%
KEGG_STEROID_BIOSYNTHESIS	16	0.673079	1.89052	0	0.00103826	0.655	3914	tags=81%, list=20%, signal=102%
REACTOME_CITRIC_ACID_CYCLE_TCA_CYCLE	19	0.659977	1.89013	0.00308642	0.00104533	0.661	4958	tags=74%, list=26%, signal=99%
GOLUB_ALL_VS_AML_UP	24	0.607311	1.89014	0.00155521	0.00104653	0.661	5634	tags=75%, list=29%, signal=106%
NADERI_BREAST_CANCER_PROGNOSIS_UP	46	0.528812	1.88939	0	0.00105734	0.665	4932	tags=54%, list=25%, signal=73%
GAZDA_DIAMOND_BLACKFAN_ANEMIA_PROGENITOR_DN	65	0.498591	1.88917	0	0.00105801	0.665	5826	tags=62%, list=30%, signal=88%
REICHERT_MITOSIS_LIN9_TARGETS	28	0.605467	1.88877	0.00158983	0.00106243	0.669	5717	tags=82%, list=29%, signal=116%
HESS_TARGETS_OF_HOXA9_AND_MEIS1_UP	64	0.50075	1.88791	0	0.00107343	0.675	5257	tags=63%, list=27%, signal=85%
GSE13411_PLASMA_CELL_VS_MEMORY_BCELL_UP	184	0.435052	1.88687	0	0.00108972	0.682	4941	tags=53%, list=25%, signal=70%
LIANG_HEMATOPOIESIS_STEM_CELL_NUMBER_SMALL_VS_HUGE_UP	37	0.557734	1.88689	0.00149701	0.00109096	0.682	4054	tags=57%, list=21%, signal=72%
WU_HBX_TARGETS_1_UP	15	0.685248	1.88637	0	0.00110347	0.685	4732	tags=80%, list=24%, signal=106%
INTRACELLULAR_TRANSPORT	271	0.417172	1.88625	0	0.00110468	0.686	4823	tags=45%, list=25%, signal=59%
GENTILE_UV_LOW_DOSE_UP	27	0.603007	1.88633	0	0.001105	0.686	4207	tags=56%, list=22%, signal=71%
KEGG_P53_SIGNALING_PATHWAY	67	0.499446	1.88603	0	0.00110593	0.687	4292	tags=54%, list=22%, signal=69%
APPIERTO_RESPONSE_TO_FENRETINIDE_DN	51	0.523329	1.8861	0	0.00110624	0.687	5113	tags=59%, list=26%, signal=80%
PROTEIN_LOCALIZATION	206	0.42482	1.88491	0	0.00111775	0.688	5234	tags=49%, list=27%, signal=66%
GSE22886_NAIVE_CD4_TCELL_VS_MEMORY_TCELL_DN	197	0.428779	1.88407	0	0.00112485	0.69	5756	tags=55%, list=30%, signal=77%
GSE13738_RESTING_VS_TCR_ACTIVATED_CD4_TCELL_DN	196	0.429036	1.88378	0	0.00112636	0.69	2865	tags=37%, list=15%, signal=43%
SWEET_LUNG_CANCER_KRAS_UP	475	0.398709	1.88355	0	0.00112694	0.691	4564	tags=44%, list=24%, signal=56%
GSE29618_PRE_VS_DAY7_FLU_VACCINE_PDC_DN	198	0.429379	1.88267	0	0.00114201	0.698	4507	tags=43%, list=23%, signal=55%
REACTOME_LAGGING_STRAND_SYNTHESIS	19	0.638737	1.88272	0.00313972	0.0011433	0.698	6008	tags=79%, list=31%, signal=114%
WINTER_HYPOXIA_METAGENE	232	0.4209	1.8823	0	0.00114719	0.701	3547	tags=43%, list=18%, signal=52%
GU_PDEF_TARGETS_DN	38	0.551315	1.88201	0.00301205	0.00115145	0.702	3041	tags=47%, list=16%, signal=56%
ESTABLISHMENT_OF_PROTEIN_LOCALIZATION	182	0.432343	1.88061	0	0.00117044	0.705	5234	tags=51%, list=27%, signal=69%
EINAV_INTERFERON_SIGNATURE_IN_CANCER	27	0.591547	1.88031	0.00154799	0.00117373	0.709	3771	tags=63%, list=19%, signal=78%
GSE17721_12H_VS_24H_CPG_BMDM_DN	195	0.427527	1.87954	0	0.00118901	0.713	5819	tags=53%, list=30%, signal=75%
APOPTOTIC_PROGRAM	59	0.510026	1.87904	0	0.00119962	0.716	4461	tags=51%, list=23%, signal=66%
SPINDLE	38	0.54863	1.87812	0	0.00121483	0.723	5692	tags=58%, list=29%, signal=82%
GCNP_SHH_UP_LATE.V1_UP	176	0.427735	1.87774	0	0.00121713	0.725	4751	tags=44%, list=24%, signal=58%
GSE27786_LIN_NEG_VS_NKTCELL_UP	194	0.426788	1.87711	0	0.00122586	0.729	5537	tags=53%, list=29%, signal=73%
SIMBULAN_PARP1_TARGETS_DN	17	0.671999	1.87685	0	0.00122586	0.729	5071	tags=88%, list=26%, signal=119%
WANG_LMO4_TARGETS_DN	346	0.404905	1.87696	0	0.00122631	0.729	4316	tags=43%, list=22%, signal=54%
GSE17721_CTRL_VS_POLYIC_24H_BMDM_UP	193	0.426996	1.87634	0	0.00123455	0.73	4661	tags=47%, list=24%, signal=61%
GSE3982_MAC_VS_TH1_DN	193	0.426515	1.87558	0	0.00123817	0.733	5361	tags=47%, list=28%, signal=65%
GSE7852_THYMUS_VS_FAT_TREG_UP	199	0.427094	1.87558	0	0.00123954	0.733	4491	tags=42%, list=23%, signal=54%
FLECHNER_PBL_KIDNEY_TRANSPLANT_OK_VS_DONOR_UP	150	0.437867	1.87579	0	0.00123957	0.733	3901	tags=46%, list=20%, signal=57%
GSE9006_HEALTHY_VS_TYPE_1_DIABETES_PBMC_1MONTH_POST_DX_UP	194	0.430079	1.8756	0	0.00124092	0.733	5337	tags=53%, list=28%, signal=73%
GSE17721_LPS_VS_POLYIC_1H_BMDM_UP	188	0.429905	1.87383	0	0.00126498	0.74	3024	tags=37%, list=16%, signal=44%
DNA_REPLICATION	100	0.468745	1.8734	0	0.00126901	0.74	5825	tags=55%, list=30%, signal=78%
RNA_SPLICING_FACTOR_ACTIVITYTRANSESTERIFICATION_MECHANISM	19	0.646817	1.87311	0.0030581	0.00127123	0.741	6211	tags=84%, list=32%, signal=124%
SENESE_HDAC1_TARGETS_UP	448	0.398689	1.87255	0	0.00127839	0.743	4635	tags=44%, list=24%, signal=56%
HINATA_NFKB_TARGETS_FIBROBLAST_UP	84	0.475075	1.87256	0	0.0012798	0.743	4854	tags=45%, list=25%, signal=60%
BOWIE_RESPONSE_TO_TAMOXIFEN	18	0.650702	1.87203	0.00327869	0.0012869	0.744	4105	tags=83%, list=21%, signal=106%
MEISSNER_NPC_ICP_WITH_H3K4ME3	18	0.661562	1.87144	0.00483871	0.00129905	0.746	3280	tags=56%, list=17%, signal=67%
GSE13484_UNSTIM_VS_3H_YF17D_VACCINE_STIM_PBMC_DN	193	0.426843	1.87029	0	0.00131922	0.751	5353	tags=49%, list=28%, signal=67%
GOLGI_VESICLE_TRANSPORT	48	0.525724	1.86979	0	0.00133396	0.755	4767	tags=52%, list=25%, signal=69%
GSE12366_GC_VS_MEMORY_BCELL_UP	192	0.42753	1.86878	0	0.00135501	0.762	5643	tags=51%, list=29%, signal=71%
REACTOME_INTERACTIONS_OF_VPR_WITH_HOST_CELLULAR_PROTEINS	32	0.560388	1.86842	0.00148588	0.0013616	0.762	5633	tags=66%, list=29%, signal=92%
BYSTRYKH_HEMATOPOIESIS_STEM_CELL_QTL_CIS	125	0.445302	1.86791	0	0.00137268	0.764	3280	tags=38%, list=17%, signal=46%
ZHOU_TNF_SIGNALING_30MIN	54	0.506779	1.86741	0	0.00138015	0.765	5472	tags=65%, list=28%, signal=90%
GSE11864_UNTREATED_VS_CSF1_PAM3CYS_IN_MAC_DN	184	0.428845	1.86667	0	0.00139211	0.767	4602	tags=41%, list=24%, signal=53%
BHATI_G2M_ARREST_BY_2METHOXYESTRADIOL_UP	119	0.448204	1.86593	0	0.00140246	0.769	3620	tags=46%, list=19%, signal=56%
CHR12Q12	53	0.513865	1.86595	0.00145985	0.00140309	0.769	5100	tags=53%, list=26%, signal=71%
KIM_TIAL1_TARGETS	32	0.568292	1.86525	0.00147929	0.00140809	0.77	4373	tags=63%, list=23%, signal=81%
ACTAYRNNNCCCR_UNKNOWN	444	0.396529	1.86512	0	0.00141188	0.771	6106	tags=51%, list=31%, signal=73%
GSE17721_0.5H_VS_8H_CPG_BMDM_UP	199	0.420863	1.8647	0	0.00141658	0.772	5769	tags=53%, list=30%, signal=75%
HOLLEMAN_ASPARAGINASE_RESISTANCE_ALL_DN	25	0.604863	1.86363	0	0.00144349	0.779	5931	tags=80%, list=31%, signal=115%
REACTOME_ACTIVATION_OF_THE_PRE_REPLICATIVE_COMPLEX	30	0.580725	1.86217	0	0.00146634	0.785	5825	tags=67%, list=30%, signal=95%
REACTOME_RECRUITMENT_OF_MITOTIC_CENTROSOME_PROTEINS_AND_COMPLEXES	63	0.500481	1.86241	0	0.00146685	0.785	4934	tags=54%, list=25%, signal=72%
GSE29618_LAIV_VS_TIV_FLU_VACCINE_DAY7_BCELL_DN	194	0.422133	1.8623	0	0.00146703	0.785	5250	tags=51%, list=27%, signal=69%
REACTOME_PHOSPHORYLATION_OF_THE_APC_C	17	0.66173	1.86161	0	0.00147189	0.787	6381	tags=94%, list=33%, signal=140%
GSE17721_0.5H_VS_12H_LPS_BMDM_UP	194	0.423194	1.8608	0	0.00149063	0.792	3529	tags=37%, list=18%, signal=45%
MODY_HIPPOCAMPUS_NEONATAL	34	0.549507	1.86042	0	0.00149696	0.794	4804	tags=62%, list=25%, signal=82%
REACTOME_TRANSFERRIN_ENDOCYTOSIS_AND_RECYCLING	24	0.59521	1.85983	0	0.00151303	0.8	3407	tags=50%, list=18%, signal=61%
ABRAMSON_INTERACT_WITH_AIRE	44	0.533741	1.85948	0	0.00151859	0.803	6015	tags=70%, list=31%, signal=102%
MOREIRA_RESPONSE_TO_TSA_UP	28	0.58925	1.8595	0	0.00151936	0.802	2534	tags=57%, list=13%, signal=66%
GSE20715_WT_VS_TLR4_KO_48H_OZONE_LUNG_DN	199	0.417306	1.85886	0	0.00152926	0.804	5265	tags=50%, list=27%, signal=68%
DITTMER_PTHLH_TARGETS_DN	70	0.487007	1.85797	0	0.00154963	0.806	4816	tags=53%, list=25%, signal=70%
REACTOME_MEIOSIS	102	0.454949	1.85717	0	0.00156203	0.809	5934	tags=58%, list=31%, signal=83%
GSE3982_DC_VS_TH2_DN	194	0.42381	1.85692	0	0.00156299	0.809	4923	tags=48%, list=25%, signal=64%
GSE3982_MAC_VS_CENT_MEMORY_CD4_TCELL_UP	198	0.422526	1.85652	0	0.0015701	0.811	5384	tags=53%, list=28%, signal=72%
HYDROLASE_ACTIVITY_ACTING_ON_CARBON_NITROGEN_NOT_PEPTIDEBONDSIN_CYCLIC_AMIDINES	15	0.675689	1.85634	0	0.00157017	0.811	4899	tags=60%, list=25%, signal=80%
GSE13485_DAY3_VS_DAY7_YF17D_VACCINE_PBMC_DN	186	0.427142	1.85605	0	0.00157636	0.813	6311	tags=59%, list=33%, signal=87%
XU_HGF_SIGNALING_NOT_VIA_AKT1_48HR_UP	35	0.55745	1.85572	0.00149254	0.00157816	0.814	3627	tags=57%, list=19%, signal=70%
GSE17721_0.5H_VS_12H_GARDIQUIMOD_BMDM_UP	192	0.419893	1.85554	0	0.00157996	0.815	5658	tags=52%, list=29%, signal=72%
GSE18791_UNSTIM_VS_NEWCATSLE_VIRUS_DC_18H_UP	195	0.421029	1.85543	0	0.00158091	0.816	5234	tags=48%, list=27%, signal=65%
LEE_METASTASIS_AND_RNA_PROCESSING_UP	17	0.661345	1.85531	0	0.00158097	0.817	5879	tags=88%, list=30%, signal=126%
SIRNA_EIF4GI_UP	93	0.461144	1.85517	0	0.00158102	0.817	5505	tags=59%, list=28%, signal=82%
GSE17721_LPS_VS_GARDIQUIMOD_4H_BMDM_DN	198	0.420546	1.854	0	0.00160544	0.824	4528	tags=42%, list=23%, signal=55%
GSE14308_TH2_VS_NATURAL_TREG_UP	191	0.41958	1.85347	0	0.00161244	0.827	4790	tags=45%, list=25%, signal=59%
KEGG_GLYCOLYSIS_GLUCONEOGENESIS	57	0.505254	1.85334	0	0.00161506	0.828	2836	tags=44%, list=15%, signal=51%
MORI_PRE_BI_LYMPHOCYTE_UP	78	0.469499	1.85273	0	0.00162723	0.831	5503	tags=63%, list=28%, signal=87%
GSE17721_CTRL_VS_GARDIQUIMOD_2H_BMDM_UP	189	0.420581	1.85214	0	0.0016333	0.832	4202	tags=39%, list=22%, signal=49%
REACTOME_SMOOTH_MUSCLE_CONTRACTION	23	0.609781	1.8508	0.00153374	0.00164368	0.834	1928	tags=43%, list=10%, signal=48%
REACTOME_RNA_POL_I_TRANSCRIPTION_INITIATION	24	0.610763	1.85062	0.00315956	0.00164453	0.834	2648	tags=58%, list=14%, signal=67%
DNA_CATABOLIC_PROCESS	23	0.60568	1.8508	0	0.00164541	0.834	5211	tags=70%, list=27%, signal=95%
ER_GOLGI_INTERMEDIATE_COMPARTMENT	24	0.606523	1.85083	0	0.00164714	0.834	3682	tags=54%, list=19%, signal=67%
GSE17721_0.5H_VS_8H_LPS_BMDM_UP	192	0.421732	1.85105	0	0.00164715	0.834	4958	tags=49%, list=26%, signal=66%
PENG_GLUCOSE_DEPRIVATION_DN	163	0.426609	1.85024	0	0.00165139	0.838	4827	tags=45%, list=25%, signal=60%
ER_TO_GOLGI_VESICLE_MEDIATED_TRANSPORT	18	0.649913	1.84951	0.00166389	0.00166343	0.838	4534	tags=61%, list=23%, signal=80%
ELVIDGE_HIF1A_AND_HIF2A_TARGETS_UP	41	0.524236	1.84859	0	0.00168143	0.842	5705	tags=63%, list=29%, signal=90%
NAM_FXYD5_TARGETS_DN	18	0.643056	1.84727	0.0032	0.0016977	0.847	4794	tags=78%, list=25%, signal=103%
KEGG_CARDIAC_MUSCLE_CONTRACTION	64	0.487916	1.84696	0	0.00170791	0.849	3327	tags=39%, list=17%, signal=47%
GSE3982_EOSINOPHIL_VS_BCELL_DN	191	0.421444	1.84689	0	0.00170869	0.849	5639	tags=53%, list=29%, signal=74%
REACTOME_SYNTHESIS_AND_INTERCONVERSION_OF_NUCLEOTIDE_DI_AND_TRIPHOSPHATES	19	0.640442	1.84606	0	0.00173342	0.85	2318	tags=53%, list=12%, signal=60%
GSE16522_ANTI_CD3CD28_STIM_VS_UNSTIM_NAIVE_CD8_TCELL_UP	186	0.419495	1.84582	0	0.00173408	0.853	4472	tags=45%, list=23%, signal=58%
GSE24634_TREG_VS_TCONV_POST_DAY10_IL4_CONVERSION_UP	198	0.421597	1.84579	0	0.0017357	0.853	4966	tags=47%, list=26%, signal=63%
PID_BARD1PATHWAY	29	0.577542	1.84583	0.0015015	0.00173589	0.853	5088	tags=55%, list=26%, signal=75%
GLYCEROPHOSPHOLIPID_BIOSYNTHETIC_PROCESS	30	0.563223	1.84522	0	0.00175004	0.856	4626	tags=47%, list=24%, signal=61%
KEGG_GLUTATHIONE_METABOLISM	46	0.518826	1.84393	0	0.00177549	0.858	4647	tags=59%, list=24%, signal=77%
REACTOME_DOUBLE_STRAND_BREAK_REPAIR	22	0.606442	1.84303	0	0.00179488	0.86	6369	tags=68%, list=33%, signal=101%
REACTOME_GLYCOLYSIS	26	0.591071	1.84284	0.0015748	0.00179557	0.861	2900	tags=46%, list=15%, signal=54%
REACTOME_PROCESSIVE_SYNTHESIS_ON_THE_LAGGING_STRAND	15	0.660356	1.84265	0	0.0018005	0.864	6008	tags=80%, list=31%, signal=116%
PEART_HDAC_PROLIFERATION_CLUSTER_DN	76	0.470935	1.84247	0	0.00180372	0.864	5759	tags=58%, list=30%, signal=82%
REACTOME_ACTIVATION_OF_CHAPERONE_GENES_BY_XBP1S	46	0.516045	1.84218	0	0.00180591	0.864	5193	tags=59%, list=27%, signal=80%
VANTVEER_BREAST_CANCER_ESR1_DN	230	0.416217	1.84225	0	0.00180694	0.864	5580	tags=55%, list=29%, signal=76%
MACLACHLAN_BRCA1_TARGETS_DN	16	0.657104	1.84199	0	0.00180912	0.864	2776	tags=63%, list=14%, signal=73%
TIEN_INTESTINE_PROBIOTICS_6HR_DN	165	0.424017	1.84161	0	0.00181484	0.866	4661	tags=50%, list=24%, signal=66%
DEBIASI_APOPTOSIS_BY_REOVIRUS_INFECTION_UP	311	0.401549	1.83945	0	0.00186857	0.874	5391	tags=49%, list=28%, signal=66%
DNA_DAMAGE_CHECKPOINT	19	0.63569	1.83918	0	0.00187253	0.875	4569	tags=74%, list=24%, signal=96%
GSE1460_DP_THYMOCYTE_VS_THYMIC_STROMAL_CELL_DN	198	0.418536	1.83903	0	0.00187481	0.876	5308	tags=49%, list=27%, signal=67%
ZHAN_V2_LATE_DIFFERENTIATION_GENES	44	0.515355	1.83885	0.00146199	0.00187539	0.876	3005	tags=45%, list=15%, signal=54%
KEGG_BASE_EXCISION_REPAIR	33	0.56559	1.83846	0	0.00188521	0.877	6136	tags=76%, list=32%, signal=111%
PROVENZANI_METASTASIS_DN	136	0.436031	1.83759	0	0.00190146	0.881	3678	tags=46%, list=19%, signal=57%
NAKAYAMA_SOFT_TISSUE_TUMORS_PCA2_UP	84	0.460848	1.83738	0	0.00190287	0.881	4631	tags=54%, list=24%, signal=70%
PORE_COMPLEX	35	0.54984	1.83761	0	0.00190341	0.881	5071	tags=57%, list=26%, signal=77%
GSE17721_CTRL_VS_LPS_2H_BMDM_UP	192	0.417404	1.83667	0	0.00192515	0.886	5211	tags=49%, list=27%, signal=66%
DEVELOPMENT_OF_PRIMARY_SEXUAL_CHARACTERISTICS	19	0.616574	1.83544	0.0016	0.00195487	0.892	6361	tags=58%, list=33%, signal=86%
MACROMOLECULE_LOCALIZATION	226	0.415625	1.83495	0	0.00196208	0.893	5234	tags=47%, list=27%, signal=63%
RNA_SPLICINGVIA_TRANSESTERIFICATION_REACTIONS	35	0.545867	1.83456	0.0015083	0.00197842	0.895	6278	tags=69%, list=32%, signal=101%
REACTOME_PYRUVATE_METABOLISM_AND_CITRIC_ACID_TCA_CYCLE	40	0.529016	1.83447	0.00147059	0.00197891	0.895	2346	tags=48%, list=12%, signal=54%
TMTCGCGANR_UNKNOWN	158	0.42499	1.83393	0	0.00199354	0.898	5537	tags=47%, list=29%, signal=65%
MACROMOLECULAR_COMPLEX_ASSEMBLY	267	0.406241	1.83338	0	0.00200196	0.898	5104	tags=48%, list=26%, signal=64%
REACTOME_MRNA_3_END_PROCESSING	33	0.555	1.83346	0.00151286	0.00200315	0.898	5104	tags=64%, list=26%, signal=86%
GSE17721_0.5H_VS_4H_GARDIQUIMOD_BMDM_UP	196	0.416009	1.83312	0	0.00200573	0.899	3688	tags=38%, list=19%, signal=47%
SMITH_TERT_TARGETS_DN	87	0.463481	1.83283	0	0.00201448	0.9	3892	tags=47%, list=20%, signal=59%
CELL_CYCLE_GO_0007049	306	0.40299	1.83168	0	0.00204801	0.907	4569	tags=44%, list=24%, signal=56%
GSE17721_LPS_VS_CPG_1H_BMDM_UP	197	0.418421	1.83087	0	0.00206744	0.908	4163	tags=42%, list=21%, signal=52%
WU_HBX_TARGETS_2_UP	23	0.59117	1.83027	0.00794913	0.00207815	0.908	5109	tags=65%, list=26%, signal=88%
GSE16522_MEMORY_VS_NAIVE_CD8_TCELL_UP	197	0.412876	1.8303	0	0.00207859	0.908	5618	tags=50%, list=29%, signal=69%
ZHAN_LATE_DIFFERENTIATION_GENES_UP	33	0.546299	1.82904	0	0.00210819	0.91	3979	tags=58%, list=21%, signal=72%
AGUIRRE_PANCREATIC_CANCER_COPY_NUMBER_DN	232	0.408035	1.82727	0	0.0021513	0.914	5882	tags=53%, list=30%, signal=76%
GSE18791_CTRL_VS_NEWCASTLE_VIRUS_DC_18H_UP	197	0.415797	1.82696	0	0.00215683	0.914	4108	tags=42%, list=21%, signal=52%
STAMBOLSKY_TARGETS_OF_MUTATED_TP53_DN	47	0.50835	1.82672	0.00141844	0.00215745	0.915	4722	tags=53%, list=24%, signal=70%
NUCLEOPLASM_PART	206	0.416516	1.8268	0	0.00215796	0.915	6118	tags=51%, list=32%, signal=74%
PEDERSEN_TARGETS_OF_611CTF_ISOFORM_OF_ERBB2	75	0.471346	1.82699	0.00134589	0.00215818	0.914	3884	tags=49%, list=20%, signal=61%
GSE9988_ANTI_TREM1_VS_ANTI_TREM1_AND_LPS_MONOCYTE_UP	197	0.414469	1.82619	0	0.00216325	0.918	5240	tags=48%, list=27%, signal=65%
GSE7400_CTRL_VS_CSF3_IN_VIVO_TREATED_PBMC_UP	199	0.415052	1.82621	0	0.00216458	0.918	3637	tags=40%, list=19%, signal=48%
GSE7460_CTRL_VS_TGFB_TREATED_ACT_FOXP3_HET_TCONV_UP	194	0.414852	1.8264	0	0.00216511	0.918	4598	tags=46%, list=24%, signal=60%
GSE14769_40MIN_VS_360MIN_LPS_BMDM_UP	196	0.416731	1.82543	0	0.00217582	0.918	5156	tags=48%, list=27%, signal=65%
GSE12845_IGD_NEG_BLOOD_VS_DARKZONE_GC_TONSIL_BCELL_DN	196	0.417062	1.82527	0	0.00217612	0.918	4410	tags=45%, list=23%, signal=58%
SHAFFER_IRF4_TARGETS_IN_ACTIVATED_DENDRITIC_CELL	64	0.485366	1.82489	0.00138889	0.0021821	0.922	4854	tags=52%, list=25%, signal=69%
AMIT_EGF_RESPONSE_60_MCF10A	38	0.529615	1.82482	0.0015083	0.00218483	0.922	5170	tags=61%, list=27%, signal=82%
GSE3982_EOSINOPHIL_VS_MAC_DN	197	0.415557	1.82304	0	0.00223659	0.924	4243	tags=45%, list=22%, signal=57%
GENTILE_RESPONSE_CLUSTER_D3	61	0.482674	1.82306	0	0.00223799	0.923	4352	tags=48%, list=22%, signal=61%
GALLUZZI_PERMEABILIZE_MITOCHONDRIA	42	0.533094	1.82152	0	0.00227654	0.929	3272	tags=50%, list=17%, signal=60%
SWEET_KRAS_TARGETS_DN	59	0.488274	1.81906	0	0.00234891	0.934	4339	tags=53%, list=22%, signal=67%
BOWIE_RESPONSE_TO_EXTRACELLULAR_MATRIX	17	0.646254	1.81837	0.00317965	0.00236685	0.935	4105	tags=76%, list=21%, signal=97%
GSE13485_CTRL_VS_DAY7_YF17D_VACCINE_PBMC_DN	196	0.413123	1.81798	0	0.00238149	0.938	5248	tags=49%, list=27%, signal=66%
GSE3982_MAST_CELL_VS_TH2_DN	195	0.415822	1.81751	0	0.00239126	0.938	6043	tags=54%, list=31%, signal=77%
GSE11864_CSF1_PAM3CYS_VS_CSF1_IFNG_PAM3CYS_IN_MAC_UP	187	0.412359	1.81692	0	0.00241071	0.938	5327	tags=50%, list=27%, signal=68%
GSE17721_CTRL_VS_POLYIC_2H_BMDM_UP	182	0.409298	1.81662	0	0.00241398	0.939	4938	tags=45%, list=25%, signal=59%
KEGG_VIBRIO_CHOLERAE_INFECTION	51	0.505148	1.81648	0.00286123	0.00241483	0.939	3458	tags=41%, list=18%, signal=50%
GSE9650_EXHAUSTED_VS_MEMORY_CD8_TCELL_DN	199	0.409516	1.81616	0	0.0024213	0.941	4735	tags=50%, list=24%, signal=65%
PID_FANCONI_PATHWAY	47	0.507879	1.81583	0.00292398	0.00242699	0.942	6529	tags=55%, list=34%, signal=83%
DNA_HELICASE_ACTIVITY	25	0.58577	1.8154	0.00151286	0.00243906	0.944	3757	tags=48%, list=19%, signal=59%
ZHAN_MULTIPLE_MYELOMA_CD2_DN	45	0.509701	1.81385	0	0.00249206	0.945	5693	tags=62%, list=29%, signal=88%
GSE360_LOW_DOSE_B_MALAYI_VS_M_TUBERCULOSIS_DC_DN	194	0.411624	1.81303	0	0.00250473	0.948	4200	tags=42%, list=22%, signal=53%
BURTON_ADIPOGENESIS_6	182	0.416255	1.81337	0	0.00250648	0.947	5287	tags=50%, list=27%, signal=68%
GSE14308_TH1_VS_NATURAL_TREG_UP	194	0.411873	1.81275	0	0.0025071	0.948	5247	tags=46%, list=27%, signal=62%
GSE27786_LIN_NEG_VS_MONO_MAC_UP	197	0.412427	1.81305	0	0.00250718	0.948	4703	tags=46%, list=24%, signal=60%
HELICASE_ACTIVITY	51	0.498476	1.81313	0	0.00250883	0.947	3810	tags=43%, list=20%, signal=54%
PROVENZANI_METASTASIS_UP	190	0.412242	1.81225	0	0.00252055	0.949	3323	tags=37%, list=17%, signal=45%
REGULATION_OF_DNA_METABOLIC_PROCESS	42	0.522147	1.81226	0.00143678	0.00252301	0.949	4823	tags=48%, list=25%, signal=63%
MOOTHA_TCA	16	0.652828	1.81196	0.0049505	0.00252845	0.95	4958	tags=75%, list=26%, signal=101%
GSE27786_NKTCELL_VS_MONO_MAC_UP	196	0.412519	1.8118	0	0.00253156	0.951	4308	tags=42%, list=22%, signal=54%
GSE13411_NAIVE_VS_MEMORY_BCELL_DN	197	0.415201	1.81146	0	0.00254102	0.952	5808	tags=51%, list=30%, signal=72%
DNA_DEPENDENT_DNA_REPLICATION	54	0.490564	1.81046	0.00141243	0.00256635	0.954	5981	tags=61%, list=31%, signal=88%
REACTOME_TRANSPORT_OF_MATURE_MRNA_DERIVED_FROM_AN_INTRONLESS_TRANSCRIPT	32	0.545205	1.80933	0.00437956	0.00260356	0.956	5633	tags=66%, list=29%, signal=92%
WHITFIELD_CELL_CYCLE_M_G1	145	0.425561	1.80796	0.00124224	0.00263353	0.957	4160	tags=43%, list=21%, signal=55%
SASSON_RESPONSE_TO_FORSKOLIN_DN	88	0.455521	1.80788	0	0.00263493	0.957	5109	tags=52%, list=26%, signal=71%
CREIGHTON_AKT1_SIGNALING_VIA_MTOR_DN	23	0.589913	1.80747	0.00164474	0.00264232	0.957	3722	tags=70%, list=19%, signal=86%
PID_ATM_PATHWAY	34	0.539396	1.80762	0.00431655	0.00264269	0.957	6995	tags=71%, list=36%, signal=110%
ZUCCHI_METASTASIS_DN	43	0.520978	1.80737	0	0.00264372	0.957	3005	tags=53%, list=15%, signal=63%
CHOI_ATL_STAGE_PREDICTOR	43	0.514721	1.80751	0	0.00264487	0.957	4311	tags=56%, list=22%, signal=72%
KEGG_HOMOLOGOUS_RECOMBINATION	28	0.565564	1.80697	0.00152672	0.00264945	0.957	6888	tags=79%, list=35%, signal=122%
GSE27786_LIN_NEG_VS_NEUTROPHIL_UP	194	0.411546	1.80697	0	0.002652	0.957	6010	tags=52%, list=31%, signal=74%
DORN_ADENOVIRUS_INFECTION_32HR_DN	39	0.52151	1.80709	0.00144509	0.00265219	0.957	3255	tags=49%, list=17%, signal=58%
REACTOME_RNA_POL_I_TRANSCRIPTION_TERMINATION	21	0.606944	1.80624	0.00151057	0.00266734	0.958	3474	tags=62%, list=18%, signal=75%
HINATA_NFKB_TARGETS_KERATINOCYTE_UP	91	0.447074	1.80463	0	0.00272526	0.959	3137	tags=41%, list=16%, signal=48%
GSE15659_RESTING_VS_ACTIVATED_TREG_DN	181	0.416419	1.8045	0	0.00272973	0.96	3195	tags=31%, list=16%, signal=37%
TRANSFERASE_ACTIVITY_TRANSFERRING_GLYCOSYL_GROUPS	107	0.439906	1.804	0	0.0027491	0.96	4826	tags=45%, list=25%, signal=59%
GSE9006_TYPE_1_DIABETES_AT_DX_VS_4MONTH_POST_DX_PBMC_DN	181	0.409719	1.80384	0	0.00275432	0.962	2557	tags=31%, list=13%, signal=36%
DARWICHE_SQUAMOUS_CELL_CARCINOMA_UP	136	0.428357	1.80365	0	0.00275718	0.962	4806	tags=49%, list=25%, signal=64%
REACTOME_MICRORNA_MIRNA_BIOGENESIS	22	0.59092	1.80334	0.00319489	0.00276393	0.962	2769	tags=55%, list=14%, signal=64%
SINGH_KRAS_DEPENDENCY_SIGNATURE_	20	0.619012	1.80268	0.00157729	0.00278396	0.963	2933	tags=55%, list=15%, signal=65%
GSE7460_CD8_TCELL_VS_TREG_ACT_DN	194	0.414493	1.80197	0	0.00280945	0.963	5634	tags=56%, list=29%, signal=78%
GSE11924_TFH_VS_TH1_CD4_TCELL_DN	189	0.412818	1.80127	0	0.00281968	0.965	4794	tags=43%, list=25%, signal=57%
LI_LUNG_CANCER	41	0.509777	1.80131	0	0.00282081	0.965	4677	tags=56%, list=24%, signal=74%
GSE27786_LIN_NEG_VS_NKCELL_UP	190	0.407863	1.80108	0	0.00282479	0.966	4812	tags=44%, list=25%, signal=58%
GSE14308_TH2_VS_TH1_UP	193	0.40919	1.80098	0	0.00282675	0.966	4646	tags=41%, list=24%, signal=54%
WIEDERSCHAIN_TARGETS_OF_BMI1_AND_PCGF2	55	0.488846	1.8004	0.00137552	0.00284508	0.966	4339	tags=58%, list=22%, signal=75%
VANHARANTA_UTERINE_FIBROID_WITH_7Q_DELETION_UP	66	0.473684	1.79998	0.00138122	0.00285946	0.966	3637	tags=38%, list=19%, signal=46%
KEGG_PYRUVATE_METABOLISM	40	0.515853	1.79964	0.00143472	0.00287305	0.967	2754	tags=43%, list=14%, signal=49%
DAIRKEE_CANCER_PRONE_RESPONSE_BPA_E2	113	0.435504	1.79952	0	0.00287342	0.968	5333	tags=55%, list=27%, signal=75%
TIEN_INTESTINE_PROBIOTICS_2HR_UP	27	0.570463	1.79834	0.00304414	0.00291168	0.971	4738	tags=63%, list=24%, signal=83%
GSE17974_0H_VS_1H_IN_VITRO_ACT_CD4_TCELL_DN	195	0.408549	1.79697	0	0.00295765	0.973	5073	tags=47%, list=26%, signal=63%
REACTOME_MITOCHONDRIAL_TRNA_AMINOACYLATION	21	0.597516	1.79678	0.00780031	0.00296027	0.974	6266	tags=86%, list=32%, signal=126%
GSE1460_DP_THYMOCYTE_VS_NAIVE_CD4_TCELL_CORD_BLOOD_UP	199	0.408976	1.79628	0	0.00296889	0.975	5819	tags=51%, list=30%, signal=72%
KAYO_CALORIE_RESTRICTION_MUSCLE_DN	81	0.45612	1.79636	0	0.0029706	0.975	4149	tags=42%, list=21%, signal=53%
FRASOR_RESPONSE_TO_SERM_OR_FULVESTRANT_DN	50	0.490691	1.79631	0	0.00297091	0.975	5934	tags=60%, list=31%, signal=86%
GSE17721_LPS_VS_GARDIQUIMOD_24H_BMDM_DN	193	0.406447	1.7956	0	0.00298561	0.975	4152	tags=41%, list=21%, signal=52%
PHOSPHOINOSITIDE_BIOSYNTHETIC_PROCESS	24	0.583946	1.79568	0.00311526	0.00298686	0.975	4626	tags=50%, list=24%, signal=66%
HOUSTIS_ROS	35	0.534453	1.79484	0	0.00300763	0.975	3030	tags=54%, list=16%, signal=64%
MTOR_UP.V1_UP	158	0.420142	1.79488	0	0.00300967	0.975	4661	tags=45%, list=24%, signal=59%
FLECHNER_PBL_KIDNEY_TRANSPLANT_REJECTED_VS_OK_UP	63	0.47147	1.79449	0.0013986	0.00301629	0.975	5859	tags=57%, list=30%, signal=82%
REACTOME_MEMBRANE_TRAFFICKING	123	0.428013	1.79364	0	0.00304329	0.976	5653	tags=50%, list=29%, signal=71%
GSE14308_NAIVE_CD4_TCELL_VS_INDUCED_TREG_DN	195	0.406732	1.79278	0	0.00307405	0.977	4986	tags=45%, list=26%, signal=59%
BAE_BRCA1_TARGETS_UP	75	0.463186	1.79254	0	0.00308187	0.977	3383	tags=48%, list=17%, signal=58%
NUCLEAR_PORE	31	0.546094	1.79159	0.00301205	0.00312399	0.978	6745	tags=74%, list=35%, signal=114%
GAVIN_FOXP3_TARGETS_CLUSTER_P6	91	0.445094	1.79108	0	0.00313937	0.979	5622	tags=62%, list=29%, signal=86%
DARWICHE_PAPILLOMA_RISK_LOW_UP	149	0.419652	1.79081	0	0.00314712	0.979	4818	tags=50%, list=25%, signal=66%
KEGG_TERPENOID_BACKBONE_BIOSYNTHESIS	15	0.643707	1.79015	0	0.0031686	0.979	4426	tags=73%, list=23%, signal=95%
TANG_SENESCENCE_TP53_TARGETS_DN	56	0.485803	1.78996	0	0.00317023	0.979	5563	tags=70%, list=29%, signal=97%
GSE29618_BCELL_VS_MDC_DN	199	0.406856	1.78962	0	0.00318022	0.979	3781	tags=43%, list=19%, signal=53%
GSE17721_PAM3CSK4_VS_CPG_0.5H_BMDM_DN	191	0.406027	1.78859	0	0.00321599	0.98	4502	tags=41%, list=23%, signal=53%
LY_AGING_PREMATURE_DN	30	0.555765	1.78826	0.00302572	0.00322212	0.98	5934	tags=80%, list=31%, signal=115%
GSE17721_CTRL_VS_PAM3CSK4_6H_BMDM_DN	191	0.406997	1.78763	0	0.00323884	0.981	3379	tags=38%, list=17%, signal=46%
GSE17721_CPG_VS_GARDIQUIMOD_1H_BMDM_DN	197	0.40596	1.78695	0	0.00325176	0.981	5884	tags=53%, list=30%, signal=75%
PARK_HSC_AND_MULTIPOTENT_PROGENITORS	49	0.492962	1.78703	0.00145138	0.00325401	0.981	3229	tags=41%, list=17%, signal=49%
CELLULAR_CATABOLIC_PROCESS	196	0.40536	1.78666	0	0.00326238	0.981	4958	tags=45%, list=26%, signal=60%
TOMLINS_PROSTATE_CANCER_UP	40	0.521099	1.78658	0.00434783	0.00326239	0.981	3933	tags=52%, list=20%, signal=66%
RRNA_METABOLIC_PROCESS	16	0.634115	1.78591	0.00154321	0.00327972	0.981	5057	tags=81%, list=26%, signal=110%
TRANSFERASE_ACTIVITY_TRANSFERRING_HEXOSYL_GROUPS	78	0.459301	1.78584	0	0.00328123	0.982	4826	tags=47%, list=25%, signal=63%
YAGI_AML_RELAPSE_PROGNOSIS	34	0.532608	1.78528	0	0.00330524	0.982	5261	tags=68%, list=27%, signal=93%
GSE27786_NKCELL_VS_NEUTROPHIL_UP	197	0.404091	1.78496	0	0.00331047	0.982	4907	tags=46%, list=25%, signal=61%
DORN_ADENOVIRUS_INFECTION_24HR_DN	43	0.499968	1.78436	0.00298063	0.00333069	0.983	3175	tags=44%, list=16%, signal=53%
GSE14769_20MIN_VS_360MIN_LPS_BMDM_UP	196	0.408796	1.7835	0	0.00335465	0.983	5975	tags=52%, list=31%, signal=74%
GSE17721_CTRL_VS_GARDIQUIMOD_12H_BMDM_DN	189	0.408977	1.7831	0	0.00336886	0.983	3956	tags=40%, list=20%, signal=49%
ZHONG_SECRETOME_OF_LUNG_CANCER_AND_MACROPHAGE	75	0.458213	1.78274	0	0.00337701	0.983	2383	tags=44%, list=12%, signal=50%
REACTOME_SIGNALING_BY_THE_B_CELL_RECEPTOR_BCR	120	0.430065	1.78105	0	0.0034426	0.984	3579	tags=43%, list=18%, signal=52%
HIRSCH_CELLULAR_TRANSFORMATION_SIGNATURE_UP	241	0.398075	1.78115	0	0.00344349	0.984	4978	tags=46%, list=26%, signal=62%
GSE18791_CTRL_VS_NEWCASTLE_VIRUS_DC_10H_UP	196	0.404953	1.78085	0	0.00344545	0.985	6186	tags=57%, list=32%, signal=82%
LAU_APOPTOSIS_CDKN2A_UP	55	0.487371	1.78012	0	0.00347296	0.985	4932	tags=56%, list=25%, signal=75%
GSE17721_0.5H_VS_4H_POLYIC_BMDM_UP	189	0.405551	1.77901	0	0.00350984	0.986	5653	tags=46%, list=29%, signal=64%
PETROVA_PROX1_TARGETS_DN	64	0.468147	1.77905	0	0.00351153	0.986	3627	tags=47%, list=19%, signal=57%
KAUFFMANN_DNA_REPLICATION_GENES	143	0.414085	1.77786	0	0.00355649	0.988	5682	tags=51%, list=29%, signal=72%
GSE14769_UNSTIM_VS_60MIN_LPS_BMDM_UP	192	0.404656	1.77751	0	0.00357034	0.99	3368	tags=35%, list=17%, signal=42%
GALLUZZI_PREVENT_MITOCHONDIAL_PERMEABILIZATION	22	0.581275	1.77727	0.00944882	0.00358046	0.99	2869	tags=50%, list=15%, signal=59%
DNA_DEPENDENT_ATPASE_ACTIVITY	22	0.584733	1.77678	0.00159744	0.00359502	0.99	5709	tags=77%, list=29%, signal=109%
NUCLEAR_MEMBRANE	49	0.488731	1.77667	0.00143678	0.00359992	0.99	6745	tags=67%, list=35%, signal=103%
RIBONUCLEOTIDE_METABOLIC_PROCESS	16	0.631263	1.77638	0.00465116	0.0036078	0.99	2318	tags=50%, list=12%, signal=57%
CELLULAR_COMPONENT_ASSEMBLY	283	0.393624	1.77616	0	0.00361637	0.99	5104	tags=47%, list=26%, signal=63%
SIRNA_EIF4GI_DN	95	0.441238	1.77588	0	0.00362272	0.99	6049	tags=56%, list=31%, signal=81%
DACOSTA_UV_RESPONSE_VIA_ERCC3_TTD_UP	63	0.473118	1.7755	0.00142857	0.00363795	0.99	6010	tags=60%, list=31%, signal=87%
MACROMOLECULE_CATABOLIC_PROCESS	128	0.428116	1.77542	0	0.00363984	0.99	5496	tags=51%, list=28%, signal=70%
DORMOY_ELAVL1_TARGETS	17	0.625821	1.77531	0.00489396	0.00364098	0.99	4292	tags=53%, list=22%, signal=68%
ESTABLISHMENT_OF_CELLULAR_LOCALIZATION	336	0.38281	1.77484	0	0.00365906	0.99	4929	tags=42%, list=25%, signal=56%
YAMAZAKI_TCEB3_TARGETS_DN	205	0.396584	1.77467	0	0.00366239	0.99	4922	tags=47%, list=25%, signal=63%
WHITFIELD_CELL_CYCLE_G2_M	213	0.401168	1.77424	0	0.00367015	0.99	5657	tags=53%, list=29%, signal=73%
AACYNNNNTTCCS_UNKNOWN	92	0.437986	1.77428	0	0.00367271	0.99	6458	tags=60%, list=33%, signal=89%
REACTOME_DESTABILIZATION_OF_MRNA_BY_KSRP	17	0.629847	1.77434	0.00482315	0.00367452	0.99	5271	tags=71%, list=27%, signal=97%
GSE11864_CSF1_VS_CSF1_IFNG_PAM3CYS_IN_MAC_DN	180	0.407043	1.77393	0	0.00368815	0.99	4610	tags=42%, list=24%, signal=54%
DOUBLE_STRAND_BREAK_REPAIR	23	0.577041	1.77317	0.00158983	0.00371413	0.991	4569	tags=57%, list=24%, signal=74%
GSE14308_TH17_VS_NAIVE_CD4_TCELL_UP	198	0.400756	1.77291	0	0.00372034	0.991	4926	tags=45%, list=25%, signal=60%
GSE19825_NAIVE_VS_IL2RAHIGH_DAY3_EFF_CD8_TCELL_DN	199	0.400386	1.77235	0	0.00374328	0.992	4204	tags=39%, list=22%, signal=50%
GSE6269_HEALTHY_VS_FLU_INF_PBMC_DN	155	0.412341	1.77217	0	0.00375162	0.992	5336	tags=50%, list=28%, signal=68%
GSE17721_LPS_VS_PAM3CSK4_4H_BMDM_DN	197	0.406131	1.77166	0	0.00376799	0.992	4798	tags=46%, list=25%, signal=61%
GSE339_EX_VIVO_VS_IN_CULTURE_CD4CD8DN_DC_UP	199	0.40248	1.77104	0	0.00378562	0.994	5209	tags=48%, list=27%, signal=65%
MEMBRANE_COAT	17	0.623507	1.7712	0	0.00378869	0.994	2584	tags=59%, list=13%, signal=68%
HOLLMANN_APOPTOSIS_VIA_CD40_DN	260	0.392366	1.77104	0	0.00378899	0.994	4991	tags=47%, list=26%, signal=62%
GSE39820_TGFBETA3_IL6_VS_TGFBETA3_IL6_IL23A_TREATED_CD4_TCELL_DN	187	0.403787	1.77072	0	0.00379973	0.994	4084	tags=41%, list=21%, signal=52%
KEGG_PENTOSE_PHOSPHATE_PATHWAY	25	0.565697	1.77039	0.00318471	0.0038102	0.995	4583	tags=56%, list=24%, signal=73%
GSE17721_PAM3CSK4_VS_GADIQUIMOD_24H_BMDM_UP	188	0.405548	1.77014	0	0.00381702	0.995	3333	tags=38%, list=17%, signal=45%
GSE9650_NAIVE_VS_EXHAUSTED_CD8_TCELL_UP	198	0.400603	1.76898	0	0.00386591	0.995	4597	tags=43%, list=24%, signal=56%
GSE17721_CTRL_VS_POLYIC_12H_BMDM_UP	198	0.402229	1.76845	0	0.00388355	0.995	5678	tags=52%, list=29%, signal=73%
VESICLE_MEMBRANE	30	0.544108	1.76829	0	0.00388663	0.995	1540	tags=40%, list=8%, signal=43%
LIANG_HEMATOPOIESIS_STEM_CELL_NUMBER_LARGE_VS_TINY_DN	43	0.503739	1.76742	0	0.00392734	0.995	4940	tags=56%, list=25%, signal=75%
GSE9006_TYPE_1_DIABETES_AT_DX_VS_1MONTH_POST_DX_PBMC_UP	195	0.3988	1.76724	0	0.00392838	0.995	5412	tags=50%, list=28%, signal=69%
BIOPOLYMER_CATABOLIC_PROCESS	113	0.433281	1.76725	0	0.00393184	0.995	5369	tags=51%, list=28%, signal=71%
GREENBAUM_E2A_TARGETS_UP	33	0.531675	1.76682	0.00457317	0.00393935	0.995	4631	tags=70%, list=24%, signal=91%
REACTOME_DIABETES_PATHWAYS	121	0.419861	1.76653	0	0.00395392	0.995	4662	tags=46%, list=24%, signal=61%
CHROMOSOME	122	0.422519	1.76602	0	0.00397274	0.995	6652	tags=64%, list=34%, signal=97%
GSE3982_EOSINOPHIL_VS_NEUTROPHIL_UP	196	0.400617	1.76495	0	0.00401389	0.996	4421	tags=39%, list=23%, signal=50%
LEE_LIVER_CANCER_HEPATOBLAST	16	0.63672	1.76469	0.00492611	0.00401912	0.996	3627	tags=63%, list=19%, signal=77%
LIGASE_ACTIVITY_FORMING_CARBON_NITROGEN_BONDS	68	0.46535	1.7648	0	0.00402042	0.996	6102	tags=62%, list=31%, signal=90%
WIERENGA_PML_INTERACTOME	40	0.513621	1.76469	0	0.00402264	0.996	5509	tags=65%, list=28%, signal=91%
VANOEVELEN_MYOGENESIS_SIN3A_TARGETS	216	0.394733	1.76451	0	0.00402494	0.996	4544	tags=41%, list=23%, signal=53%
CHESLER_BRAIN_HIGHEST_GENETIC_VARIANCE	35	0.52512	1.76418	0	0.00403361	0.996	3766	tags=49%, list=19%, signal=60%
SWEET_KRAS_ONCOGENIC_SIGNATURE	87	0.447037	1.76383	0	0.00404443	0.996	3458	tags=44%, list=18%, signal=53%
SHEN_SMARCA2_TARGETS_UP	422	0.376227	1.76383	0	0.00404796	0.996	4635	tags=40%, list=24%, signal=51%
VETTER_TARGETS_OF_PRKCA_AND_ETS1_DN	15	0.637696	1.7626	0.00496689	0.00410387	0.997	4591	tags=60%, list=24%, signal=79%
GOLDRATH_ANTIGEN_RESPONSE	338	0.382691	1.76233	0	0.00411242	0.997	4676	tags=44%, list=24%, signal=57%
GSE17721_PAM3CSK4_VS_GADIQUIMOD_6H_BMDM_UP	194	0.400598	1.76156	0	0.004146	0.997	5958	tags=52%, list=31%, signal=74%
GSE17721_LPS_VS_CPG_8H_BMDM_DN	195	0.398301	1.75893	0	0.00426274	0.997	4929	tags=46%, list=25%, signal=61%
GSE36392_TYPE_2_MYELOID_VS_NEUTROPHIL_IL25_TREATED_LUNG_DN	196	0.401599	1.75895	0	0.00426573	0.997	5422	tags=49%, list=28%, signal=67%
FERNANDEZ_BOUND_BY_MYC	174	0.400124	1.75863	0	0.00427185	0.997	3958	tags=40%, list=20%, signal=50%
DARWICHE_PAPILLOMA_RISK_HIGH_UP	138	0.4162	1.75841	0	0.00427809	0.997	4806	tags=47%, list=25%, signal=62%
MISSIAGLIA_REGULATED_BY_METHYLATION_UP	119	0.418172	1.75818	0	0.00428148	0.997	4348	tags=48%, list=22%, signal=61%
SENGUPTA_NASOPHARYNGEAL_CARCINOMA_UP	291	0.383532	1.75803	0	0.00428416	0.997	5185	tags=47%, list=27%, signal=64%
GSE7460_WT_VS_FOXP3_HET_ACT_TCONV_DN	190	0.402486	1.75775	0	0.00428822	0.997	5523	tags=50%, list=28%, signal=69%
GSE2826_WT_VS_XID_BCELL_UP	191	0.399766	1.75766	0	0.00428947	0.997	4107	tags=41%, list=21%, signal=51%
GSE17721_LPS_VS_GARDIQUIMOD_16H_BMDM_DN	195	0.399067	1.75736	0	0.00430065	0.997	4880	tags=46%, list=25%, signal=61%
GSE17974_CTRL_VS_ACT_IL4_AND_ANTI_IL12_6H_CD4_TCELL_DN	193	0.402591	1.7569	0	0.00431886	0.997	4932	tags=46%, list=25%, signal=61%
CELLULAR_LOCALIZATION	351	0.375476	1.75582	0	0.00435401	0.997	4929	tags=42%, list=25%, signal=55%
WANG_METASTASIS_OF_BREAST_CANCER_ESR1_UP	22	0.566121	1.75555	0.00460123	0.00436204	0.997	6250	tags=73%, list=32%, signal=107%
GUENTHER_GROWTH_SPHERICAL_VS_ADHERENT_DN	26	0.552442	1.75556	0.00306748	0.0043658	0.997	4676	tags=65%, list=24%, signal=86%
GSE22886_NAIVE_VS_IGG_IGA_MEMORY_BCELL_DN	191	0.401611	1.75522	0	0.00438158	0.997	4445	tags=46%, list=23%, signal=59%
GSE17721_0.5H_VS_4H_LPS_BMDM_UP	196	0.399631	1.75475	0	0.00440178	0.997	4940	tags=48%, list=25%, signal=64%
PUIFFE_INVASION_INHIBITED_BY_ASCITES_UP	81	0.447288	1.75457	0	0.00440361	0.997	5985	tags=59%, list=31%, signal=85%
GSE3982_EOSINOPHIL_VS_BASOPHIL_DN	193	0.398376	1.75433	0	0.00441177	0.997	5122	tags=51%, list=26%, signal=69%
REACTOME_BASE_EXCISION_REPAIR	19	0.60654	1.75399	0.00469484	0.00442065	0.997	6136	tags=84%, list=32%, signal=123%
GSE14769_UNSTIM_VS_240MIN_LPS_BMDM_UP	198	0.400363	1.7532	0	0.00446184	0.998	6289	tags=56%, list=32%, signal=82%
LANG_MYB_FAMILY_TARGETS	29	0.54339	1.75186	0.00301205	0.00453242	0.999	4196	tags=62%, list=22%, signal=79%
LOPEZ_TRANSLATION_VIA_FN1_SIGNALING	35	0.516395	1.75174	0.0014771	0.00453485	0.999	4696	tags=60%, list=24%, signal=79%
SESTO_RESPONSE_TO_UV_C6	39	0.503048	1.75057	0.00143266	0.0045842	0.999	5326	tags=69%, list=27%, signal=95%
GSE3982_BCELL_VS_TH1_DN	188	0.396428	1.75023	0	0.0045964	1	5431	tags=49%, list=28%, signal=68%
GSE32423_IL7_VS_IL4_MEMORY_CD8_TCELL_DN	189	0.399519	1.74974	0	0.00462047	1	5715	tags=49%, list=29%, signal=68%
GSE17721_LPS_VS_POLYIC_4H_BMDM_DN	194	0.39515	1.74626	0	0.00480591	1	3835	tags=37%, list=20%, signal=46%
PENG_GLUCOSE_DEPRIVATION_UP	44	0.495749	1.74538	0.00147275	0.0048472	1	3602	tags=48%, list=19%, signal=58%
PHOSPHOLIPID_BIOSYNTHETIC_PROCESS	39	0.511541	1.74513	0.00144718	0.00485981	1	4626	tags=46%, list=24%, signal=60%
GSE10325_MYELOID_VS_LUPUS_MYELOID_DN	200	0.396404	1.74442	0	0.0048947	1	5736	tags=57%, list=30%, signal=79%
GSE15930_STIM_VS_STIM_AND_TRICHOSTATINA_72H_CD8_T_CELL_DN	185	0.398728	1.7443	0	0.0048989	1	3368	tags=33%, list=17%, signal=40%
CHESLER_BRAIN_HIGHEST_EXPRESSION	39	0.509296	1.74262	0.00152207	0.00498103	1	2665	tags=41%, list=14%, signal=47%
BRUECKNER_TARGETS_OF_MIRLET7A3_DN	75	0.445483	1.74216	0.0013587	0.00499337	1	4578	tags=49%, list=24%, signal=64%
BERENJENO_TRANSFORMED_BY_RHOA_REVERSIBLY_DN	28	0.543713	1.74226	0.00149925	0.0049949	1	4884	tags=61%, list=25%, signal=81%
CATABOLIC_PROCESS	206	0.396227	1.74222	0	0.00499552	1	4958	tags=44%, list=26%, signal=58%
NADLER_HYPERGLYCEMIA_AT_OBESITY	54	0.473775	1.74189	0	0.00500858	1	2884	tags=43%, list=15%, signal=50%
GSE17721_CTRL_VS_CPG_4H_BMDM_UP	197	0.39503	1.74163	0	0.00501683	1	4950	tags=43%, list=26%, signal=57%
GSE17721_CTRL_VS_CPG_24H_BMDM_DN	187	0.398676	1.74152	0	0.00501952	1	4787	tags=42%, list=25%, signal=55%
ACEVEDO_NORMAL_TISSUE_ADJACENT_TO_LIVER_TUMOR_UP	163	0.403152	1.7412	0	0.00503741	1	3476	tags=37%, list=18%, signal=44%
GSE11864_CSF1_VS_CSF1_PAM3CYS_IN_MAC_DN	181	0.394091	1.7392	0	0.00515684	1	6222	tags=52%, list=32%, signal=77%
RB_P130_DN.V1_UP	120	0.420952	1.73863	0	0.00518702	1	4288	tags=38%, list=22%, signal=48%
REACTOME_CYCLIN_A_B1_ASSOCIATED_EVENTS_DURING_G2_M_TRANSITION	15	0.637559	1.73827	0.00814332	0.00520198	1	3847	tags=67%, list=20%, signal=83%
GSE17721_0.5H_VS_12H_CPG_BMDM_UP	200	0.394073	1.73819	0	0.00520243	1	4506	tags=45%, list=23%, signal=58%
TRANSCRIPTION_FROM_RNA_POLYMERASE_III_PROMOTER	19	0.59037	1.73777	0.00310078	0.00522149	1	4987	tags=58%, list=26%, signal=78%
REACTOME_TRANSPORT_OF_RIBONUCLEOPROTEINS_INTO_THE_HOST_NUCLEUS	27	0.550909	1.73692	0	0.00526243	1	5633	tags=67%, list=29%, signal=94%
GSE14308_TH17_VS_NATURAL_TREG_UP	196	0.394921	1.73602	0	0.00531786	1	3684	tags=36%, list=19%, signal=44%
NUTT_GBM_VS_AO_GLIOMA_DN	42	0.500314	1.73553	0.00733138	0.00534084	1	4754	tags=57%, list=25%, signal=76%
ROSS_AML_OF_FAB_M7_TYPE	64	0.45933	1.73527	0	0.00535355	1	2787	tags=34%, list=14%, signal=40%
SIGNAL_SEQUENCE_BINDING	15	0.648153	1.7343	0.0111111	0.00541703	1	4162	tags=80%, list=21%, signal=102%
COATED_MEMBRANE	17	0.623507	1.73377	0.0139752	0.00544358	1	2584	tags=59%, list=13%, signal=68%
CHOW_RASSF1_TARGETS_DN	29	0.540109	1.73378	0.00311526	0.00544744	1	2649	tags=52%, list=14%, signal=60%
WILCOX_PRESPONSE_TO_ROGESTERONE_UP	146	0.408342	1.73301	0	0.00547307	1	4966	tags=53%, list=26%, signal=70%
CHROMOSOME_SEGREGATION	32	0.518455	1.73309	0.00890208	0.00547398	1	6489	tags=59%, list=33%, signal=89%
CHROMOSOMEPERICENTRIC_REGION	31	0.539128	1.73304	0.00454545	0.00547421	1	6258	tags=74%, list=32%, signal=109%
KEGG_MISMATCH_REPAIR	23	0.565896	1.73267	0.0031348	0.00548849	1	6008	tags=70%, list=31%, signal=101%
GSE9006_HEALTHY_VS_TYPE_1_DIABETES_PBMC_4MONTH_POST_DX_UP	199	0.393782	1.73276	0	0.00549033	1	5360	tags=51%, list=28%, signal=69%
E2F1_UP.V1_UP	183	0.401383	1.73209	0	0.00552753	1	4465	tags=42%, list=23%, signal=54%
GSE17721_0.5H_VS_8H_PAM3CSK4_BMDM_UP	196	0.397934	1.73151	0	0.00556656	1	4469	tags=44%, list=23%, signal=56%
VESICLE_COAT	16	0.616278	1.73115	0.00988468	0.00558369	1	2406	tags=56%, list=12%, signal=64%
GSE15930_STIM_VS_STIM_AND_IFNAB_24H_CD8_T_CELL_UP	186	0.393712	1.73064	0	0.00561166	1	4529	tags=40%, list=23%, signal=52%
GSE17721_POLYIC_VS_PAM3CSK4_1H_BMDM_UP	198	0.391044	1.73008	0	0.00564504	1	5315	tags=42%, list=27%, signal=57%
GSE27786_LSK_VS_NKCELL_UP	195	0.39152	1.73002	0	0.00564579	1	6172	tags=55%, list=32%, signal=80%
ABRAHAM_ALPC_VS_MULTIPLE_MYELOMA_DN	19	0.59927	1.72957	0.00164745	0.00566684	1	5743	tags=74%, list=30%, signal=105%
GSE24634_IL4_VS_CTRL_TREATED_NAIVE_CD4_TCELL_DAY10_DN	198	0.393267	1.72859	0	0.00572584	1	4350	tags=45%, list=22%, signal=58%
V$CETS1P54_01	253	0.38582	1.72832	0	0.00573871	1	6390	tags=55%, list=33%, signal=80%
PID_SYNDECAN_2_PATHWAY	32	0.51571	1.72796	0.00445104	0.00576032	1	2279	tags=41%, list=12%, signal=46%
BOHN_PRIMARY_IMMUNODEFICIENCY_SYNDROM_UP	46	0.483075	1.72778	0	0.00576572	1	4966	tags=67%, list=26%, signal=90%
PHONG_TNF_RESPONSE_VIA_P38_PARTIAL	159	0.402797	1.72731	0	0.00579133	1	4854	tags=47%, list=25%, signal=62%
YU_BAP1_TARGETS	29	0.535015	1.72663	0.00302115	0.0058182	1	4550	tags=59%, list=23%, signal=76%
GSE17721_PAM3CSK4_VS_CPG_6H_BMDM_UP	197	0.392455	1.72665	0	0.00582163	1	6028	tags=51%, list=31%, signal=73%
KANG_FLUOROURACIL_RESISTANCE_DN	16	0.605331	1.72632	0.00977199	0.00583767	1	3547	tags=63%, list=18%, signal=76%
GSE17721_LPS_VS_POLYIC_6H_BMDM_UP	194	0.391082	1.72417	0	0.00596872	1	5294	tags=47%, list=27%, signal=64%
ELVIDGE_HIF1A_TARGETS_UP	67	0.454351	1.72375	0.0013587	0.00598871	1	5722	tags=61%, list=29%, signal=86%
GSE27786_BCELL_VS_ERYTHROBLAST_UP	194	0.391167	1.72209	0	0.00608131	1	3906	tags=38%, list=20%, signal=47%
PASINI_SUZ12_TARGETS_DN	311	0.374988	1.72188	0	0.00609243	1	3888	tags=38%, list=20%, signal=47%
TBK1.DF_UP	288	0.376335	1.72166	0	0.00609817	1	5152	tags=47%, list=27%, signal=62%
HUPER_BREAST_BASAL_VS_LUMINAL_UP	54	0.472441	1.72056	0.00141443	0.0061595	1	4003	tags=63%, list=21%, signal=79%
GSE14000_UNSTIM_VS_16H_LPS_DC_DN	194	0.391132	1.7205	0	0.00616182	1	4997	tags=45%, list=26%, signal=60%
BILD_HRAS_ONCOGENIC_SIGNATURE	258	0.381488	1.72028	0	0.00616616	1	4167	tags=43%, list=21%, signal=55%
BOYAULT_LIVER_CANCER_SUBCLASS_G23_UP	51	0.474724	1.71904	0	0.00625003	1	6668	tags=73%, list=34%, signal=110%
GSE34205_HEALTHY_VS_RSV_INF_INFANT_PBMC_DN	180	0.392634	1.71872	0	0.00626455	1	5727	tags=49%, list=30%, signal=69%
BIOCARTA_ACTINY_PATHWAY	19	0.576372	1.71875	0.00940439	0.00626564	1	4154	tags=58%, list=21%, signal=74%
KEGG_PATHOGENIC_ESCHERICHIA_COLI_INFECTION	52	0.470023	1.71768	0	0.00633677	1	3841	tags=44%, list=20%, signal=55%
FLOTHO_PEDIATRIC_ALL_THERAPY_RESPONSE_UP	53	0.473473	1.71702	0.00439239	0.00637964	1	4557	tags=55%, list=23%, signal=71%
REACTOME_DOWNREGULATION_OF_TGF_BETA_RECEPTOR_SIGNALING	21	0.570629	1.71623	0.00668896	0.00642511	1	7383	tags=86%, list=38%, signal=138%
GSE17721_CTRL_VS_GARDIQUIMOD_0.5H_BMDM_DN	185	0.391311	1.71573	0	0.00645453	1	4688	tags=39%, list=24%, signal=51%
GSE17721_LPS_VS_GARDIQUIMOD_2H_BMDM_DN	196	0.389112	1.7153	0	0.00647922	1	5371	tags=45%, list=28%, signal=62%
ORGANELLE_ORGANIZATION_AND_BIOGENESIS	460	0.366986	1.71495	0	0.00650186	1	4608	tags=40%, list=24%, signal=51%
GSE3982_EOSINOPHIL_VS_CENT_MEMORY_CD4_TCELL_DN	191	0.392449	1.71457	0	0.00652378	1	4112	tags=37%, list=21%, signal=47%
NEGATIVE_REGULATION_OF_PROGRAMMED_CELL_DEATH	144	0.405285	1.71421	0	0.00654566	1	4848	tags=47%, list=25%, signal=62%
GSE17721_CTRL_VS_GARDIQUIMOD_8H_BMDM_UP	197	0.389553	1.71376	0	0.00657081	1	4599	tags=42%, list=24%, signal=55%
GSE3982_MAC_VS_EFF_MEMORY_CD4_TCELL_UP	199	0.393616	1.71351	0	0.00659002	1	5214	tags=47%, list=27%, signal=63%
GSE22886_NAIVE_CD4_TCELL_VS_NKCELL_DN	198	0.391254	1.71324	0	0.00660588	1	5883	tags=51%, list=30%, signal=72%
GSE17721_CPG_VS_GARDIQUIMOD_12H_BMDM_DN	194	0.391858	1.71263	0	0.00663882	1	4467	tags=44%, list=23%, signal=56%
GSE339_EX_VIVO_VS_IN_CULTURE_CD4CD8DN_DC_DN	192	0.386459	1.71268	0	0.00664087	1	3475	tags=37%, list=18%, signal=45%
MOOTHA_GLUCONEOGENESIS	30	0.52691	1.71232	0.00439239	0.00665396	1	2754	tags=40%, list=14%, signal=47%
REACTOME_PYRIMIDINE_METABOLISM	22	0.565617	1.71146	0.00310559	0.00671715	1	4311	tags=55%, list=22%, signal=70%
GSE24142_ADULT_VS_FETAL_DN2_THYMOCYTE_DN	188	0.387258	1.71075	0	0.0067684	1	4341	tags=44%, list=22%, signal=56%
LIU_SOX4_TARGETS_DN	303	0.376959	1.7106	0	0.00677746	1	4739	tags=41%, list=24%, signal=53%
GSE36392_EOSINOPHIL_VS_MAC_IL25_TREATED_LUNG_DN	198	0.389429	1.71022	0	0.00680291	1	5825	tags=48%, list=30%, signal=68%
GSE27786_NKTCELL_VS_NEUTROPHIL_UP	200	0.386704	1.70982	0	0.00682023	1	5932	tags=51%, list=31%, signal=73%
GSE17721_12H_VS_24H_GARDIQUIMOD_BMDM_DN	194	0.391167	1.70989	0	0.00682045	1	4494	tags=43%, list=23%, signal=55%
REACTOME_NEP_NS2_INTERACTS_WITH_THE_CELLULAR_EXPORT_MACHINERY	27	0.540129	1.709	0.0048	0.0068712	1	5868	tags=67%, list=30%, signal=95%
SEITZ_NEOPLASTIC_TRANSFORMATION_BY_8P_DELETION_DN	30	0.526315	1.7085	0.00449102	0.0068846	1	3464	tags=57%, list=18%, signal=69%
REACTOME_POST_CHAPERONIN_TUBULIN_FOLDING_PATHWAY	16	0.607758	1.70853	0.00953895	0.00688945	1	5586	tags=69%, list=29%, signal=96%
GSE1460_DP_VS_CD4_THYMOCYTE_UP	193	0.390768	1.70859	0	0.00689457	1	4218	tags=42%, list=22%, signal=53%
CHIN_BREAST_CANCER_COPY_NUMBER_UP	23	0.556792	1.70854	0.00816993	0.00689496	1	4527	tags=70%, list=23%, signal=91%
COATED_VESICLE_MEMBRANE	17	0.603414	1.70771	0.00637959	0.00694061	1	2406	tags=53%, list=12%, signal=60%
NEGATIVE_REGULATION_OF_APOPTOSIS	143	0.40107	1.70691	0	0.00699776	1	4848	tags=46%, list=25%, signal=61%
REACTOME_ASSOCIATION_OF_TRIC_CCT_WITH_TARGET_PROTEINS_DURING_BIOSYNTHESIS	26	0.540059	1.70666	0.00300752	0.00700746	1	1760	tags=42%, list=9%, signal=46%
POTTI_CYTOXAN_SENSITIVITY	33	0.518612	1.70674	0.00313972	0.00700845	1	3702	tags=52%, list=19%, signal=64%
GSE13485_PRE_VS_POST_YF17D_VACCINATION_PBMC_DN	195	0.385263	1.70614	0	0.00704494	1	5903	tags=54%, list=30%, signal=77%
V$NRF1_Q6	244	0.3787	1.70597	0	0.00705432	1	5492	tags=44%, list=28%, signal=60%
VERNELL_RETINOBLASTOMA_PATHWAY_UP	70	0.444473	1.70587	0	0.00706041	1	6529	tags=67%, list=34%, signal=101%
REACTOME_RESOLUTION_OF_AP_SITES_VIA_THE_MULTIPLE_NUCLEOTIDE_PATCH_REPLACEMENT_PATHWAY	17	0.600892	1.70576	0.0126783	0.00706459	1	6136	tags=82%, list=32%, signal=120%
GSE17721_CPG_VS_GARDIQUIMOD_0.5H_BMDM_UP	187	0.388449	1.70477	0	0.00714801	1	4720	tags=43%, list=24%, signal=57%
CARBOHYDRATE_BIOSYNTHETIC_PROCESS	43	0.483546	1.7044	0.00439239	0.00717023	1	6355	tags=56%, list=33%, signal=83%
SHETH_LIVER_CANCER_VS_TXNIP_LOSS_PAM2	150	0.398465	1.70427	0	0.00717622	1	4974	tags=45%, list=26%, signal=60%
KEGG_PROPANOATE_METABOLISM	32	0.52166	1.70408	0.00603318	0.00717637	1	2658	tags=41%, list=14%, signal=47%
CGGAARNGGCNG_UNKNOWN	49	0.465381	1.70358	0.0028777	0.00720051	1	5295	tags=53%, list=27%, signal=73%
HARRIS_HYPOXIA	78	0.440818	1.70345	0.00264901	0.00720775	1	3945	tags=46%, list=20%, signal=58%
ZHENG_GLIOBLASTOMA_PLASTICITY_UP	240	0.379964	1.70333	0	0.00720917	1	5634	tags=52%, list=29%, signal=72%
REGULATION_OF_CYCLIN_DEPENDENT_PROTEIN_KINASE_ACTIVITY	42	0.490128	1.703	0.00295858	0.0072287	1	4386	tags=50%, list=23%, signal=64%
JIANG_HYPOXIA_NORMAL	304	0.372075	1.70289	0	0.0072301	1	4843	tags=44%, list=25%, signal=58%
REACTOME_GLUCOSE_TRANSPORT	35	0.502683	1.70258	0.0030303	0.00724184	1	5633	tags=57%, list=29%, signal=80%
REACTOME_FORMATION_OF_INCISION_COMPLEX_IN_GG_NER	21	0.566388	1.70178	0.00806452	0.00730255	1	7004	tags=71%, list=36%, signal=112%
GROSS_HIF1A_TARGETS_DN	23	0.555194	1.70055	0.00154799	0.00740048	1	4193	tags=61%, list=22%, signal=78%
GSE3982_MAC_VS_TH2_DN	194	0.387356	1.70037	0	0.00740946	1	4581	tags=38%, list=24%, signal=49%
GSE17721_PAM3CSK4_VS_GADIQUIMOD_1H_BMDM_DN	195	0.38486	1.69766	0	0.00760359	1	3770	tags=37%, list=19%, signal=46%
CELL_STRUCTURE_DISASSEMBLY_DURING_APOPTOSIS	18	0.585748	1.69748	0.0084317	0.00761432	1	4848	tags=67%, list=25%, signal=89%
XU_HGF_TARGETS_INDUCED_BY_AKT1_6HR	19	0.587967	1.69681	0.00331675	0.00766229	1	3016	tags=58%, list=16%, signal=68%
LIPOPROTEIN_BIOSYNTHETIC_PROCESS	26	0.518703	1.69658	0.00307692	0.0076781	1	4864	tags=50%, list=25%, signal=67%
SESTO_RESPONSE_TO_UV_C4	20	0.574746	1.69586	0.00623053	0.00773679	1	2885	tags=50%, list=15%, signal=59%
GSE339_CD4POS_VS_CD4CD8DN_DC_DN	191	0.385096	1.69501	0	0.00779926	1	4987	tags=45%, list=26%, signal=60%
WALLACE_PROSTATE_CANCER_UP	20	0.575129	1.69444	0.00633914	0.0078514	1	4445	tags=55%, list=23%, signal=71%
MILI_PSEUDOPODIA_CHEMOTAXIS_UP	73	0.436341	1.69353	0.00138696	0.00791362	1	4875	tags=48%, list=25%, signal=64%
ATP_DEPENDENT_HELICASE_ACTIVITY	27	0.53228	1.69338	0.0118694	0.0079164	1	6388	tags=67%, list=33%, signal=99%
GSE2826_WT_VS_BTK_KO_BCELL_UP	192	0.384614	1.69325	0	0.00792238	1	4714	tags=44%, list=24%, signal=57%
REACTOME_METABOLISM_OF_POLYAMINES	15	0.599743	1.69277	0.0142857	0.00794934	1	3438	tags=60%, list=18%, signal=73%
BIOCARTA_INTEGRIN_PATHWAY	38	0.495133	1.69257	0.00148588	0.00796165	1	5182	tags=53%, list=27%, signal=72%
GSE17721_4_VS_24H_GARDIQUIMOD_BMDM_UP	189	0.388119	1.69218	0	0.00799426	1	2993	tags=33%, list=15%, signal=39%
NITROGEN_COMPOUND_BIOSYNTHETIC_PROCESS	22	0.562334	1.69197	0.0153374	0.00800395	1	3579	tags=55%, list=18%, signal=67%
NUCLEAR_BODY	33	0.520224	1.69167	0.00770416	0.00802577	1	4591	tags=48%, list=24%, signal=63%
BIOCARTA_G2_PATHWAY	24	0.555083	1.69082	0.0046225	0.00809645	1	5051	tags=63%, list=26%, signal=84%
BOSCO_INTERFERON_INDUCED_ANTIVIRAL_MODULE	77	0.441159	1.69068	0.00140252	0.00810478	1	5267	tags=52%, list=27%, signal=71%
KYNG_DNA_DAMAGE_DN	194	0.384468	1.69059	0	0.00810739	1	4073	tags=41%, list=21%, signal=51%
REACTOME_REGULATION_OF_GLUCOKINASE_BY_GLUCOKINASE_REGULATORY_PROTEIN	26	0.532037	1.69004	0.00305344	0.00815316	1	5633	tags=62%, list=29%, signal=87%
HEIDENBLAD_AMPLICON_12P11_12_UP	31	0.513436	1.68879	0.00445104	0.00824495	1	3171	tags=42%, list=16%, signal=50%
GSE17974_CTRL_VS_ACT_IL4_AND_ANTI_IL12_1H_CD4_TCELL_DN	191	0.384969	1.68883	0.00118906	0.00824626	1	5644	tags=46%, list=29%, signal=64%
GSE15324_NAIVE_VS_ACTIVATED_ELF4_KO_CD8_TCELL_DN	191	0.386137	1.68844	0	0.0082778	1	3788	tags=39%, list=20%, signal=48%
GSE360_L_DONOVANI_VS_B_MALAYI_LOW_DOSE_MAC_UP	195	0.383949	1.68829	0	0.0082847	1	3188	tags=34%, list=16%, signal=41%
GSE24026_PD1_LIGATION_VS_CTRL_IN_ACT_TCELL_LINE_UP	192	0.382606	1.68787	0	0.00831118	1	3925	tags=40%, list=20%, signal=50%
XU_RESPONSE_TO_TRETINOIN_AND_NSC682994_UP	17	0.586711	1.68756	0.00807754	0.00833697	1	2858	tags=59%, list=15%, signal=69%
GSE13484_12H_VS_3H_YF17D_VACCINE_STIM_PBMC_UP	199	0.383001	1.68743	0	0.00834192	1	5155	tags=44%, list=27%, signal=60%
LIPOPROTEIN_METABOLIC_PROCESS	31	0.518711	1.68724	0.0104012	0.00834294	1	4864	tags=48%, list=25%, signal=64%
AGUIRRE_PANCREATIC_CANCER_COPY_NUMBER_UP	294	0.36981	1.68727	0	0.00834684	1	6138	tags=49%, list=32%, signal=71%
GSE13484_UNSTIM_VS_12H_YF17D_VACCINE_STIM_PBMC_DN	191	0.386814	1.68691	0	0.00835082	1	4818	tags=46%, list=25%, signal=60%
GSE339_CD4POS_VS_CD8POS_DC_DN	195	0.384228	1.68696	0	0.00835283	1	2530	tags=32%, list=13%, signal=37%
INTERPHASE	66	0.440131	1.687	0.00136986	0.00835356	1	4529	tags=44%, list=23%, signal=57%
MARCHINI_TRABECTEDIN_RESISTANCE_DN	48	0.470869	1.68616	0.00722543	0.00840909	1	3008	tags=44%, list=16%, signal=52%
SCHAVOLT_TARGETS_OF_TP53_AND_TP63	16	0.597685	1.68583	0.0166389	0.00843461	1	3255	tags=63%, list=17%, signal=75%
GSE9650_NAIVE_VS_EFF_CD8_TCELL_DN	198	0.381146	1.68542	0	0.00845284	1	4943	tags=48%, list=25%, signal=64%
GSE360_L_MAJOR_VS_B_MALAYI_LOW_DOSE_MAC_DN	184	0.380906	1.68544	0	0.00845679	1	5481	tags=43%, list=28%, signal=59%
MARTORIATI_MDM4_TARGETS_NEUROEPITHELIUM_UP	172	0.38639	1.68544	0	0.00846326	1	4341	tags=39%, list=22%, signal=50%
KORKOLA_EMBRYONAL_CARCINOMA_UP	39	0.482095	1.68499	0.00854701	0.00848019	1	2776	tags=46%, list=14%, signal=54%
SA_TRKA_RECEPTOR	16	0.600584	1.68234	0.015528	0.00871348	1	5679	tags=75%, list=29%, signal=106%
GSE17721_CTRL_VS_PAM3CSK4_12H_BMDM_DN	191	0.382645	1.68221	0	0.00871561	1	3685	tags=36%, list=19%, signal=44%
ACEVEDO_NORMAL_TISSUE_ADJACENT_TO_LIVER_TUMOR_DN	341	0.362554	1.68168	0	0.00876268	1	3495	tags=32%, list=18%, signal=38%
BOYLAN_MULTIPLE_MYELOMA_C_D_UP	135	0.393552	1.68114	0	0.00881335	1	4941	tags=44%, list=25%, signal=58%
INTERPHASE_OF_MITOTIC_CELL_CYCLE	60	0.451531	1.6802	0.00271739	0.00890259	1	4529	tags=45%, list=23%, signal=59%
GSE339_CD8POS_VS_CD4CD8DN_DC_UP	194	0.381529	1.67891	0	0.00901407	1	3056	tags=34%, list=16%, signal=40%
GSE9650_EFFECTOR_VS_EXHAUSTED_CD8_TCELL_UP	196	0.382287	1.67834	0	0.00905948	1	5184	tags=48%, list=27%, signal=65%
JOHANSSON_GLIOMAGENESIS_BY_PDGFB_UP	57	0.461719	1.67753	0	0.00912094	1	5105	tags=61%, list=26%, signal=83%
TBK1.DN.48HRS_UP	50	0.461385	1.67692	0.00423729	0.00918297	1	4689	tags=58%, list=24%, signal=76%
CELLULAR_PROTEIN_CATABOLIC_PROCESS	58	0.449543	1.67631	0.00560224	0.00923292	1	4600	tags=48%, list=24%, signal=63%
NUCLEOBASENUCLEOSIDENUCLEOTIDE_KINASE_ACTIVITY	25	0.526347	1.67641	0.00801282	0.00923369	1	5028	tags=56%, list=26%, signal=75%
V$CREB_02	243	0.373599	1.67543	0	0.009304	1	5768	tags=44%, list=30%, signal=62%
GSE13411_NAIVE_VS_IGM_MEMORY_BCELL_DN	192	0.379621	1.67533	0	0.00930689	1	3655	tags=35%, list=19%, signal=43%
GSE17721_POLYIC_VS_CPG_6H_BMDM_DN	194	0.381123	1.67378	0	0.00945882	1	4944	tags=44%, list=25%, signal=59%
SHAFFER_IRF4_TARGETS_IN_PLASMA_CELL_VS_MATURE_B_LYMPHOCYTE	65	0.443657	1.6732	0	0.00951222	1	4854	tags=51%, list=25%, signal=67%
COFACTOR_BIOSYNTHETIC_PROCESS	20	0.558565	1.67267	0.0172144	0.0095588	1	5406	tags=70%, list=28%, signal=97%
GSE37416_CTRL_VS_24H_F_TULARENSIS_LVS_NEUTROPHIL_DN	197	0.377689	1.67258	0.00121655	0.00956209	1	5654	tags=46%, list=29%, signal=65%
TCCCRNNRTGC_UNKNOWN	205	0.381375	1.67172	0	0.00964369	1	6472	tags=52%, list=33%, signal=77%
CHR4Q24	17	0.583494	1.67157	0.0157978	0.00964938	1	4215	tags=59%, list=22%, signal=75%
PRAMOONJAGO_SOX4_TARGETS_UP	52	0.455063	1.67094	0.00295421	0.00969272	1	4854	tags=52%, list=25%, signal=69%
GSE17721_LPS_VS_GARDIQUIMOD_8H_BMDM_DN	195	0.382359	1.67096	0	0.00969878	1	3882	tags=39%, list=20%, signal=48%
GSE1432_CTRL_VS_IFNG_6H_MICROGLIA_DN	198	0.373858	1.67077	0	0.00970573	1	5380	tags=47%, list=28%, signal=64%
AROMATIC_COMPOUND_METABOLIC_PROCESS	26	0.528238	1.6705	0.0091047	0.00973042	1	3803	tags=54%, list=20%, signal=67%
KESHELAVA_MULTIPLE_DRUG_RESISTANCE	86	0.421799	1.66974	0	0.00980045	1	5179	tags=48%, list=27%, signal=65%
JOHNSTONE_PARVB_TARGETS_2_UP	135	0.39469	1.66954	0	0.00981336	1	5097	tags=48%, list=26%, signal=65%
GROSS_ELK3_TARGETS_DN	31	0.499695	1.66885	0.00739645	0.00987649	1	4429	tags=58%, list=23%, signal=75%
GSE339_CD4POS_VS_CD4CD8DN_DC_UP	193	0.376669	1.66854	0	0.00990403	1	3967	tags=39%, list=20%, signal=48%
DE_YY1_TARGETS_DN	91	0.419996	1.66793	0.00258398	0.00995345	1	4003	tags=38%, list=21%, signal=48%
RIBONUCLEASE_ACTIVITY	23	0.539277	1.66793	0.0123648	0.00996026	1	4487	tags=70%, list=23%, signal=90%

## Sheet: PC2 positive
NAME	SIZE	ES	NES	NOM p-val	FDR q-val	FWER p-val	RANK AT MAX	LEADING EDGE
PUJANA_BRCA_CENTERED_NETWORK	117	0.649111	1.9089	0	0.00491843	0.005	3302	tags=70%, list=17%, signal=84%
ZHANG_TLX_TARGETS_UP	89	0.644825	1.87503	0	0.00885476	0.018	4340	tags=76%, list=22%, signal=98%
BURTON_ADIPOGENESIS_PEAK_AT_16HR	40	0.684906	1.87268	0	0.00590317	0.018	4663	tags=83%, list=24%, signal=108%
PUJANA_XPRSS_INT_NETWORK	168	0.626996	1.86887	0	0.00467333	0.019	4529	tags=74%, list=23%, signal=95%
ZHANG_TLX_TARGETS_36HR_DN	185	0.623414	1.86832	0	0.00393551	0.02	4497	tags=71%, list=23%, signal=92%
EGUCHI_CELL_CYCLE_RB1_TARGETS	23	0.72389	1.85555	0	0.00475529	0.029	4282	tags=91%, list=22%, signal=117%
REACTOME_TRANSPORT_OF_MATURE_TRANSCRIPT_TO_CYTOPLASM	52	0.664238	1.84646	0	0.00435707	0.031	4755	tags=83%, list=25%, signal=109%
ABRAMSON_INTERACT_WITH_AIRE	44	0.667483	1.84493	0	0.00393538	0.032	3029	tags=70%, list=16%, signal=83%
GOLUB_ALL_VS_AML_UP	24	0.70861	1.84114	0	0.00382608	0.035	3150	tags=63%, list=16%, signal=75%
ZHANG_TLX_TARGETS_60HR_DN	275	0.607703	1.83893	0	0.0037386	0.037	6223	tags=81%, list=32%, signal=117%
SONG_TARGETS_OF_IE86_CMV_PROTEIN	60	0.640029	1.81958	0	0.00482974	0.053	3698	tags=72%, list=19%, signal=88%
STEIN_ESRRA_TARGETS_RESPONSIVE_TO_ESTROGEN_DN	40	0.659776	1.79909	0	0.00664058	0.079	3960	tags=70%, list=20%, signal=88%
REACTOME_DNA_STRAND_ELONGATION	30	0.675613	1.79854	0	0.00628116	0.081	3268	tags=73%, list=17%, signal=88%
KEGG_DNA_REPLICATION	36	0.658914	1.78737	0	0.00688664	0.094	4418	tags=78%, list=23%, signal=101%
FARMER_BREAST_CANCER_CLUSTER_2	33	0.666784	1.78719	0	0.00642753	0.094	6070	tags=94%, list=31%, signal=136%
KOBAYASHI_EGFR_SIGNALING_24HR_DN	251	0.588017	1.78125	0	0.00670216	0.104	6070	tags=78%, list=31%, signal=113%
ZHOU_CELL_CYCLE_GENES_IN_IR_RESPONSE_6HR	84	0.612431	1.76771	0	0.00937549	0.15	4637	tags=74%, list=24%, signal=97%
ROSTY_CERVICAL_CANCER_PROLIFERATION_CLUSTER	139	0.596939	1.76545	0	0.00912794	0.155	6018	tags=81%, list=31%, signal=117%
MITSIADES_RESPONSE_TO_APLIDIN_DN	245	0.581114	1.76069	0	0.00932071	0.167	6051	tags=73%, list=31%, signal=105%
SOTIRIOU_BREAST_CANCER_GRADE_1_VS_3_UP	150	0.593924	1.76015	0	0.00905138	0.171	6927	tags=89%, list=36%, signal=138%
REACTOME_ACTIVATION_OF_THE_PRE_REPLICATIVE_COMPLEX	30	0.669032	1.75966	0	0.00862037	0.171	5223	tags=87%, list=27%, signal=118%
REACTOME_TRANSPORT_OF_RIBONUCLEOPROTEINS_INTO_THE_HOST_NUCLEUS	27	0.658695	1.75181	0	0.00970421	0.202	5681	tags=89%, list=29%, signal=126%
REACTOME_PROCESSING_OF_CAPPED_INTRON_CONTAINING_PRE_MRNA	135	0.590774	1.75048	0	0.00949614	0.206	6411	tags=84%, list=33%, signal=124%

## Sheet: PC2 negative
NAME	SIZE	ES	NES	NOM p-val	FDR q-val	FWER p-val	RANK AT MAX	LEADING EDGE
MIKKELSEN_ES_HCP_WITH_H3K27ME3	35	0.34082	2.44059	0	0	0	12801	tags=100%, list=66%, signal=293%
REACTOME_XENOBIOTICS	15	0.587528	2.34478	0	0.00850694	0.002	8011	tags=100%, list=41%, signal=170%

## Sheet: PC3 positive
NAME	SIZE	ES	NES	NOM p-val	FDR q-val	FWER p-val	RANK AT MAX	LEADING EDGE
REACTOME_OLFACTORY_SIGNALING_PATHWAY	36	0.537616	3.45993	0	0	0	8990	tags=100%, list=46%, signal=186%
DAZARD_UV_RESPONSE_CLUSTER_G28	20	0.617021	2.65729	0	0	0	1688	tags=65%, list=9%, signal=71%
DAZARD_UV_RESPONSE_CLUSTER_G24	27	0.385023	2.61389	0	0	0	1495	tags=44%, list=8%, signal=48%
PID_CONE_PATHWAY	16	0.622892	2.61144	0	0	0	7326	tags=100%, list=38%, signal=161%
MAHADEVAN_RESPONSE_TO_MP470_DN	19	0.663142	2.61094	0	0	0	1482	tags=68%, list=8%, signal=74%
WANG_TNF_TARGETS	23	0.569508	2.59453	0	0	0	271	tags=30%, list=1%, signal=31%
BURTON_ADIPOGENESIS_1	33	0.39086	2.38481	0	0	0	1482	tags=42%, list=8%, signal=46%
AMIT_EGF_RESPONSE_60_MCF10A	38	0.406493	2.31752	0	0	0	736	tags=39%, list=4%, signal=41%
VOLTAGE_GATED_POTASSIUM_CHANNEL_COMPLEX	29	0.446629	2.27881	0	0	0	10749	tags=100%, list=55%, signal=224%
RORIE_TARGETS_OF_EWSR1_FLI1_FUSION_UP	30	0.352874	2.20992	0	0	0	1340	tags=30%, list=7%, signal=32%
KRIGE_AMINO_ACID_DEPRIVATION	28	0.474624	2.15019	0	0.00106896	0.002	1261	tags=50%, list=6%, signal=53%
VOLTAGE_GATED_POTASSIUM_CHANNEL_ACTIVITY	26	0.428704	2.1449	0	0.00098	0.002	11095	tags=100%, list=57%, signal=233%
UZONYI_RESPONSE_TO_LEUKOTRIENE_AND_THROMBIN	37	0.415565	2.1314	0	0.00189638	0.004	818	tags=35%, list=4%, signal=37%
LIANG_SILENCED_BY_METHYLATION_2	50	0.305457	2.11976	0	0.00286616	0.006	917	tags=30%, list=5%, signal=31%
GESERICK_TERT_TARGETS_DN	21	0.483477	2.1	0	0.00314397	0.007	818	tags=33%, list=4%, signal=35%
PYEON_CANCER_HEAD_AND_NECK_VS_CERVICAL_DN	28	0.396212	2.05571	0	0.00398649	0.009	9564	tags=96%, list=49%, signal=190%
CHRYQ11	18	0.474697	2.02306	0	0.00454004	0.011	10200	tags=100%, list=53%, signal=211%
KOBAYASHI_EGFR_SIGNALING_6HR_DN	18	0.482189	2.00101	0	0.00509053	0.013	1706	tags=56%, list=9%, signal=61%
BURTON_ADIPOGENESIS_PEAK_AT_2HR	51	0.38487	1.99685	0	0.00519279	0.014	999	tags=35%, list=5%, signal=37%
BERENJENO_TRANSFORMED_BY_RHOA_REVERSIBLY_DN	28	0.337678	1.99626	0	0.00493315	0.014	674	tags=32%, list=3%, signal=33%
DAZARD_UV_RESPONSE_CLUSTER_G2	30	0.464303	1.9923	0	0.00469824	0.014	1688	tags=60%, list=9%, signal=66%
SEMENZA_HIF1_TARGETS	34	0.280377	1.94297	0	0.00751435	0.022	660	tags=24%, list=3%, signal=24%
HORMONE_ACTIVITY	24	0.402553	1.91375	0	0.00749343	0.023	1152	tags=25%, list=6%, signal=27%
DAZARD_UV_RESPONSE_CLUSTER_G3	15	0.481347	1.91343	0	0.00718121	0.023	1466	tags=53%, list=8%, signal=58%
SATO_SILENCED_BY_DEACETYLATION_IN_PANCREATIC_CANCER	42	0.30448	1.90724	0	0.00717529	0.023	1325	tags=29%, list=7%, signal=31%
KUROZUMI_RESPONSE_TO_ONCOCYTIC_VIRUS_AND_CYCLIC_RGD	19	0.427105	1.89977	0	0.00689932	0.023	11123	tags=100%, list=57%, signal=234%
SCHOEN_NFKB_SIGNALING	34	0.328893	1.89512	0	0.00694436	0.024	883	tags=29%, list=5%, signal=31%
BIOCARTA_CYTOKINE_PATHWAY	16	0.449744	1.87453	0	0.00821224	0.03	567	tags=25%, list=3%, signal=26%
LE_SKI_TARGETS_UP	17	0.447826	1.86314	0	0.0092108	0.034	759	tags=29%, list=4%, signal=31%
VILIMAS_NOTCH1_TARGETS_DN	16	0.460102	1.85219	0	0.00995724	0.038	10482	tags=100%, list=54%, signal=217%

## Sheet: PC3 negative
NAME	SIZE	ES	NES	NOM p-val	FDR q-val	FWER p-val	RANK AT MAX	LEADING EDGE
EGUCHI_CELL_CYCLE_RB1_TARGETS	23	0.830712	2.09307	0	0	0	2798	tags=96%, list=14%, signal=112%
KANG_DOXORUBICIN_RESISTANCE_UP	54	0.757326	2.08971	0	0	0	3069	tags=83%, list=16%, signal=99%
SISTER_CHROMATID_SEGREGATION	17	0.859579	2.08635	0	0	0	2337	tags=82%, list=12%, signal=94%
KAMMINGA_EZH2_TARGETS	40	0.765086	2.06824	0	0	0	2931	tags=83%, list=15%, signal=97%
ISHIDA_E2F_TARGETS	53	0.750816	2.05898	0	0	0	2545	tags=75%, list=13%, signal=87%
MITOTIC_SISTER_CHROMATID_SEGREGATION	16	0.862579	2.05111	0	0	0	2337	tags=88%, list=12%, signal=99%
REICHERT_MITOSIS_LIN9_TARGETS	28	0.767942	1.99018	0	0.000137476	0.001	3403	tags=86%, list=18%, signal=104%
WHITFIELD_CELL_CYCLE_LITERATURE	44	0.735792	1.98877	0	0.000120292	0.001	2938	tags=75%, list=15%, signal=88%
ZHOU_CELL_CYCLE_GENES_IN_IR_RESPONSE_6HR	84	0.708073	1.9808	0	0.000106926	0.001	3094	tags=71%, list=16%, signal=85%
REACTOME_DNA_STRAND_ELONGATION	30	0.749053	1.96961	0	9.62334e-05	0.001	1547	tags=70%, list=8%, signal=76%
ROSTY_CERVICAL_CANCER_PROLIFERATION_CLUSTER	139	0.680267	1.95456	0	8.7485e-05	0.001	3069	tags=66%, list=16%, signal=78%
CROONQUIST_NRAS_SIGNALING_DN	72	0.701574	1.95227	0	8.01945e-05	0.001	3069	tags=71%, list=16%, signal=84%
BURTON_ADIPOGENESIS_3	101	0.687382	1.95203	0	7.40257e-05	0.001	3069	tags=65%, list=16%, signal=77%
CHROMOSOME_SEGREGATION	32	0.742546	1.94909	0	6.87382e-05	0.001	2365	tags=66%, list=12%, signal=75%
PUJANA_BRCA_CENTERED_NETWORK	117	0.680678	1.94746	0	6.41556e-05	0.001	2977	tags=67%, list=15%, signal=78%
ZHANG_TLX_TARGETS_UP	89	0.689225	1.9388	0	6.01459e-05	0.001	4506	tags=81%, list=23%, signal=105%
PUJANA_XPRSS_INT_NETWORK	168	0.666099	1.93476	0	5.66079e-05	0.001	4849	tags=76%, list=25%, signal=101%
WHITEFORD_PEDIATRIC_CANCER_MARKERS	116	0.676429	1.91864	0	0.0001603	0.003	3111	tags=61%, list=16%, signal=72%
KEGG_DNA_REPLICATION	36	0.719858	1.91821	0	0.000151863	0.003	4070	tags=83%, list=21%, signal=105%
ZHAN_MULTIPLE_MYELOMA_PR_UP	42	0.71347	1.91714	0	0.00014427	0.003	3324	tags=76%, list=17%, signal=92%
ZHANG_TLX_TARGETS_36HR_DN	185	0.655707	1.90956	0	0.000183261	0.004	4506	tags=74%, list=23%, signal=95%
PUJANA_BREAST_CANCER_WITH_BRCA1_MUTATED_UP	56	0.69989	1.90949	0	0.000174931	0.004	3073	tags=70%, list=16%, signal=83%
MORI_IMMATURE_B_LYMPHOCYTE_DN	90	0.674704	1.90622	0	0.000167325	0.004	4325	tags=72%, list=22%, signal=93%
REACTOME_HOMOLOGOUS_RECOMBINATION_REPAIR_OF_REPLICATION_INDEPENDENT_DOUBLE_STRAND_BREAKS	16	0.78214	1.90139	0	0.000240604	0.006	3765	tags=94%, list=19%, signal=116%
LY_AGING_MIDDLE_DN	16	0.783694	1.90099	0	0.00023098	0.006	2977	tags=88%, list=15%, signal=103%
MISSIAGLIA_REGULATED_BY_METHYLATION_DN	119	0.663765	1.89851	0	0.000222096	0.006	3777	tags=67%, list=19%, signal=83%
ZHOU_CELL_CYCLE_GENES_IN_IR_RESPONSE_24HR	126	0.665011	1.89743	0	0.000213871	0.006	3836	tags=68%, list=20%, signal=85%
GRAHAM_NORMAL_QUIESCENT_VS_NORMAL_DIVIDING_DN	86	0.669612	1.89159	0	0.000206232	0.006	3069	tags=63%, list=16%, signal=74%
PID_ATR_PATHWAY	39	0.70695	1.89112	0	0.000232322	0.007	4246	tags=72%, list=22%, signal=92%
KONG_E2F3_TARGETS	94	0.664493	1.88944	0	0.000224578	0.007	4070	tags=71%, list=21%, signal=90%
KAUFFMANN_MELANOMA_RELAPSE_UP	61	0.684192	1.88257	0	0.000310506	0.01	4094	tags=74%, list=21%, signal=93%
SONG_TARGETS_OF_IE86_CMV_PROTEIN	60	0.675963	1.87568	0	0.000300803	0.01	3069	tags=67%, list=16%, signal=79%
MORI_LARGE_PRE_BII_LYMPHOCYTE_UP	85	0.670084	1.87527	0	0.000291688	0.01	4281	tags=72%, list=22%, signal=92%
REACTOME_ACTIVATION_OF_THE_PRE_REPLICATIVE_COMPLEX	30	0.723337	1.87449	0	0.000283109	0.01	4109	tags=83%, list=21%, signal=106%
MITOSIS	80	0.665274	1.87296	0	0.00027502	0.01	3592	tags=60%, list=19%, signal=73%
CHROMOSOMAL_PART	95	0.666051	1.87217	0	0.000267381	0.01	4175	tags=68%, list=22%, signal=87%
REACTOME_ACTIVATION_OF_ATR_IN_RESPONSE_TO_REPLICATION_STRESS	35	0.71424	1.87075	0	0.000260154	0.01	4246	tags=80%, list=22%, signal=102%
CROONQUIST_IL6_DEPRIVATION_DN	98	0.665357	1.86922	0	0.000253308	0.01	3069	tags=63%, list=16%, signal=75%
CHANG_CYCLING_GENES	146	0.648571	1.86876	0	0.000246813	0.01	3411	tags=64%, list=18%, signal=77%
REACTOME_G2_M_CHECKPOINTS	41	0.695319	1.86459	0	0.000288824	0.012	4246	tags=78%, list=22%, signal=100%
HOFFMANN_LARGE_TO_SMALL_PRE_BII_LYMPHOCYTE_UP	161	0.644029	1.85588	0	0.000399216	0.017	5188	tags=71%, list=27%, signal=96%
ZHANG_TLX_TARGETS_60HR_DN	275	0.629598	1.85179	0	0.000435575	0.019	4516	tags=68%, list=23%, signal=87%
WU_APOPTOSIS_BY_CDKN1A_VIA_TP53	54	0.677952	1.85129	0	0.000425445	0.019	3044	tags=69%, list=16%, signal=81%
M_PHASE_OF_MITOTIC_CELL_CYCLE	83	0.662318	1.84833	0	0.000437653	0.02	3592	tags=59%, list=19%, signal=72%
FARMER_BREAST_CANCER_CLUSTER_2	33	0.696261	1.84696	0	0.000470706	0.022	3972	tags=79%, list=20%, signal=99%
SCIAN_CELL_CYCLE_TARGETS_OF_TP53_AND_TP73_DN	22	0.734853	1.84608	0	0.000460473	0.022	2052	tags=68%, list=11%, signal=76%
ABRAMSON_INTERACT_WITH_AIRE	44	0.678196	1.83944	0	0.000512136	0.025	3813	tags=75%, list=20%, signal=93%
BASE_EXCISION_REPAIR	16	0.767781	1.83874	0	0.000521517	0.026	2299	tags=63%, list=12%, signal=71%
REPLICATION_FORK	18	0.755994	1.83679	0	0.000530509	0.027	4025	tags=83%, list=21%, signal=105%
FUJII_YBX1_TARGETS_DN	199	0.628004	1.83408	0	0.000519898	0.027	3520	tags=57%, list=18%, signal=69%
SPINDLE	38	0.687411	1.82906	0	0.000547479	0.029	3592	tags=68%, list=19%, signal=84%
KOBAYASHI_EGFR_SIGNALING_24HR_DN	251	0.619984	1.82709	0	0.000573985	0.031	3008	tags=53%, list=16%, signal=61%
REACTOME_MRNA_3_END_PROCESSING	33	0.699271	1.82589	0	0.000581331	0.032	4328	tags=82%, list=22%, signal=105%
STEIN_ESRRA_TARGETS_RESPONSIVE_TO_ESTROGEN_DN	40	0.685469	1.82567	0	0.000570566	0.032	3517	tags=65%, list=18%, signal=79%
PID_PLK1_PATHWAY	46	0.677927	1.82316	0	0.000595226	0.034	2404	tags=57%, list=12%, signal=64%
REACTOME_MITOTIC_PROMETAPHASE	85	0.648998	1.82153	0	0.000636211	0.037	5009	tags=78%, list=26%, signal=104%
CHIARETTI_T_ALL_RELAPSE_PROGNOSIS	19	0.736659	1.81822	0	0.000641961	0.038	1222	tags=53%, list=6%, signal=56%
SOTIRIOU_BREAST_CANCER_GRADE_1_VS_3_UP	150	0.62916	1.81766	0	0.000630892	0.038	4246	tags=65%, list=22%, signal=83%
CHROMOSOME	122	0.635269	1.81715	0	0.000636529	0.039	4302	tags=66%, list=22%, signal=84%
REACTOME_GLOBAL_GENOMIC_NER_GG_NER	33	0.684856	1.81566	0	0.000641973	0.04	4731	tags=76%, list=24%, signal=100%
CHROMOSOMEPERICENTRIC_REGION	31	0.696325	1.81391	0	0.000631449	0.04	3502	tags=74%, list=18%, signal=90%
SPINDLE_POLE	17	0.752642	1.81195	0	0.00065231	0.042	3327	tags=76%, list=17%, signal=92%
GSE15750_DAY6_VS_DAY10_TRAF6KO_EFF_CD8_TCELL_UP	199	0.6179	1.80487	0	0.000794746	0.052	3642	tags=59%, list=19%, signal=72%
BIOCARTA_MCM_PATHWAY	18	0.729316	1.80185	0	0.000887648	0.059	3289	tags=78%, list=17%, signal=94%
PID_FOXM1PATHWAY	38	0.679212	1.80041	0	0.000888789	0.059	2845	tags=61%, list=15%, signal=71%
GSE15750_DAY6_VS_DAY10_EFF_CD8_TCELL_UP	198	0.613806	1.79682	0	0.00100662	0.068	5148	tags=69%, list=27%, signal=93%
REN_BOUND_BY_E2F	61	0.656591	1.79613	0	0.00102034	0.07	4549	tags=77%, list=23%, signal=100%
AMUNDSON_GAMMA_RADIATION_RESPONSE	39	0.673926	1.79497	0	0.00101949	0.071	2931	tags=67%, list=15%, signal=78%
REACTOME_DNA_REPLICATION	187	0.617804	1.78997	0	0.00108846	0.076	4549	tags=69%, list=23%, signal=89%
N_ACETYLTRANSFERASE_ACTIVITY	21	0.711926	1.78616	0	0.00114168	0.081	3308	tags=71%, list=17%, signal=86%
FURUKAWA_DUSP6_TARGETS_PCI35_DN	72	0.637361	1.78472	0	0.00113916	0.082	3021	tags=51%, list=16%, signal=61%
REACTOME_MITOTIC_M_M_G1_PHASES	167	0.614332	1.78325	0	0.00113672	0.083	4549	tags=68%, list=23%, signal=88%
REACTOME_LAGGING_STRAND_SYNTHESIS	19	0.719434	1.78269	0	0.00114754	0.085	4070	tags=84%, list=21%, signal=106%
REACTOME_DOUBLE_STRAND_BREAK_REPAIR	22	0.711401	1.78225	0	0.00114503	0.086	4281	tags=86%, list=22%, signal=111%
MORI_PRE_BI_LYMPHOCYTE_UP	78	0.639392	1.78216	0	0.0011426	0.087	3309	tags=55%, list=17%, signal=66%
PID_AURORA_B_PATHWAY	39	0.669899	1.78184	0	0.00114023	0.088	4484	tags=72%, list=23%, signal=93%
SHEPARD_BMYB_TARGETS	66	0.649036	1.78167	0	0.00112542	0.088	2663	tags=47%, list=14%, signal=54%
DUTERTRE_ESTRADIOL_RESPONSE_24HR_UP	322	0.601436	1.77995	0	0.00113571	0.09	3094	tags=53%, list=16%, signal=62%
REACTOME_MRNA_SPLICING	106	0.62527	1.77849	0	0.00118228	0.095	4865	tags=72%, list=25%, signal=95%
KEGG_MISMATCH_REPAIR	23	0.713201	1.7784	0	0.0011675	0.095	3765	tags=78%, list=19%, signal=97%
REACTOME_PROCESSING_OF_CAPPED_INTRON_CONTAINING_PRE_MRNA	135	0.621455	1.77796	0	0.00116497	0.096	4941	tags=73%, list=25%, signal=97%
LEE_EARLY_T_LYMPHOCYTE_UP	105	0.625345	1.77524	0	0.00126823	0.105	3094	tags=53%, list=16%, signal=63%
RICKMAN_TUMOR_DIFFERENTIATED_MODERATELY_VS_POORLY_DN	15	0.746321	1.77513	0.00103199	0.00125295	0.105	3394	tags=80%, list=17%, signal=97%
REGULATION_OF_MITOSIS	40	0.665897	1.7739	0	0.00128387	0.109	2850	tags=52%, list=15%, signal=61%
PID_ATM_PATHWAY	34	0.675229	1.77355	0	0.00126877	0.109	3222	tags=62%, list=17%, signal=74%
PID_FANCONI_PATHWAY	47	0.657727	1.76835	0	0.00137717	0.12	5803	tags=83%, list=30%, signal=118%
TANG_SENESCENCE_TP53_TARGETS_DN	56	0.645249	1.76751	0	0.00139455	0.123	2613	tags=55%, list=13%, signal=64%
FARMER_BREAST_CANCER_CLUSTER_6	16	0.740438	1.76678	0	0.00140059	0.125	4086	tags=81%, list=21%, signal=103%
REACTOME_MRNA_PROCESSING	154	0.610381	1.76626	0	0.00138485	0.125	4941	tags=68%, list=25%, signal=91%
PUJANA_BRCA2_PCC_NETWORK	418	0.594316	1.76587	0	0.00141224	0.129	4612	tags=60%, list=24%, signal=77%
HISTONE_ACETYLTRANSFERASE_ACTIVITY	16	0.730207	1.76416	0	0.00143904	0.132	3308	tags=81%, list=17%, signal=98%
REACTOME_EXTENSION_OF_TELOMERES	26	0.688664	1.76188	0	0.00150712	0.14	4509	tags=81%, list=23%, signal=105%
M_PHASE	109	0.617073	1.7595	0	0.00155302	0.146	3592	tags=54%, list=19%, signal=66%
MOLENAAR_TARGETS_OF_CCND1_AND_CDK4_DN	57	0.635767	1.75529	0	0.00169014	0.159	3076	tags=60%, list=16%, signal=71%
OXFORD_RALA_OR_RALB_TARGETS_UP	48	0.648202	1.75524	0	0.00168247	0.16	4246	tags=67%, list=22%, signal=85%
REACTOME_CELL_CYCLE_MITOTIC	307	0.59434	1.75489	0	0.00166495	0.16	5463	tags=70%, list=28%, signal=96%
VERNELL_RETINOBLASTOMA_PATHWAY_UP	70	0.632725	1.75477	0	0.00164778	0.16	6094	tags=83%, list=31%, signal=120%
REACTOME_PROCESSIVE_SYNTHESIS_ON_THE_LAGGING_STRAND	15	0.734484	1.75126	0.00103734	0.00175864	0.171	4070	tags=87%, list=21%, signal=110%
REACTOME_TRANSPORT_OF_MATURE_TRANSCRIPT_TO_CYTOPLASM	52	0.633634	1.73929	0	0.00215912	0.205	5183	tags=79%, list=27%, signal=107%
SINGLE_STRANDED_DNA_BINDING	34	0.662606	1.738	0	0.00220493	0.209	4731	tags=76%, list=24%, signal=101%
ODONNELL_TFRC_TARGETS_DN	126	0.606798	1.73454	0	0.00234512	0.224	4109	tags=58%, list=21%, signal=73%
KEGG_BASE_EXCISION_REPAIR	33	0.666778	1.73345	0	0.00240708	0.23	3696	tags=70%, list=19%, signal=86%
FINETTI_BREAST_CANCER_KINOME_RED	16	0.721733	1.7331	0	0.00240241	0.232	4135	tags=88%, list=21%, signal=111%
REACTOME_G0_AND_EARLY_G1	23	0.683629	1.73241	0	0.00240706	0.234	3018	tags=65%, list=16%, signal=77%
CHROMOSOME_ORGANIZATION_AND_BIOGENESIS	121	0.605733	1.73042	0	0.00245752	0.241	4679	tags=64%, list=24%, signal=84%
GEORGES_CELL_CYCLE_MIR192_TARGETS	62	0.629293	1.72619	0	0.00271583	0.268	3142	tags=56%, list=16%, signal=67%
DOUBLE_STRANDED_DNA_BINDING	32	0.660353	1.72576	0	0.00272641	0.272	4281	tags=69%, list=22%, signal=88%
RNA_SPLICING_FACTOR_ACTIVITYTRANSESTERIFICATION_MECHANISM	19	0.700241	1.72529	0	0.00270117	0.272	3072	tags=68%, list=16%, signal=81%
BLUM_RESPONSE_TO_SALIRASIB_DN	340	0.582489	1.72522	0	0.00269405	0.273	4540	tags=60%, list=23%, signal=77%
SPINDLE_MICROTUBULE	16	0.712258	1.72353	0.00207039	0.00277461	0.282	2228	tags=69%, list=11%, signal=78%
PUJANA_BREAST_CANCER_LIT_INT_NETWORK	101	0.607258	1.72274	0	0.00280166	0.288	4540	tags=64%, list=23%, signal=84%
DNA_REPLICATION	100	0.610323	1.72259	0	0.00277665	0.288	4109	tags=61%, list=21%, signal=77%
REACTOME_INHIBITION_OF_THE_PROTEOLYTIC_ACTIVITY_OF_APC_C_REQUIRED_FOR_THE_ONSET_OF_ANAPHASE_BY_MITOTIC_SPINDLE_CHECKPOINT_COMPONENTS	18	0.705938	1.72213	0	0.00277765	0.29	4549	tags=83%, list=23%, signal=109%
MITOTIC_CELL_CYCLE	149	0.595074	1.7189	0	0.00291377	0.302	3623	tags=52%, list=19%, signal=63%
V$E2F_Q6	230	0.586963	1.71874	0	0.0028968	0.302	3684	tags=52%, list=19%, signal=64%
BURTON_ADIPOGENESIS_PEAK_AT_24HR	43	0.629949	1.71856	0	0.00288842	0.304	2223	tags=51%, list=11%, signal=58%
PROTEIN_DNA_COMPLEX_ASSEMBLY	48	0.632229	1.71818	0	0.00289664	0.308	6405	tags=85%, list=33%, signal=127%
GSE30962_PRIMARY_VS_SECONDARY_ACUTE_LCMV_INF_CD8_TCELL_UP	196	0.590276	1.71792	0	0.00288026	0.308	3094	tags=51%, list=16%, signal=60%
FRASOR_RESPONSE_TO_SERM_OR_FULVESTRANT_DN	50	0.629878	1.71623	0	0.00293695	0.313	1670	tags=50%, list=9%, signal=55%
REACTOME_CLEAVAGE_OF_GROWING_TRANSCRIPT_IN_THE_TERMINATION_REGION_	42	0.636899	1.71545	0	0.00294458	0.317	4328	tags=69%, list=22%, signal=89%
CENTROSOME	56	0.624589	1.71461	0	0.00299983	0.324	3650	tags=61%, list=19%, signal=75%
GSE24634_TEFF_VS_TCONV_DAY7_IN_CULTURE_UP	196	0.586898	1.71355	0	0.00304628	0.328	3097	tags=47%, list=16%, signal=56%
STRUCTURE_SPECIFIC_DNA_BINDING	55	0.630482	1.71353	0	0.00302151	0.328	4731	tags=67%, list=24%, signal=89%
RNA_EXPORT_FROM_NUCLEUS	19	0.694457	1.71159	0	0.00309807	0.336	1948	tags=58%, list=10%, signal=64%
KINETOCHORE	25	0.67423	1.71078	0.00100301	0.00312719	0.339	4549	tags=80%, list=23%, signal=104%
REACTOME_CELL_CYCLE	392	0.575287	1.70964	0	0.00314057	0.342	5463	tags=66%, list=28%, signal=90%
KEGG_NUCLEOTIDE_EXCISION_REPAIR	44	0.640208	1.709	0	0.00316133	0.347	4731	tags=66%, list=24%, signal=87%
BIOCARTA_ATRBRCA_PATHWAY	21	0.686954	1.70885	0.00101626	0.0031517	0.349	4094	tags=71%, list=21%, signal=90%
RIZ_ERYTHROID_DIFFERENTIATION	75	0.609789	1.70578	0	0.00328404	0.36	3771	tags=56%, list=19%, signal=69%
GARGALOVIC_RESPONSE_TO_OXIDIZED_PHOSPHOLIPIDS_TURQUOISE_DN	53	0.626665	1.70557	0	0.00326617	0.361	5327	tags=75%, list=27%, signal=104%
MEDIATOR_COMPLEX	18	0.698795	1.70484	0	0.00333679	0.373	3187	tags=67%, list=16%, signal=80%
NUCLEAR_MEMBRANE_PART	41	0.636551	1.70348	0	0.00342822	0.382	5227	tags=76%, list=27%, signal=103%
LE_NEURONAL_DIFFERENTIATION_DN	19	0.694675	1.70268	0	0.00346035	0.388	2736	tags=63%, list=14%, signal=73%
SGCGSSAAA_V$E2F1DP2_01	166	0.588578	1.7026	0	0.00343452	0.388	4864	tags=60%, list=25%, signal=79%
SPLICEOSOME_ASSEMBLY	21	0.680395	1.70193	0	0.00345899	0.39	3072	tags=67%, list=16%, signal=79%
CHROMATIN	34	0.642599	1.6979	0	0.00372377	0.415	4104	tags=62%, list=21%, signal=78%
NUCLEAR_PORE	31	0.654958	1.69607	0	0.00384419	0.425	5227	tags=81%, list=27%, signal=110%
REACTOME_FORMATION_OF_INCISION_COMPLEX_IN_GG_NER	21	0.683576	1.6946	0	0.0039838	0.439	4731	tags=71%, list=24%, signal=94%
MARKEY_RB1_ACUTE_LOF_DN	227	0.578784	1.69236	0	0.00414214	0.452	3836	tags=54%, list=20%, signal=66%
REACTOME_KINESINS	22	0.668758	1.69132	0	0.00423634	0.46	4491	tags=68%, list=23%, signal=89%
REACTOME_CELL_CYCLE_CHECKPOINTS	111	0.592173	1.69031	0	0.00428142	0.467	6140	tags=75%, list=32%, signal=109%
NUCLEOBASENUCLEOSIDENUCLEOTIDE_AND_NUCLEIC_ACID_TRANSPORT	29	0.645826	1.68966	0.00100806	0.00432584	0.475	4567	tags=62%, list=24%, signal=81%
DNA_POLYMERASE_ACTIVITY	17	0.68931	1.68953	0.00205339	0.00429559	0.475	3816	tags=76%, list=20%, signal=95%
V$E2F_01	65	0.604906	1.68761	0	0.00441955	0.483	3011	tags=46%, list=16%, signal=54%
LE_EGR2_TARGETS_UP	108	0.591606	1.68706	0	0.00444881	0.486	3094	tags=51%, list=16%, signal=60%
ESTABLISHMENT_OF_ORGANELLE_LOCALIZATION	18	0.689705	1.68705	0.00102041	0.00441834	0.486	2337	tags=56%, list=12%, signal=63%
YU_MYC_TARGETS_UP	42	0.63136	1.68686	0	0.00440138	0.487	3836	tags=64%, list=20%, signal=80%
CELL_CYCLE_PHASE	163	0.583662	1.68581	0	0.00444317	0.494	3623	tags=51%, list=19%, signal=62%
BURTON_ADIPOGENESIS_PEAK_AT_16HR	40	0.623007	1.68566	0	0.00442627	0.495	2938	tags=58%, list=15%, signal=68%
DNA_DEPENDENT_DNA_REPLICATION	54	0.611434	1.68538	0	0.00440959	0.496	4025	tags=59%, list=21%, signal=75%
V$E2F1_Q6	231	0.57485	1.68161	0	0.00469281	0.517	5272	tags=60%, list=27%, signal=81%
ODONNELL_TARGETS_OF_MYC_AND_TFRC_DN	43	0.629877	1.68161	0	0.00466827	0.518	5597	tags=81%, list=29%, signal=114%
V$E2F_Q4	232	0.577801	1.68099	0	0.00469438	0.525	3684	tags=51%, list=19%, signal=63%
V$E2F1DP1RB_01	223	0.573643	1.67945	0	0.00476391	0.532	5073	tags=57%, list=26%, signal=77%
KEGG_SPLICEOSOME	125	0.58371	1.67901	0	0.00476422	0.534	3164	tags=52%, list=16%, signal=62%
NUCLEAR_CHROMOSOME_PART	33	0.638098	1.67709	0	0.00494353	0.549	4025	tags=61%, list=21%, signal=76%
MICROTUBULE	32	0.637287	1.67659	0	0.00494884	0.551	3592	tags=59%, list=19%, signal=73%
REACTOME_DNA_REPAIR	104	0.591843	1.67567	0	0.00496017	0.555	5188	tags=66%, list=27%, signal=90%
TOYOTA_TARGETS_OF_MIR34B_AND_MIR34C	449	0.56061	1.67454	0	0.00501376	0.562	5170	tags=60%, list=27%, signal=79%
DNA_DIRECTED_RNA_POLYMERASEII_HOLOENZYME	66	0.604511	1.67372	0	0.00506669	0.568	5053	tags=65%, list=26%, signal=88%
N_ACYLTRANSFERASE_ACTIVITY	23	0.664061	1.67282	0	0.00514287	0.572	3308	tags=65%, list=17%, signal=79%
BIOCARTA_RELA_PATHWAY	16	0.690951	1.67245	0.00102564	0.00515866	0.576	4400	tags=75%, list=23%, signal=97%
KAUFFMANN_DNA_REPLICATION_GENES	143	0.583989	1.6711	0	0.00519791	0.583	3816	tags=55%, list=20%, signal=68%
RNA_PROCESSING	171	0.573501	1.67005	0	0.00531887	0.593	4611	tags=60%, list=24%, signal=78%
GRAHAM_CML_DIVIDING_VS_NORMAL_QUIESCENT_UP	176	0.575689	1.66926	0	0.00535664	0.6	3069	tags=49%, list=16%, signal=58%
BIDUS_METASTASIS_UP	212	0.57106	1.66711	0	0.00553896	0.614	4491	tags=56%, list=23%, signal=72%
LI_WILMS_TUMOR_ANAPLASTIC_UP	19	0.681495	1.6671	0	0.00550579	0.614	2608	tags=68%, list=13%, signal=79%
MITSIADES_RESPONSE_TO_APLIDIN_DN	245	0.565036	1.66571	0	0.00560486	0.618	6238	tags=69%, list=32%, signal=101%
ACETYLTRANSFERASE_ACTIVITY	25	0.655464	1.66542	0	0.00558878	0.618	3308	tags=64%, list=17%, signal=77%
RNA_SPLICING	91	0.589979	1.66481	0	0.00558988	0.62	4833	tags=65%, list=25%, signal=86%
FERREIRA_EWINGS_SARCOMA_UNSTABLE_VS_STABLE_UP	163	0.573103	1.66329	0	0.00569232	0.626	4109	tags=53%, list=21%, signal=66%
HORIUCHI_WTAP_TARGETS_DN	308	0.562321	1.66199	0	0.00577675	0.636	5242	tags=59%, list=27%, signal=80%
MRNA_PROCESSING_GO_0006397	73	0.598008	1.66091	0	0.0058714	0.639	4833	tags=67%, list=25%, signal=89%
REACTOME_S_PHASE	106	0.584861	1.65989	0	0.00595939	0.646	5039	tags=66%, list=26%, signal=89%
REACTOME_NUCLEOTIDE_EXCISION_REPAIR	49	0.612699	1.6586	0	0.0061014	0.658	4731	tags=63%, list=24%, signal=83%
REACTOME_APC_CDC20_MEDIATED_DEGRADATION_OF_NEK2A	21	0.676374	1.65833	0	0.00609956	0.659	4549	tags=76%, list=23%, signal=99%
CELL_CYCLE_PROCESS	186	0.569273	1.65557	0	0.00635884	0.677	3650	tags=51%, list=19%, signal=62%
NUCLEAR_MEMBRANE	49	0.610533	1.65535	0	0.00635016	0.68	5881	tags=78%, list=30%, signal=111%
WHITFIELD_CELL_CYCLE_S	158	0.570025	1.65517	0	0.00633083	0.68	4323	tags=56%, list=22%, signal=71%
MRNA_METABOLIC_PROCESS	84	0.588341	1.6549	0	0.0063224	0.683	4833	tags=67%, list=25%, signal=88%
MITOTIC_CELL_CYCLE_CHECKPOINT	20	0.665603	1.65366	0.00408163	0.00638322	0.688	2850	tags=55%, list=15%, signal=64%
GSE31082_DP_VS_CD8_SP_THYMOCYTE_UP	198	0.568796	1.65257	0	0.00646452	0.693	5402	tags=63%, list=28%, signal=87%
GSE36476_CTRL_VS_TSST_ACT_72H_MEMORY_CD4_TCELL_YOUNG_DN	198	0.567162	1.65153	0	0.00653443	0.702	6447	tags=70%, list=33%, signal=104%
V$E2F4DP1_01	233	0.562537	1.65098	0	0.0065774	0.71	5272	tags=58%, list=27%, signal=78%
REACTOME_SYNTHESIS_OF_DNA	90	0.592157	1.65091	0	0.00654705	0.71	6140	tags=77%, list=32%, signal=112%
MICROTUBULE_ORGANIZING_CENTER	65	0.600755	1.65084	0	0.00652221	0.71	3650	tags=57%, list=19%, signal=70%
THILLAINADESAN_ZNF217_TARGETS_UP	44	0.614773	1.65042	0	0.00653369	0.714	3848	tags=57%, list=20%, signal=71%
WHITFIELD_CELL_CYCLE_G2	179	0.566759	1.65033	0	0.00650918	0.715	4273	tags=51%, list=22%, signal=65%
RNA_SPLICINGVIA_TRANSESTERIFICATION_REACTIONS	35	0.627773	1.65014	0	0.0065053	0.715	4833	tags=74%, list=25%, signal=99%
REACTOME_M_G1_TRANSITION	78	0.586911	1.64572	0	0.00705891	0.742	5724	tags=72%, list=30%, signal=101%
CHIANG_LIVER_CANCER_SUBCLASS_PROLIFERATION_UP	175	0.566621	1.64518	0	0.00711269	0.748	3048	tags=45%, list=16%, signal=52%
HU_GENOTOXIC_DAMAGE_4HR	35	0.624813	1.64477	0	0.0071308	0.749	4496	tags=66%, list=23%, signal=85%
REACTOME_TRANSPORT_OF_MATURE_MRNA_DERIVED_FROM_AN_INTRONLESS_TRANSCRIPT	32	0.62582	1.64432	0	0.00715373	0.749	5466	tags=78%, list=28%, signal=109%
TRANSCRIPTION_INITIATION	35	0.625567	1.64402	0	0.00715159	0.75	6366	tags=86%, list=33%, signal=127%
GSE36476_CTRL_VS_TSST_ACT_72H_MEMORY_CD4_TCELL_OLD_DN	200	0.560218	1.64346	0	0.00718899	0.754	5170	tags=60%, list=27%, signal=80%
KAUFFMANN_DNA_REPAIR_GENES	227	0.563311	1.64329	0	0.00717686	0.755	4509	tags=56%, list=23%, signal=73%
V$E2F_02	230	0.561506	1.64285	0	0.00721375	0.762	5272	tags=57%, list=27%, signal=78%
V$E2F4DP2_01	230	0.561144	1.64216	0	0.00723567	0.766	5272	tags=57%, list=27%, signal=78%
V$E2F1DP1_01	230	0.561144	1.64204	0	0.00720899	0.767	5272	tags=57%, list=27%, signal=78%
WANG_METASTASIS_OF_BREAST_CANCER_ESR1_UP	22	0.650903	1.64043	0.00101215	0.00744736	0.783	3798	tags=59%, list=20%, signal=73%
SHEN_SMARCA2_TARGETS_UP	422	0.549476	1.63929	0	0.00762106	0.793	6109	tags=67%, list=31%, signal=95%
V$E2F1_Q4_01	224	0.558819	1.6374	0	0.00786931	0.798	4963	tags=57%, list=26%, signal=75%
NUCLEAR_EXPORT	32	0.62403	1.63704	0	0.007859	0.799	5499	tags=72%, list=28%, signal=100%
RNA_DEPENDENT_ATPASE_ACTIVITY	18	0.666474	1.63633	0.00409836	0.00795264	0.799	2797	tags=61%, list=14%, signal=71%
BURTON_ADIPOGENESIS_12	35	0.618021	1.63611	0	0.00793262	0.8	3156	tags=51%, list=16%, signal=61%
REACTOME_CHROMOSOME_MAINTENANCE	112	0.572454	1.63559	0	0.00794085	0.801	5052	tags=62%, list=26%, signal=83%
REACTOME_DEADENYLATION_OF_MRNA	19	0.663639	1.63494	0.00101833	0.00797693	0.804	3895	tags=68%, list=20%, signal=86%
WALLACE_JAK2_TARGETS_UP	26	0.639787	1.63452	0	0.0079895	0.808	2099	tags=38%, list=11%, signal=43%
V$E2F1DP2_01	230	0.561144	1.63395	0	0.0080342	0.814	5272	tags=57%, list=27%, signal=78%
GSE12845_IGD_POS_BLOOD_VS_PRE_GC_TONSIL_BCELL_DN	199	0.559773	1.63385	0	0.00800512	0.814	5331	tags=61%, list=27%, signal=84%
REACTOME_PHOSPHORYLATION_OF_THE_APC_C	17	0.676702	1.63372	0.00204918	0.00798999	0.814	4113	tags=76%, list=21%, signal=97%
LIPOPROTEIN_BIOSYNTHETIC_PROCESS	26	0.635724	1.63353	0	0.00798863	0.814	5679	tags=65%, list=29%, signal=92%
NUCLEAR_CHROMOSOME	53	0.604992	1.6334	0	0.00797373	0.816	4302	tags=60%, list=22%, signal=77%
BOYAULT_LIVER_CANCER_SUBCLASS_G123_UP	44	0.602565	1.63333	0	0.00794547	0.816	3629	tags=55%, list=19%, signal=67%
GSE24634_TREG_VS_TCONV_POST_DAY7_IL4_CONVERSION_UP	189	0.561675	1.63309	0	0.00794433	0.817	3765	tags=51%, list=19%, signal=63%
PROTEIN_AMINO_ACID_LIPIDATION	24	0.645764	1.63246	0	0.0079967	0.82	5679	tags=71%, list=29%, signal=100%
RAMPON_ENRICHED_LEARNING_ENVIRONMENT_EARLY_UP	15	0.68664	1.63195	0.00204708	0.00801753	0.822	2006	tags=47%, list=10%, signal=52%
CHEN_ETV5_TARGETS_TESTIS	20	0.654844	1.63174	0.00100806	0.007994	0.822	3396	tags=60%, list=18%, signal=73%
PORE_COMPLEX	35	0.614964	1.63088	0	0.0080938	0.83	5227	tags=71%, list=27%, signal=98%
CYTOKINESIS	19	0.660156	1.63073	0	0.00808329	0.83	1231	tags=47%, list=6%, signal=51%
NUCLEAR_ENVELOPE	72	0.588344	1.63047	0	0.00807286	0.83	5227	tags=67%, list=27%, signal=91%
CHROMATIN_ASSEMBLY_OR_DISASSEMBLY	26	0.64	1.62917	0	0.00819695	0.837	4643	tags=69%, list=24%, signal=91%
REACTOME_CONVERSION_FROM_APC_C_CDC20_TO_APC_C_CDH1_IN_LATE_ANAPHASE	16	0.674326	1.62751	0	0.00838468	0.845	4113	tags=75%, list=21%, signal=95%
PID_TELOMERASEPATHWAY	67	0.585914	1.62639	0	0.00855357	0.852	5986	tags=72%, list=31%, signal=103%
WHITFIELD_CELL_CYCLE_G2_M	213	0.558558	1.62587	0	0.00863109	0.857	4540	tags=54%, list=23%, signal=70%
PID_BARD1PATHWAY	29	0.633604	1.62477	0	0.00875056	0.861	4855	tags=72%, list=25%, signal=96%
ATPASE_ACTIVITY	107	0.571452	1.62415	0	0.00878834	0.863	4509	tags=53%, list=23%, signal=69%
TRANSCRIPTION_INITIATION_FROM_RNA_POLYMERASE_II_PROMOTER	29	0.630209	1.62357	0	0.00883004	0.863	6366	tags=86%, list=33%, signal=128%
REACTOME_TRANSPORT_OF_RIBONUCLEOPROTEINS_INTO_THE_HOST_NUCLEUS	27	0.633896	1.62196	0.001002	0.00897647	0.867	5466	tags=81%, list=28%, signal=113%
NAKAYAMA_SOFT_TISSUE_TUMORS_PCA2_UP	84	0.577968	1.6214	0	0.00903373	0.87	3069	tags=40%, list=16%, signal=48%
REACTOME_REGULATION_OF_MITOTIC_CELL_CYCLE	77	0.580343	1.62079	0	0.00907796	0.872	6140	tags=74%, list=32%, signal=108%
GSE36476_CTRL_VS_TSST_ACT_40H_MEMORY_CD4_TCELL_YOUNG_DN	199	0.554106	1.61836	0	0.00948706	0.887	6575	tags=68%, list=34%, signal=102%
GREENBAUM_E2A_TARGETS_UP	33	0.61796	1.61781	0.00100402	0.00952899	0.89	2931	tags=55%, list=15%, signal=64%
GSE36476_CTRL_VS_TSST_ACT_40H_MEMORY_CD4_TCELL_OLD_DN	199	0.552187	1.61775	0	0.0094965	0.89	6096	tags=66%, list=31%, signal=96%
ZHANG_BREAST_CANCER_PROGENITORS_UP	419	0.544685	1.61773	0	0.00946429	0.89	6021	tags=63%, list=31%, signal=89%
REACTOME_TRAF6_MEDIATED_IRF7_ACTIVATION	18	0.662072	1.61697	0.00204499	0.00957515	0.897	5449	tags=83%, list=28%, signal=116%
REACTOME_NEP_NS2_INTERACTS_WITH_THE_CELLULAR_EXPORT_MACHINERY	27	0.628031	1.61542	0	0.00979067	0.903	5466	tags=81%, list=28%, signal=113%
REACTOME_TRANSCRIPTION_COUPLED_NER_TC_NER	44	0.591444	1.61504	0	0.00981021	0.905	4692	tags=59%, list=24%, signal=78%
SHEPARD_BMYB_MORPHOLINO_DN	181	0.556186	1.61491	0	0.00979737	0.905	2461	tags=34%, list=13%, signal=38%
CHOI_ATL_CHRONIC_VS_ACUTE_DN	18	0.661391	1.61401	0.00204708	0.00992505	0.911	4483	tags=78%, list=23%, signal=101%
REACTOME_FANCONI_ANEMIA_PATHWAY	20	0.653447	1.61394	0	0.00989585	0.911	5803	tags=85%, list=30%, signal=121%
