# Supplementary material for: Gene expression analysis of skin grafts and cultured keratinocytes using synthetic RNA normalization reveals insights into differentiation and growth control
Source: BMC Genomics. 2015 Jun 25;16(1):476. doi: 10.1186/s12864-015-1671-5 (PMC4480911; doi:10.1186/s12864-015-1671-5)
Supplement: Additional file 11: Table S8. — PC contributing features. Sheet name indicates PC number and direction of the contribution. Each sheet contains significantly high contributing loci (three sigma). Local Gene ID is usually identical with Gene Symbol except for multicopy genes, which have suffix “_loc” and the copy number. [file 12864_2015_1671_MOESM11_ESM.xlsx]

## Sheet: PC1 positive loading
Local Gene ID	PC1
HBA1	1.76365
HLA-DRA_loc5	1.7132
KRT2	1.63884
LOR	1.62292
LCE5A	1.58421
TPPP3	1.53661
FLG2	1.52276
COL3A1	1.50587
C1orf68	1.49748
HLA-DQB2_loc5	1.49731
SERPINA12	1.48739
HLA-DRB5	1.47867
THEM5	1.45866
CD74	1.44413
CD207	1.43792
HLA-DPA1_loc2	1.43655
HLA-DQA1	1.43086
KRT77	1.41552
SLURP1	1.40894
HLA-DPB1_loc6	1.40834
RNASE1	1.4074
FCER1A	1.39441
DCN	1.39209
KLK1	1.39065
DAPL1	1.3768
LCE2B	1.37426
CRIP1	1.34215
PSAPL1	1.3391
TNFRSF19	1.33767
CD52	1.32996
LCE2C	1.32851
FCER1G	1.32024
SPARCL1	1.3042
CDHR1	1.30149
LCE2A	1.29167
MSMB	1.28753
EPHB6	1.28077
MGP	1.27853
FCGBP	1.27187
CST6	1.27104
AIF1_loc5	1.26625
SAPCD1_loc6	1.26528
COL6A3	1.26219
LCE1A	1.25944
AZGP1	1.25614
GATM	1.24638
KRT1	1.24147
C15orf48	1.23721
HLA-DQA2_loc2	1.23465
COL1A2	1.22244
LY6G6C_loc1	1.2178
F13A1	1.21606
IL37	1.21385
ACER1	1.20538
HSD11B1	1.20352
HLA-DRB1_loc3	1.20268
HLA-DMB_loc2	1.19797
LCE1B	1.19751
DPT	1.19484
IGFBP5	1.18836
FLG	1.18757
DGAT2	1.18601
GSTA3	1.18518
ANKRD35	1.18078
TNNC1	1.17616
SLC46A2	1.17388
ADH1B	1.17292
HAL	1.17022
APOD	1.1668
TPRG1	1.16539
MFAP4	1.15312
CHP2	1.15021
LCE2D	1.14342
PSORS1C2_loc1	1.14001
AADACL2	1.1348
APCDD1	1.13472
AQP1	1.13369
CCL19	1.13244
WNT16	1.13049
PTGDS	1.12408
DCT	1.11576
C5orf46	1.11479
ASPRV1	1.11154
CALML5	1.11111
SFRP2	1.11064
LSP1	1.10972
FABP7	1.10847
PYDC1	1.10704
TGM3	1.1059
AADAC	1.10351
WNT4	1.09
ARG1	1.08318
DEGS2	1.08149
IL16	1.08054
CHI3L1	1.07205
LCE1D	1.07203
KPRP	1.06369
FCGR2C	1.05898
HLF	1.05892
DARC	1.05449
CCDC3	1.05301
TYROBP	1.05228
KRT10	1.05062
COL6A2	1.04959
CCL14	1.04855
CCL27	1.0477
LAMB4	1.04664
LYZ	1.04435
SLC15A1	1.04422
CRABP1	1.0424
A2M	1.04076
ZBTB16	1.03931
PTGER3	1.03693
CSF1R	1.03478
LCE1F	1.03256
LNX1	1.03112
ACPP	1.03108
CYP4B1	1.02973
LCE1C	1.0287
GAS7	1.02687
WFDC12	1.0223
HOPX	1.02158
HPGD	1.01879
CYP4F12	1.01661
GMFG	1.01127
CD1C	1.0112
LYNX1_loc2	1.01041
ALOX12B	1.00794
GIMAP7	1.00305
LCE6A	1.0021
MS4A6A	0.998725
EGR3	0.998556
BGN	0.998191
HPGDS	0.993833
MYH14	0.992377
HCST	0.989885
CLCA4	0.989531
GBP2	0.988046
UGT3A2	0.987918
ID4	0.986905
COL14A1	0.983879
BPIFC	0.983535
PTPRC	0.982134
TGM5	0.9814
LST1_loc7	0.974589
BTC	0.972399
EPHX3	0.969321
LIPM	0.968028
MNDA	0.967777
CTSH	0.966186
GAS1	0.96552
CD53	0.962107
HBB	0.961609
PDGFRA	0.960398
ATP13A4	0.959831
TNNC2	0.958544
CD1E	0.956538
ANXA9	0.956176
LCE1E	0.955948
CES4A	0.954816
LUM	0.954558
LGALS2	0.953583
C2orf54	0.952653
ABHD12B	0.951657
PLA2G2F	0.951118
FOLR2	0.950787
RNASE6	0.948531
HCLS1	0.947399
SOX5	0.947055
SLA	0.945097
DIO2	0.943363
COL21A1	0.942269
COL6A1	0.942082
SLC16A10	0.940929
CHL1	0.940542
SMPD3	0.93938
CYTIP	0.937843
SOX21	0.937288
RDH12	0.937009
TNXA_loc6	0.936118
CD3D	0.930238
LAPTM5	0.928345
ETV7	0.927593
C1QA	0.925997
ATP2C2	0.924979
POU3F1	0.920109
FMO1	0.919911
MUC15	0.918895
ENDOU	0.918818
NTRK2	0.913652
ZBTB7C	0.911682
DSC1	0.91052
BSPRY	0.908965
C14orf132	0.907323
POU2F3	0.906227
SNTB1	0.904245
CASP14	0.90344
FBLN2	0.90201
PTGS1	0.901847
PCSK2	0.89655
DLG2	0.892333
AMICA1	0.891998
LYPD2	0.889309
MARCH3	0.888562
CTSG	0.887111
C1orf162	0.88686
C1S	0.886714
IL33	0.884399
TMEM176B	0.883032
GPLD1	0.882969
PRKCB	0.881278
CYP26B1	0.880699
CD4	0.8791
MAPT_loc1	0.878446
HLA-DRB6_loc2	0.878007
PLP1	0.873596
KCNK7	0.870111
CCL13	0.869299
LIPN	0.86848
MT4	0.866952
RASGRP1	0.866664
LY86	0.865665
APOC2	0.864592

## Sheet: PC1 negative loading
Local Gene ID	PC1
SPINK6	-1.79111
IL1B	-1.69502
TSPAN1	-1.64158
SAA2-SAA4	-1.62868
PTHLH	-1.54575
INHBA	-1.52433
IL24	-1.44514
DKK1	-1.42276
SFTA1P	-1.40497
EPGN	-1.3635
IFNK	-1.3457
TFPI2	-1.33035
IGFL1	-1.28897
MMP1	-1.27633
UPP1	-1.26946
G0S2	-1.26542
AMIGO2	-1.26484
KRT75	-1.26043
PRR9	-1.23072
ANXA3	-1.22987
CSF2	-1.22636
AREG_loc1	-1.22427
SAA1	-1.22277
RPSAP52	-1.22274
AREG_loc2	-1.22227
KRT7	-1.21294
KRT3	-1.21067
ZBED2	-1.18012
KRT6A	-1.17774
ULBP2	-1.17768
KRT8	-1.17525
IL8	-1.15276
THBS1	-1.14931
KRT18	-1.14688
IL1A	-1.14423
DFNA5	-1.131
CXCL1	-1.12992
IFI6	-1.12811
ALDH1A3	-1.1089
PNLIPRP3	-1.10437
RHCG	-1.097
KRTAP19-1	-1.09692
SH2D5	-1.0945
SLC2A9	-1.09107
LINC00520	-1.08785
PCSK9	-1.08286
TM4SF19-TCTEX1D2	-1.0718
TREM2	-1.06954
HEPHL1	-1.06616
NEFL	-1.05638
S100A2	-1.04366
KCNJ15	-1.03612
ARTN	-1.02501
MMP10	-1.02165
LIPG	-1.02041
KRT16P3	-1.0101
ARG2	-0.997161
C19orf21	-0.989941
UAP1	-0.986489
ISG15	-0.986365
FBXO16	-0.984541
CD274	-0.980177
MGST1	-0.978849
CYP27B1	-0.978675
PTGS2	-0.970074
FADS2	-0.941604
FBN2	-0.940398
KRT16	-0.938612
MLLT11	-0.937813
OCIAD2	-0.929811
RAET1G	-0.929429
LPPR5	-0.926755
KRT34	-0.919508
SERPINE1	-0.918584
MAPK12	-0.915998
CLDN7	-0.913874
S100A9	-0.904069
KRT6B	-0.8992
PHLDA1	-0.897057
HMGA2	-0.895857
SLC7A5	-0.89556
LINC00152	-0.893712
FBXL2	-0.892925
IGF2BP3	-0.890491
MYBPHL	-0.888459
LAMC2	-0.886132
TNFSF9	-0.884602
CAMK2N1	-0.880313
TNFRSF12A	-0.879897
WNT7A	-0.877929
SATL1	-0.875511
MIR31HG	-0.875174
NETO2	-0.86736
SERPINE2	-0.866475
PFN2	-0.863423
RTTN	-0.862581
FST	-0.862157
COL8A1	-0.858383
NT5E	-0.855715
LOC645166	-0.85503
LOC100216001	-0.849819
STARD4	-0.847005
SCG5	-0.841005
MTFP1	-0.839962
SPRR3	-0.839195

## Sheet: PC2 positive loading
Local Gene ID	PC2
DCT	0.635661
TYRP1	0.625645
MGST1	0.579922
EIF1AY	0.578397
ANXA6	0.571665
THBS2	0.571465
TMEM98	0.567259
RPS4Y1	0.563643
S100B	0.558987
TYR	0.551224
SDC2	0.540155
FEZ1	0.538164
EPB41L3	0.532259
HEG1	0.522508
APOD	0.522056
PSG4	0.516901
OLFML3	0.504768
ODZ2	0.504169
BASP1	0.498009
IGFL3	0.493598
CLCA2	0.493386
TSPAN4	0.492318
B3GALNT1	0.491211
SPESP1	0.489746
MLANA	0.487957
UCHL1	0.48513
IL1R2	0.484926
LTBP1	0.480258
VEGFC	0.477752
RFTN1	0.477159
MX2	0.475117
ITM2A	0.474843
LANCL3	0.473875
CHAF1B	0.473656
TCF19_loc7	0.472409
HENMT1	0.471135
VIM	0.46853
PRICKLE1	0.468468
ESPL1	0.465762
PDPN	0.451548
GPX3	0.449764
EXO1	0.449747
GALNT14	0.449543
LOC400043	0.448601
NCAPG	0.446631
FBN1	0.443815
HCN1	0.443148
LMCD1	0.442579
C16orf5	0.441803
MT1M	0.440825
FLRT2	0.439359
NAV3	0.437713
SLC39A8	0.437381
FGFR1	0.435905
SUV39H1	0.432952
EMP3	0.432879
OAS3	0.432774
TSPAN7	0.432051
MRGPRX3	0.431942
WISP3	0.431534
SPRR2A	0.430584
GNG11	0.429358
CA12	0.429248
HERC6	0.42924
SRPX	0.427906
C2CD2	0.427544
VAMP5	0.426912
NAV2	0.426378
GLYCTK	0.425112
FABP7	0.424273
SFXN2	0.422818
MFGE8	0.422414
PKMYT1	0.421267
CCNE2	0.419927
TMSB15B	0.41957
PMP22	0.419391
ERCC6L	0.419259
GYG2P1	0.418536
MARK1	0.418433
ZNF300	0.418008
RSAD1	0.417053
CSRNP3	0.416685
GPX7	0.416458
XYLT1	0.416428
PDCD1LG2	0.416192
FCRLA	0.415864
CEP128	0.413739
FAM161B	0.413696
KRBOX1	0.412973
XYLB	0.412452
JAM3	0.41212
SARS2	0.411138
FHL1	0.41054
WWC2	0.410502
CAPN12	0.410368
FAM54A	0.410013
GPSM2	0.409935
NCKAP5	0.409699
UBASH3B	0.409337
FPGT	0.409013
PLA2G4A	0.408829
RAD54L	0.408615
KIF15	0.408479
KIF4A	0.406756
PMEL	0.406139
WIPF1	0.406126
AOX1	0.406011
TP53AIP1	0.40574
APBB1	0.405404
NUDT11	0.404791
ZC3H12C	0.404764
CALML3	0.404721
ATAD5	0.404714
FAM111B	0.404652
SLC16A9	0.404409
ERI1	0.404282
THY1	0.404262
EID2	0.403325
SERPINE2	0.402759
COX7A1	0.402316
RASL11B	0.40197
KRBA1	0.40188
POLA2	0.40156
CCDC109B	0.401526
MMP9	0.400306
PIAS2	0.400143
WDR66	0.399915
IL24	0.39898
DSCC1	0.398217
MAP1B	0.398131
MTMR1	0.397982
PON3	0.397834
SACS	0.397346
RBP1	0.39721
SERPING1	0.397002
BCL2A1	0.396651
ADA	0.396378
PDCD1LG2
SRPX
SUV39H1
NUDT11
KIF4A
ERCC6L
TMSB15B
FHL1
RPS4Y1
GYG2P1
EIF1AY

## Sheet: PC2 negative loading
Local Gene ID	PC2
S100P	-0.613601
SCGB1A1	-0.611142
ELF3	-0.585395
TMPRSS4	-0.544831
PPARG	-0.497963
IGFBP3	-0.426159
KRT81	-0.420867
HRK	-0.405213
UCA1	-0.40386
FBP1	-0.392759
OLR1	-0.38652
ALPP	-0.385168
OLFM4	-0.376629
PRSS22	-0.374636
FYB	-0.371044
LOC728978	-0.359888
KRT13	-0.355958
PHGR1	-0.35266
VTCN1	-0.350133
ACSM3	-0.348534
HIST3H2A	-0.347498
EDN2	-0.346828
KRT4	-0.346086
DUSP28	-0.340824
CLDN8	-0.333546
GPRC5A	-0.331217
EEF1A2	-0.329532
UPK3BL	-0.326747
CLIP2	-0.321754
ATP6V1B1	-0.320763
C8orf55	-0.318781
UPK2	-0.318771
DBP	-0.313903
DSG4	-0.311461
KRT19	-0.311408
MUC1	-0.307698
MTUS2	-0.306209
ALPPL2	-0.304561
TMPRSS11E_loc1	-0.302959
FOXA1	-0.301184
SNCG	-0.300349
FGD3	-0.299883
CYP4F3	-0.298465
PRR15L	-0.295415
LINC00113	-0.290929
LUZP2	-0.290153
KRT19P2	-0.290093
TRIM31_loc1	-0.289815
DUSP10	-0.285061
RAB26	-0.285033
STRA6	-0.282564
SLC27A2	-0.282189
BAMBI	-0.276842
GGT1	-0.27664
PROC	-0.2765
MMP13	-0.275449
CRIP3	-0.275021
C5orf56	-0.274654
SECTM1	-0.274337
CAMK2A	-0.274044
KRT7	-0.273417
CLDN4	-0.273069
CTSH	-0.272433
LEMD1	-0.270484
ABO	-0.270354
TMC4	-0.266351
ACAP1	-0.266101
CLDN7	-0.260995
ZNF488	-0.259732
RHOBTB3	-0.259683
PLA2G2A	-0.258868
FOXQ1	-0.25861
PRODH	-0.255591
CD70	-0.254239
ALDH3A1	-0.253108
SCNN1G	-0.25208
MUC16	-0.252032
LOC647859	-0.251457
TCHH	-0.250079
CRIP1	-0.247831
HIST1H3H	-0.247535
TCN1	-0.246022
PSG5	-0.246009
MKRN3	-0.242677
MPPED1	-0.24159
ATP6V0D2	-0.240892
EDAR	-0.240085
MDK	-0.239863
ANXA9	-0.238448
CECR5-AS1	-0.236179
LOC254100	-0.235334
PRICKLE4	-0.234047
FOLR1	-0.233024
LOC400604	-0.233014
PRSS36	-0.23289
MUC4	-0.232705
ID4	-0.231503
NEURL3	-0.230688
GKN1	-0.230235
MKRN9P	-0.230068
LOC100289255	-0.229015
SEMA3A	-0.228525
PSCA	-0.228455
C11orf93	-0.224754
RHOV	-0.224613
SIX1	-0.224361
NLRP2	-0.224258
LCE1E	-0.221831
HRASLS2	-0.221764
LOC90246	-0.22059
PPP2R2B	-0.220348

## Sheet: PC3 positive loading
Local Gene ID	PC3
DEFB103B_loc2	0.694456
SPRR2D	0.678145
IGFL3	0.651178
SGK1	0.650322
DEFB103B_loc1	0.647661
CRYAB	0.617212
KRT31	0.604691
FAM25A	0.589097
VIM	0.578356
SPINK6	0.574782
NDUFA4L2	0.570711
IGFL2	0.56663
POSTN	0.56207
CARD18	0.54298
THBS2	0.542333
IL1A	0.541619
MGST1	0.535191
FAM25G_loc2	0.534701
LCE3D	0.532736
A2ML1	0.532494
LCP1	0.516669
VWA5A	0.516303
TM4SF19-TCTEX1D2	0.503859
NTM	0.499339
SBSN	0.499241
KRBOX1	0.498341
FHL1	0.494184
LINC00520	0.491203
CA12	0.488298
SERPINE2	0.486172
SLC6A15	0.485897
WFDC5	0.480583
RHCG	0.476564
KLF4	0.475614
HLA-G_loc5	0.469725
EMP3	0.469091
TREM2	0.468761
ITM2A	0.465143
PI3	0.46493
CRCT1	0.461924
WFDC12	0.458176
DUSP1	0.456918
CSF2	0.4564
CLCA2	0.453282
CTGF	0.452608
SLC10A6	0.450498
AREG_loc1	0.448524
LCE3E	0.440818
PRR9	0.439305
RBP7	0.438623
TMSB15B	0.433928
IL36G	0.432481
KRTAP19-1	0.431251
TP53AIP1	0.43015
LCE6A	0.42803
CDH16	0.42548
D4S234E	0.425415
FAM25B_loc1	0.423598
SPINK7	0.423117
EREG	0.422156
KRT23	0.421603
EIF4EBP3	0.420073
C1orf51	0.417076
CPNE8	0.413947
C3orf55	0.411961
CWH43	0.411519
EPGN	0.410821
S100A8	0.410506
FAM25B_loc3	0.407628
KPRP	0.405682
GLIPR1	0.403662
KRT33B	0.402257
KRTDAP	0.402024
CDSN_loc3	0.401954
MCTP1	0.400434
GK	0.40003
SELM	0.399881
TMEM98	0.39892
CCL27	0.398637
GDPD2	0.396105
CCL20	0.39607
QPCT	0.395924
AREG_loc2	0.394003
TNFAIP3	0.391293
MMP3	0.390737
PDZK1IP1	0.390673
HEPHL1	0.389616
COX7A1	0.389453
WIPI1	0.38899
IL24	0.387008
MAP2	0.385303
FYN	0.384701
SFRP1	0.384344
LOC730755	0.383117
SATL1	0.382505
LCE1C	0.378605
IL36RN	0.374
C5orf63	0.373372
ALOX15B	0.372388
CCDC19	0.368856
ARHGEF9	0.368258
LY96	0.367762
SPRR3	0.366466
GSTM1	0.365194
CYP1A1	0.363225
KLHDC8B	0.362874
SERPING1	0.36148
NNMT	0.360012
ZNF826P	0.359642
KRT34	0.359352
SPRR2E	0.359024
G0S2	0.35804
MUCL1	0.357717
SRGN	0.356161
MT1G	0.35576
GAST	0.353499
CHST2	0.350788
SPRR4	0.350539
RBP1	0.349907
RRAD	0.349839
MME	0.349263
RNASE7	0.349193
PMP22	0.348437
ARSD	0.347961
SNORD35A	0.347855
IFNK	0.347608
LY6G6C_loc1	0.346802
FKBP5	0.346377
SPRR1B	0.345894
NPAS2	0.345822
MYLK	0.3444
SYNE1	0.344367
LOC375190	0.343456
KRT75	0.342764
CPEB4	0.34232
HSPA4L	0.342209
LOC654433	0.341738
SLC22A18AS	0.341485
C1orf88	0.34124
MT1H	0.340504
MAP1B	0.338428
ZNF750	0.337367
OSBPL6	0.33649
RAI14	0.335063
INPP5D	0.333901
GNAI1	0.333509
TMEM92	0.333212
C14orf64	0.332611
KLF11	0.332411
CECR7	0.33183
PHYHD1	0.330481
TMEM38B	0.330217
FAP	0.329884
HOPX	0.329528
LNX1	0.328504
BASP1	0.328325
VCAN	0.328294
GSTM2	0.327601
CAMK2D	0.326666
PTPRM	0.325521
FAM83C	0.325083
RSAD2	0.324814
PNLIPRP3	0.324779
LY6D	0.322303
FAM214B	0.32134
CPA4	0.320655
SPRR1A	0.320529
C5orf46	0.320477
IFI27	0.320034
IL1F10	0.319765
GADD45G	0.319327
MTSS1	0.319296
ANXA6	0.31908
SLC28A3	0.318428
PGCP	0.318411
ZNF682	0.317395
MGLL	0.317334
CHAC1	0.317228
SNCA	0.314606
IL13RA2	0.314135

## Sheet: PC3 negative loading
Local Gene ID	PC3
SCGB1A1	-0.907803
KRT4	-0.85699
ALPP	-0.72949
KRT13	-0.693291
AGR2	-0.686711
PLA2G2A	-0.669079
CRIP1	-0.654415
WFDC2	-0.62364
OLFM4	-0.604076
TNFAIP2	-0.570785
PHGR1	-0.564764
EPB41L1	-0.556921
MPPED2	-0.54663
IGFBP3	-0.543771
IGFBP6	-0.542104
TNFRSF11B	-0.53827
VTCN1	-0.536408
CTSH	-0.535117
RTP4	-0.533801
TNS3	-0.526022
KRT19	-0.52108
MTUS2	-0.52108
PPP2R2B	-0.515777
ASB9	-0.510127
EEF1A2	-0.508752
AGAP11	-0.507535
SCARA3	-0.507227
CDC25C	-0.506912
ZNF488	-0.503578
DAPK2	-0.503382
FBP1	-0.502669
WNT10A	-0.502416
KRT19P2	-0.501041
CYP4F12	-0.495867
HIST1H3B	-0.494804
ST6GALNAC1	-0.490526
BARX2	-0.489615
FLJ42709	-0.488165
ARL14	-0.485522
MATN2	-0.485224
PCSK5	-0.482118
MUC16	-0.481489
ABO	-0.480098
KIF20A	-0.477416
PLA2G10	-0.47713
ID1	-0.476687
STON1	-0.476058
CLDN8	-0.474857
PLA2G16	-0.47393
LUZP2	-0.472872
RTKN2	-0.472014
ATP6V1B1	-0.470548
STRA6	-0.468671
HIST1H1A	-0.468327
WDR34	-0.4676
C10orf54	-0.462131
PRR15L	-0.46176
ALPPL2	-0.461257
RARRES3	-0.45904
GATA2	-0.458978
BMP4	-0.457753
UBE2C	-0.453954
C20orf54	-0.450436
HIST1H2BO	-0.449612
UPK3B	-0.449136
PODXL	-0.448942
FABP3	-0.448735
PBX1	-0.448664
SLFN12	-0.448265
FOLR1	-0.446919
NRG4	-0.446165
GALNT12	-0.445909
NECAB3	-0.444793
TSPAN8	-0.444412
MDK	-0.442865
GBGT1	-0.442639
APCDD1	-0.441327
KIF4A	-0.440174
ERP27	-0.440015
SYTL2	-0.43933
APOL3	-0.438937
UCP2	-0.437486
TRIM31_loc1	-0.435248
UPK2	-0.435155
MECOM	-0.43258
EDAR	-0.431799
CCL2	-0.429717
MMP15	-0.429561
KRT81	-0.429336
RHOBTB3	-0.429299
NMU	-0.426424
ELF3	-0.423949
KLHL13	-0.423662
SLC27A2	-0.422647
GPX2	-0.421575
MEIS2	-0.42098
EPHB2	-0.420319
SUOX	-0.419958
UBD_loc5	-0.419785
SEMA5A	-0.419726
HIST1H2AJ	-0.419416
HIST1H3A	-0.418572
SLC7A7	-0.417456
DLGAP5	-0.417236
CCNF	-0.415263
DNM1	-0.415019
SYT17	-0.414501
PLCE1	-0.413388
C9orf103	-0.412863
BMF	-0.412716
OSBPL7	-0.412199
SLC29A3	-0.411514
CYP4F3	-0.410925
CXCL6	-0.410837
FGD3	-0.409991
OLR1	-0.409763
RIBC1	-0.407963
CCDC15	-0.407829
POLR2J2	-0.407037
TMPRSS4	-0.406607
SEMA6D	-0.406156
SORCS2	-0.402973
HIST1H2AM	-0.402442
PHLDB1	-0.399665
PROC	-0.399476
PSRC1	-0.397978
METTL7A	-0.397586
RECQL4	-0.396314
PYROXD2	-0.395795
OLFML2A	-0.39493
RAD51	-0.394672
MMP13	-0.392931
ACOT11	-0.392676
RAB15	-0.392153
SCNN1A	-0.391805
USP18	-0.389441
PIK3R3	-0.388164
RAD51AP1	-0.387941
FOXA1	-0.387809
ACCS	-0.387327
PTPRS	-0.386927
HIST1H4A	-0.386669
CBR3	-0.386368
BRF1	-0.386165
