# Supplementary material for: Gene expression analysis of skin grafts and cultured keratinocytes using synthetic RNA normalization reveals insights into differentiation and growth control
Source: BMC Genomics. 2015 Jun 25;16(1):476. doi: 10.1186/s12864-015-1671-5 (PMC4480911; doi:10.1186/s12864-015-1671-5)
Supplement: Additional file 12: Table S9. — qRT-PCR primers. [file 12864_2015_1671_MOESM12_ESM.xlsx]

## Sheet: Sheet1
Primer ID	Description	Forward	Reverse
pSPIKE1	RNA_SPIKE_1_EC2	CTGCATTGACGGTGCTGACC	CGGCATCGCATTGCCCATAA
pSPIKE2	RNA_SPIKE_2_EC12	AAGGTTCCCGTGCCAGTTGA	GCTTCTGAAAACCGCCTCGG
p3pRPL13A	RPL13A 3’-end	CTCAAGGTCGTGCGTCTGAA	TGGCTGTCACTGCCTGGTACT
p3pRPLP0	RPLP0 3’-end	ATCAACGGGTACAAACGAGTC	CAGATGGATCAGCCAAGAAGG
hs_GAPDH	GAPDH, transcript variant 1	GAGTCAACGGATTTGGTCGT	CATGGGTGGAATCATATTGG
